# Supplementary material for: Passive eDNA collection enhances aquatic biodiversity analysis
Source: Commun Biol. 2021 Feb 22;4:236. doi: 10.1038/s42003-021-01760-8 (PMC7900116; doi:10.1038/s42003-021-01760-8)
Supplement: Supplementary file 4 — Supplementary Data 1 [file 42003_2021_1760_MOESM4_ESM.xlsx]

## Sheet: Supplementary_Data_1
Supplementary Data 1: Assigned taxonomy for detected Ashmore Reef fishes, including Codes for Australian Aquatic Biota (CAAB), site, location, date, identities, Genbank accession number, sequence, link to accessible data, number of reads and primer.
Family Name	Genus Name	Taxon Name	CAAB	Identity	Site Name	Latitude	Longitude	Date	Accession	Sequence	Link to permanent source where lab and field details can be found	Reads	Primers
Acanthuridae	Acanthurus	Acanthurus blochii	37437007	0.99505	Ashmore Reef	12°14.276'	122°58.990'	17/06/2019 to 20/06/2019	AY264594	accaaagcagaccatgttaatcacccctaaacaaaggactaaacaatattgaaccctgccctaatgtcttcggttggggcgaccacggagaaataaaaaacccccgcgtggaacagggatactatccccacaatcacgagctcccgctctaccaaacagaacctctgaccaaccagatccggcaacgccgatcaacggacca	https://collections.ala.org.au/public/show/dr16844	386	16S Fish
				0.990099	Ashmore Reef	12°14.276'	122°58.990'	17/06/2019 to 20/06/2019	AY264594	accaaagcagaccatgttaatcacccctaaacaaaggactaaacaatattgaaccctgccctaatgtcttcggttggggcgaccacggagaaataaaaaacccccgcgtggaacagggatactatccccacaatcacgagctcccgctctaccaaacagaacctctgaccaaccggatccggcaacgccgatcaacggacca	https://collections.ala.org.au/public/show/dr16844	3304	16S Fish
				0.990099	Ashmore Reef	12°14.276'	122°58.990'	17/06/2019 to 20/06/2019	AY264594	accaaagcagaccatgttaaccacccctaaacaaaggactaaacaatattgaaccctgccctaatgtcttcggttggggcgaccacggagaaataaaaaacccccgcgtggaacagggatactatccccacaatcacgagctcccgctctaccaaacagaacctctgaccaaccagatccggcaacgccgatcaacggacca	https://collections.ala.org.au/public/show/dr16844	226	16S Fish
				0.985149	Ashmore Reef	12°14.276'	122°58.990'	17/06/2019 to 20/06/2019	AY264594	accaaagcagaccatgttaatcacccctaaacaaaggactaaacaatattgaaccctgccctaatgtcttcggttggggcgaccacggagaaataaaaaacccccgcgtggaacagggatactatccccgcaatcacgagctcccgctctaccaaacagaacctctgaccaaccggatccggcaacgccgatcaacggacca	https://collections.ala.org.au/public/show/dr16844	1275	16S Fish
				0.985149	Ashmore Reef	12°14.276'	122°58.990'	17/06/2019 to 20/06/2019	AY264594	accaaagcagaccatgttaaccacccctaaacaaaggactaaacaatactgaaccctgccctaatgtcttcggttggggcgaccacggagaaataaaaaacccccgcgtggaacagggatactatccccacaatcacgagctcccgctctaccaaacagaacctctgaccaaccagatccggcaacgccgatcaacggacca	https://collections.ala.org.au/public/show/dr16844	30	16S Fish
				0.980198	Ashmore Reef	12°14.276'	122°58.990'	17/06/2019 to 20/06/2019	AY264594	accaaagcagaccatgttaatcacccctaaacaaaggactaaacaatattgaaccctgccctaatgtcttcggttggggcgaccacggagaaataaaaaacccccgcgtggaacagggatactatccccgcaaccacgagctcccgctctaccaaacagaacctctgaccaaccggatccggcaacgccgatcaacggacca	https://collections.ala.org.au/public/show/dr16844	511	16S Fish
				0.980198	Ashmore Reef	12°14.276'	122°58.990'	17/06/2019 to 20/06/2019	AY264594	accaaagcagaccatgttaatcacccctaaacaagggactaaacaatattgaaccctgccctaatgtcttcggttggggcgaccacggagaaataaaaaacccccgcgtggaacagggatactatccccgcaatcacgagctcccgctctaccaaacagaacctctgaccaaccggatccggcaacgccgatcaacggacca	https://collections.ala.org.au/public/show/dr16844	310	16S Fish
				0.980198	Ashmore Reef	12°14.276'	122°58.990'	17/06/2019 to 20/06/2019	AY264594	accaaagcagaccatgttgatcacccctaaacaaaggactaaacaatattgaaccccgccctaatgtcttcggttggggcgaccacggagaaataaaaaacccccgcgtggaacagggatactatccccacaatcacgagctcccgctctaccaaacagaacctctgaccaaccggatccggcaacgccgatcaacggacca	https://collections.ala.org.au/public/show/dr16844	15	16S Fish
		Acanthurus lineatus	37437010	1	Ashmore Reef	12°14.276'	122°58.990'	17/06/2019 to 20/06/2019	EU273284	accaaagcagaccatgttaatcacccctaaacaaaggactaaacaatattgaaccctgccctaatgtcttcggttggggcgaccacggagaaataaaaaacccccgcgtggaacaggggtactacccccacaactacgagcctccgctctatcgaacagaatttctgaccaattagatccggcaatgccgaccaacggacca	https://collections.ala.org.au/public/show/dr16844	557	16S Fish
				0.99505	Ashmore Reef	12°14.276'	122°58.990'	17/06/2019 to 20/06/2019	EU273284	accaaagcagaccatgttaatcacccctaaacaaaggactaaacaatattgaaccctgccctaatgtcttcggttggggcgaccacggagaaataaaaaacccccgcgtggaacaggggtactacccccacaactacgagcctccgctctatcgaacagaatttctgaccaattagacccggcaatgccgaccaacggacca	https://collections.ala.org.au/public/show/dr16844	35	16S Fish
		Acanthurus triostegus	37437019	1	Ashmore Reef	12°14.276'	122°58.990'	17/06/2019 to 20/06/2019	AY057293	accaaagcagaccatgttaattacccctagacaaaggcccgaacaatattgaaccctgccctaatgtcttcggttggggcgaccacggagaaataaaaaacccccgcgtggaatagggatactatccccacagtcacgagcttccgctctatcaaacagaacctctgaccaaccagatccggcaatgccgaccaacggacca	https://collections.ala.org.au/public/show/dr16844	76497	16S Fish
				1	Ashmore Reef	12°14.276'	122°58.990'	17/06/2019 to 20/06/2019	EF210160	accaaagcagaccatgttaattacccctaaacaaaggcccgaacaatattgaaccctgccctaatgtcttcggttggggcgaccacggagaaataaaaaacccccgcgtggaatagggatactatccccacagtcacgagcttccgctctatcaaacagaacctctgaccaaccagatccggcaatgccgaccaacggacca	https://collections.ala.org.au/public/show/dr16844	55293	16S Fish
				0.99505	Ashmore Reef	12°14.276'	122°58.990'	17/06/2019 to 20/06/2019	AY057293	accaaagcagaccatgttaattacccctagacaaaggcccgaacaatattgaaccctgccctaatgtcttcggttggggcgaccacggagaaataaaaaacccccgcgtggaatagggatactatccccacagtcacgagcttccgctctatcaaacagaacctctgaccaaccagatccggcaattccgaccaacggacca	https://collections.ala.org.au/public/show/dr16844	1813	16S Fish
				0.99505	Ashmore Reef	12°14.276'	122°58.990'	17/06/2019 to 20/06/2019	AY057293	accaaagcagaccatgttaattacccctagacaaaggcccgaacaatattgaaccctgccctaatgtcttcggttggggcgaccacggagaaataaaaaacccccgcgtggaatggggatactatccccacagtcacgagcttccgctctatcaaacagaacctctgaccaaccagatccggcaatgccgaccaacggacca	https://collections.ala.org.au/public/show/dr16844	1808	16S Fish
				0.99505	Ashmore Reef	12°14.276'	122°58.990'	17/06/2019 to 20/06/2019	AY057293	accaaagcagaccatgttaattacccctagacaaaggcccgaacaatattgaaccctgccctaatgtcttcggttggggcgaccacggagaaataaaaaacccccgcgtggaatagggatactatccccacagtcacgagcttccgctctatcaaacagaacctctgaccaaccagatccggcaatgccgaccaacgggcca	https://collections.ala.org.au/public/show/dr16844	1774	16S Fish
				0.99505	Ashmore Reef	12°14.276'	122°58.990'	17/06/2019 to 20/06/2019	EF210160	accaaggcagaccatgttaattacccctaaacaaaggcccgaacaatattgaaccctgccctaatgtcttcggttggggcgaccacggagaaataaaaaacccccgcgtggaatagggatactatccccacagtcacgagcttccgctctatcaaacagaacctctgaccaaccagatccggcaatgccgaccaacggacca	https://collections.ala.org.au/public/show/dr16844	1331	16S Fish
				0.99505	Ashmore Reef	12°14.276'	122°58.990'	17/06/2019 to 20/06/2019	EF210160	accaaagtagaccatgttaattacccctaaacaaaggcccgaacaatattgaaccctgccctaatgtcttcggttggggcgaccacggagaaataaaaaacccccgcgtggaatagggatactatccccacagtcacgagcttccgctctatcaaacagaacctctgaccaaccagatccggcaatgccgaccaacggacca	https://collections.ala.org.au/public/show/dr16844	1061	16S Fish
				0.99505	Ashmore Reef	12°14.276'	122°58.990'	17/06/2019 to 20/06/2019	EF210160	tccaaagcagaccatgttaattacccctaaacaaaggcccgaacaatattgaaccctgccctaatgtcttcggttggggcgaccacggagaaataaaaaacccccgcgtggaatagggatactatccccacagtcacgagcttccgctctatcaaacagaacctctgaccaaccagatccggcaatgccgaccaacggacca	https://collections.ala.org.au/public/show/dr16844	965	16S Fish
				0.99505	Ashmore Reef	12°14.276'	122°58.990'	17/06/2019 to 20/06/2019	EF210160	accaaagcagaccatgttaattacccctaaacaaaggcccgaacaatattgaaccctgccctaatgtcttcggttggggcgaccacggagaaataaaaaacccccgcgtggaatagggatactatccccacagtcacgagcttccgctctatcaaacagaacctctgaccaaccagatccggcaattccgaccaacggacca	https://collections.ala.org.au/public/show/dr16844	963	16S Fish
				0.99505	Ashmore Reef	12°14.276'	122°58.990'	17/06/2019 to 20/06/2019	AY057293	tccaaagcagaccatgttaattacccctagacaaaggcccgaacaatattgaaccctgccctaatgtcttcggttggggcgaccacggagaaataaaaaacccccgcgtggaatagggatactatccccacagtcacgagcttccgctctatcaaacagaacctctgaccaaccagatccggcaatgccgaccaacggacca	https://collections.ala.org.au/public/show/dr16844	834	16S Fish
				0.99505	Ashmore Reef	12°14.276'	122°58.990'	17/06/2019 to 20/06/2019	EF210160	accaaagcagaccatgttaattacccctaaacaaaggcccgaacaatattgaaccctgccctaatgccttcggttggggcgaccacggagaaataaaaaacccccgcgtggaatagggatactatccccacagtcacgagcttccgctctatcaaacagaacctctgaccaaccagatccggcaatgccgaccaacggacca	https://collections.ala.org.au/public/show/dr16844	790	16S Fish
				0.99505	Ashmore Reef	12°14.276'	122°58.990'	17/06/2019 to 20/06/2019	AY057293	accaaagcagaccatgttaattacccctagacaaaggcccgaacaatattgaaccctgccctaatgtcttcggttggggcgaccacggagaaataaaaaacccccgcgtggaatagggataccatccccacagtcacgagcttccgctctatcaaacagaacctctgaccaaccagatccggcaatgccgaccaacggacca	https://collections.ala.org.au/public/show/dr16844	580	16S Fish
				0.99505	Ashmore Reef	12°14.276'	122°58.990'	17/06/2019 to 20/06/2019	AY057293	accaaagcagaccatgttaattacccctagacaaaggcccgaacagtattgaaccctgccctaatgtcttcggttggggcgaccacggagaaataaaaaacccccgcgtggaatagggatactatccccacagtcacgagcttccgctctatcaaacagaacctctgaccaaccagatccggcaatgccgaccaacggacca	https://collections.ala.org.au/public/show/dr16844	427	16S Fish
				0.99505	Ashmore Reef	12°14.276'	122°58.990'	17/06/2019 to 20/06/2019	AY057293	accaaagcagaccatgttaattacccctagacaaaggcccgaacaatattgaaccctgccctaatgtcttcggttggggcgaccacggagaaataaaaaacccccgcgtggaatagggatactatccccacagtcacgagcttccgctctatcaaacagaacctctgaccaaccagacccggcaatgccgaccaacggacca	https://collections.ala.org.au/public/show/dr16844	422	16S Fish
				0.99505	Ashmore Reef	12°14.276'	122°58.990'	17/06/2019 to 20/06/2019	AY057293	accaaagcagaccatgttaattacccctagacaaaggcccgaacaatattgaaccctgccctaatgtcttcggttggggcgaccacggagaaataaaaaacccccgcgtggaatagggatactatccccacagtcacgagcctccgctctatcaaacagaacctctgaccaaccagatccggcaatgccgaccaacggacca	https://collections.ala.org.au/public/show/dr16844	376	16S Fish
				0.99505	Ashmore Reef	12°14.276'	122°58.990'	17/06/2019 to 20/06/2019	AY057293	accaaagcagaccatgttaattacccctagacaaaggcccgaacaatattgaaccctgccctaatgtcttcggttggggcgaccacggagagataaaaaacccccgcgtggaatagggatactatccccacagtcacgagcttccgctctatcaaacagaacctctgaccaaccagatccggcaatgccgaccaacggacca	https://collections.ala.org.au/public/show/dr16844	375	16S Fish
				0.99505	Ashmore Reef	12°14.276'	122°58.990'	17/06/2019 to 20/06/2019	EF210160	accaaagcagaccatgttaattacccctaagcaaaggcccgaacaatattgaaccctgccctaatgtcttcggttggggcgaccacggagaaataaaaaacccccgcgtggaatagggatactatccccacagtcacgagcttccgctctatcaaacagaacctctgaccaaccagatccggcaatgccgaccaacggacca	https://collections.ala.org.au/public/show/dr16844	336	16S Fish
				0.99505	Ashmore Reef	12°14.276'	122°58.990'	17/06/2019 to 20/06/2019	AY057293	accaaagcagaccatgttaattacccctagacaaaggcccgaacaatattgagccctgccctaatgtcttcggttggggcgaccacggagaaataaaaaacccccgcgtggaatagggatactatccccacagtcacgagcttccgctctatcaaacagaacctctgaccaaccagatccggcaatgccgaccaacggacca	https://collections.ala.org.au/public/show/dr16844	331	16S Fish
				0.99505	Ashmore Reef	12°14.276'	122°58.990'	17/06/2019 to 20/06/2019	AY057293	accaaagcagaccatgttaattacccctagacaaaggcccgaacaatattgaaccctgccctaatgtcttcggttggggcgaccacggagaaataaaaaacccccgcgtggaatagggatactatccccacagtcacgagcttccgctctatcaaacagaacccctgaccaaccagatccggcaatgccgaccaacggacca	https://collections.ala.org.au/public/show/dr16844	291	16S Fish
				0.99505	Ashmore Reef	12°14.276'	122°58.990'	17/06/2019 to 20/06/2019	AY057293	accaaagcagaccatgttaattacccctagacaaaggcccgaacaatattgaaccctgccctaatgtcttcggttggggcgaccacggagaaataaaaaacccccgcgtggaatagggatactatccccacagtcacgagcttccgctctatcaaacagaacctctgaccaaccaggtccggcaatgccgaccaacggacca	https://collections.ala.org.au/public/show/dr16844	291	16S Fish
				0.99505	Ashmore Reef	12°14.276'	122°58.990'	17/06/2019 to 20/06/2019	AY057293	accaaagcaggccatgttaattacccctagacaaaggcccgaacaatattgaaccctgccctaatgtcttcggttggggcgaccacggagaaataaaaaacccccgcgtggaatagggatactatccccacagtcacgagcttccgctctatcaaacagaacctctgaccaaccagatccggcaatgccgaccaacggacca	https://collections.ala.org.au/public/show/dr16844	246	16S Fish
				0.99505	Ashmore Reef	12°14.276'	122°58.990'	17/06/2019 to 20/06/2019	AY057293	accaaagcagaccatgttaattacccctagacaaaggcccgaacaatattgaaccctgccctaatgtcttcggttggggcgaccacggagaagtaaaaaacccccgcgtggaatagggatactatccccacagtcacgagcttccgctctatcaaacagaacctctgaccaaccagatccggcaatgccgaccaacggacca	https://collections.ala.org.au/public/show/dr16844	212	16S Fish
				0.99505	Ashmore Reef	12°14.276'	122°58.990'	17/06/2019 to 20/06/2019	AY057293	accaaagcagaccatgttaattacccctagacaaaggcccgaacaatattgaaccctgccctaatgtcctcggttggggcgaccacggagaaataaaaaacccccgcgtggaatagggatactatccccacagtcacgagcttccgctctatcaaacagaacctctgaccaaccagatccggcaatgccgaccaacggacca	https://collections.ala.org.au/public/show/dr16844	204	16S Fish
				0.99505	Ashmore Reef	12°14.276'	122°58.990'	17/06/2019 to 20/06/2019	EF210160	accaaagcagaccatgttaattacccctaaacaaaggcccgaacaatattgaaccctgccctaatgtcttcggttggggcgaccacggagaaataaaaaacccccgcgtggaatagggatactatccccacggtcacgagcttccgctctatcaaacagaacctctgaccaaccagatccggcaatgccgaccaacggacca	https://collections.ala.org.au/public/show/dr16844	202	16S Fish
				0.99505	Ashmore Reef	12°14.276'	122°58.990'	17/06/2019 to 20/06/2019	EF210160	accaaagcagaccatgttaattacccctaaacaaaggcccgaacaatattgaaccctgccctaatgtctccggttggggcgaccacggagaaataaaaaacccccgcgtggaatagggatactatccccacagtcacgagcttccgctctatcaaacagaacctctgaccaaccagatccggcaatgccgaccaacggacca	https://collections.ala.org.au/public/show/dr16844	193	16S Fish
				0.99505	Ashmore Reef	12°14.276'	122°58.990'	17/06/2019 to 20/06/2019	EF210160	gccaaagcagaccatgttaattacccctaaacaaaggcccgaacaatattgaaccctgccctaatgtcttcggttggggcgaccacggagaaataaaaaacccccgcgtggaatagggatactatccccacagtcacgagcttccgctctatcaaacagaacctctgaccaaccagatccggcaatgccgaccaacggacca	https://collections.ala.org.au/public/show/dr16844	192	16S Fish
				0.99505	Ashmore Reef	12°14.276'	122°58.990'	17/06/2019 to 20/06/2019	AY057293	accaaagcagaccatgttaattacccctagacaaaggcccgaacaatattgaaccctgccctaatgtcttcggttggggcgaccacggagaaataaaaaacccccgcgtggaatagggatactatccccacagtcacgagcttccgctctatcaaacagaacctctgaccaaccagatccggcaacgccgaccaacggacca	https://collections.ala.org.au/public/show/dr16844	181	16S Fish
				0.99505	Ashmore Reef	12°14.276'	122°58.990'	17/06/2019 to 20/06/2019	EF210160	accaaagcagaccatgttaattacccctaaacaaaggcccgaacaatattgaaccctgccctaatgtcttcggttggggcgaccacggagaaataaaaaacccccgcgtggaatagggatactacccccacagtcacgagcttccgctctatcaaacagaacctctgaccaaccagatccggcaatgccgaccaacggacca	https://collections.ala.org.au/public/show/dr16844	179	16S Fish
				0.99505	Ashmore Reef	12°14.276'	122°58.990'	17/06/2019 to 20/06/2019	AY057293	accaaagcagaccatgttaattacccctagacaaaggcccggacaatattgaaccctgccctaatgtcttcggttggggcgaccacggagaaataaaaaacccccgcgtggaatagggatactatccccacagtcacgagcttccgctctatcaaacagaacctctgaccaaccagatccggcaatgccgaccaacggacca	https://collections.ala.org.au/public/show/dr16844	166	16S Fish
				0.99505	Ashmore Reef	12°14.276'	122°58.990'	17/06/2019 to 20/06/2019	EF210160	accaaagcagaccatgttaattacccctaaacaaaggcccgaacaatattgaaccccgccctaatgtcttcggttggggcgaccacggagaaataaaaaacccccgcgtggaatagggatactatccccacagtcacgagcttccgctctatcaaacagaacctctgaccaaccagatccggcaatgccgaccaacggacca	https://collections.ala.org.au/public/show/dr16844	158	16S Fish
				0.99505	Ashmore Reef	12°14.276'	122°58.990'	17/06/2019 to 20/06/2019	AY057293	accaaagcagaccatgttaattacccctagacaaaggcccgaacaatattgaaccctgccctaatgtcttcggttggggcgaccacggagaaataaaaaacccccgcgtggaatagggatactatccccacagtcacgagcttccgctctatcaaacagaacctctgaccaaccagatccggcaatgccgaccaacggaccc	https://collections.ala.org.au/public/show/dr16844	158	16S Fish
				0.99505	Ashmore Reef	12°14.276'	122°58.990'	17/06/2019 to 20/06/2019	AY057293	accaaagcagaccatgttaattacccctagacaaaggcccgaacaatattgaaccctgccctaatgtcttcggttggggcgaccacggagaaataaaaaacccccgcgtggaatagggatactatccccacagtcacgagcttccgctctatcaaacagaacctctgaccagccagatccggcaatgccgaccaacggacca	https://collections.ala.org.au/public/show/dr16844	145	16S Fish
				0.99505	Ashmore Reef	12°14.276'	122°58.990'	17/06/2019 to 20/06/2019	AY057293	accaaagcagaccatgttaattacccccagacaaaggcccgaacaatattgaaccctgccctaatgtcttcggttggggcgaccacggagaaataaaaaacccccgcgtggaatagggatactatccccacagtcacgagcttccgctctatcaaacagaacctctgaccaaccagatccggcaatgccgaccaacggacca	https://collections.ala.org.au/public/show/dr16844	143	16S Fish
				0.99505	Ashmore Reef	12°14.276'	122°58.990'	17/06/2019 to 20/06/2019	AY057293	accaaagcagaccatgttaattacccctagacaaaggcccgaacaatattgaaccctgccctaatgtcttcggttggggcgaccacggagaaataaaaaacccccgcgtggaatagggatactatccccacagtcacgagcttccgctccatcaaacagaacctctgaccaaccagatccggcaatgccgaccaacggacca	https://collections.ala.org.au/public/show/dr16844	117	16S Fish
				0.99505	Ashmore Reef	12°14.276'	122°58.990'	17/06/2019 to 20/06/2019	AY057293	accaaagcagaccatgttaattacccctagacaaaggcccgaacaatattgaaccctgccctaatgtcttcggtcggggcgaccacggagaaataaaaaacccccgcgtggaatagggatactatccccacagtcacgagcttccgctctatcaaacagaacctctgaccaaccagatccggcaatgccgaccaacggacca	https://collections.ala.org.au/public/show/dr16844	112	16S Fish
				0.99505	Ashmore Reef	12°14.276'	122°58.990'	17/06/2019 to 20/06/2019	AY057293	accaaagcagaccatgttaattacccctagacaaaggcccgaacaatattgaaccctgccctaatgtcttcggttggggcgaccacggagaaataaaaaacccccgcgtggaatagggacactatccccacagtcacgagcttccgctctatcaaacagaacctctgaccaaccagatccggcaatgccgaccaacggacca	https://collections.ala.org.au/public/show/dr16844	111	16S Fish
				0.99505	Ashmore Reef	12°14.276'	122°58.990'	17/06/2019 to 20/06/2019	AY057293	accaaagcagaccatgttaattacccctagacaaaggcccgaacaatattgaaccctgccctagtgtcttcggttggggcgaccacggagaaataaaaaacccccgcgtggaatagggatactatccccacagtcacgagcttccgctctatcaaacagaacctctgaccaaccagatccggcaatgccgaccaacggacca	https://collections.ala.org.au/public/show/dr16844	108	16S Fish
				0.99505	Ashmore Reef	12°14.276'	122°58.990'	17/06/2019 to 20/06/2019	AY057293	accaaagcagaccatgttaattacccctagacaaaggcccgaacaatattgaaccctgccctaatgtcttcggttggggcgaccacggagaaataaaaaacccccgcgtggaatagggatactatccccacagtcacgagcttccgctctatcaaacagaacctctgaccaaccagatccggcaatgccgaccaacggaccg	https://collections.ala.org.au/public/show/dr16844	106	16S Fish
				0.99505	Ashmore Reef	12°14.276'	122°58.990'	17/06/2019 to 20/06/2019	EF210160	accaaagcagaccatgttaattacccctaaacaaaggcccgaacaatattgaaccctgccctaatgtcttcggttggggcgaccacggagaaataaaaaacccccgcgtggaatagggatactatccccacagtcacgagcttccgctccatcaaacagaacctctgaccaaccagatccggcaatgccgaccaacggacca	https://collections.ala.org.au/public/show/dr16844	101	16S Fish
				0.99505	Ashmore Reef	12°14.276'	122°58.990'	17/06/2019 to 20/06/2019	EF210160	accaaagcagaccatgttaattacccctaaacaaaggcctgaacaatattgaaccctgccctaatgtcttcggttggggcgaccacggagaaataaaaaacccccgcgtggaatagggatactatccccacagtcacgagcttccgctctatcaaacagaacctctgaccaaccagatccggcaatgccgaccaacggacca	https://collections.ala.org.au/public/show/dr16844	98	16S Fish
				0.99505	Ashmore Reef	12°14.276'	122°58.990'	17/06/2019 to 20/06/2019	EF210160	accaaagcagaccatgttaattacccctaaacaaaggcccgaacaatattgaaccctgccctaatgtcttcggttggggcgaccacggagaaataaaaaacccccgcgtggaatagggatactatccccacagtcacgagcttccgctctatcaaacagaacctctgaccaaccagatccggcaatgccgaccaacggaccg	https://collections.ala.org.au/public/show/dr16844	94	16S Fish
				0.99505	Ashmore Reef	12°14.276'	122°58.990'	17/06/2019 to 20/06/2019	EF210160	accaaagcagaccatgttaattacccctaaacaaaggcccgaacaatattgaaccctgccctaatgtcttcggttggggcgaccacggagaaataaaaaacccccgcgtggaatagggatgctatccccacagtcacgagcttccgctctatcaaacagaacctctgaccaaccagatccggcaatgccgaccaacggacca	https://collections.ala.org.au/public/show/dr16844	93	16S Fish
				0.99505	Ashmore Reef	12°14.276'	122°58.990'	17/06/2019 to 20/06/2019	EF210160	accaaagcagaccatgttaattacccctaaacaaaggcccgaacaatattgaaccctgccctaatgtcttcggttggggcgaccacggagaaataaaaaacccccgcgtggaatagggacactatccccacagtcacgagcttccgctctatcaaacagaacctctgaccaaccagatccggcaatgccgaccaacggacca	https://collections.ala.org.au/public/show/dr16844	91	16S Fish
				0.99505	Ashmore Reef	12°14.276'	122°58.990'	17/06/2019 to 20/06/2019	AY057293	accaaagcagaccatgttaattacccctagacaaaggcctgaacaatattgaaccctgccctaatgtcttcggttggggcgaccacggagaaataaaaaacccccgcgtggaatagggatactatccccacagtcacgagcttccgctctatcaaacagaacctctgaccaaccagatccggcaatgccgaccaacggacca	https://collections.ala.org.au/public/show/dr16844	84	16S Fish
				0.99505	Ashmore Reef	12°14.276'	122°58.990'	17/06/2019 to 20/06/2019	EF210160	accaaagcagaccatgttaattacccctaaacaaaggcccgaacaatattgaaccctgccctaatgtcttcggttggggcgaccacggagaaataaaaaacccccgcgtggaatagggatactatccccacagtcacgagcttccgctctatcaaacagaacctctgaccaaccagatccggcaatgccgaccaacagacca	https://collections.ala.org.au/public/show/dr16844	83	16S Fish
				0.99505	Ashmore Reef	12°14.276'	122°58.990'	17/06/2019 to 20/06/2019	AY057293	accaaagcagaccatgttaattacccctagacaaaggcccgaacaatattgaaccctgccctaatgtcttcggttggggcgaccacggagaaataaaaaacccccgcgtggaacagggatactatccccacagtcacgagcttccgctctatcaaacagaacctctgaccaaccagatccggcaatgccgaccaacggacca	https://collections.ala.org.au/public/show/dr16844	83	16S Fish
				0.99505	Ashmore Reef	12°14.276'	122°58.990'	17/06/2019 to 20/06/2019	AY057293	accaaagcagaccatgttaattacccctagacaaaggcccgaacaatgttgaaccctgccctaatgtcttcggttggggcgaccacggagaaataaaaaacccccgcgtggaatagggatactatccccacagtcacgagcttccgctctatcaaacagaacctctgaccaaccagatccggcaatgccgaccaacggacca	https://collections.ala.org.au/public/show/dr16844	83	16S Fish
				0.99505	Ashmore Reef	12°14.276'	122°58.990'	17/06/2019 to 20/06/2019	EF210160	accaaagcagaccatgttaattacccctaaacaaaggcccgaacaatattgaaccctgccctaacgtcttcggttggggcgaccacggagaaataaaaaacccccgcgtggaatagggatactatccccacagtcacgagcttccgctctatcaaacagaacctctgaccaaccagatccggcaatgccgaccaacggacca	https://collections.ala.org.au/public/show/dr16844	71	16S Fish
				0.99505	Ashmore Reef	12°14.276'	122°58.990'	17/06/2019 to 20/06/2019	AY057293	accaaagcagaccatgttaattacccctagacaaaggcccgaacaatattgaaccctgccctaatgtcttcggttggggcgaccacggagaaataaaaaacccccacgtggaatagggatactatccccacagtcacgagcttccgctctatcaaacagaacctctgaccaaccagatccggcaatgccgaccaacggacca	https://collections.ala.org.au/public/show/dr16844	56	16S Fish
				0.99505	Ashmore Reef	12°14.276'	122°58.990'	17/06/2019 to 20/06/2019	AY057293	accaaagcagaccatgttaattacccctagacaaaggcccgaacaatattgaaccctgccctaatgtcttcggttggggcgaccacggagaaataaaaaacccccgcgtggaatagggatactatccccatagtcacgagcttccgctctatcaaacagaacctctgaccaaccagatccggcaatgccgaccaacggacca	https://collections.ala.org.au/public/show/dr16844	56	16S Fish
				0.99505	Ashmore Reef	12°14.276'	122°58.990'	17/06/2019 to 20/06/2019	EF210160	accaaagcagaccatgttaatcacccctaaacaaaggcccgaacaatattgaaccctgccctaatgtcttcggttggggcgaccacggagaaataaaaaacccccgcgtggaatagggatactatccccacagtcacgagcttccgctctatcaaacagaacctctgaccaaccagatccggcaatgccgaccaacggacca	https://collections.ala.org.au/public/show/dr16844	49	16S Fish
				0.99505	Ashmore Reef	12°14.276'	122°58.990'	17/06/2019 to 20/06/2019	EF210160	accaaagcagaccatgttaattacccctaaacaaaggcccgaacaatattgaaccctgccctaatgtcttcggttggggcgaccacggagaaataaaaaacccccgcgtggaatagggatactatccccacagtcacgagcttccgctctatcaaacagaacctctgaccaaccagatccggcaatgccgcccaacggacca	https://collections.ala.org.au/public/show/dr16844	47	16S Fish
				0.99505	Ashmore Reef	12°14.276'	122°58.990'	17/06/2019 to 20/06/2019	AY057293	accaaagcagaccatgttaattacccctagacaaagacccgaacaatattgaaccctgccctaatgtcttcggttggggcgaccacggagaaataaaaaacccccgcgtggaatagggatactatccccacagtcacgagcttccgctctatcaaacagaacctctgaccaaccagatccggcaatgccgaccaacggacca	https://collections.ala.org.au/public/show/dr16844	47	16S Fish
				0.99505	Ashmore Reef	12°14.276'	122°58.990'	17/06/2019 to 20/06/2019	EF210160	accaaagcagaccatgttaattacccctaaacaaaggcccgaacaatattgaaccctgccctaatgtcttcggttggggcgaccacggagaaataaaaaacccccgcgtggaatagggatactatccccacagtcacgagcttccgctctatcaaacagaacctctgaccaaccagatccggcaatgccgaccaacgaacca	https://collections.ala.org.au/public/show/dr16844	44	16S Fish
				0.99505	Ashmore Reef	12°14.276'	122°58.990'	17/06/2019 to 20/06/2019	EF210160	accaaagcagaccatgttaattacccctaaacaaaggcccgaacaatattgaaccctgccctaatgtcttcggttggggcgactacggagaaataaaaaacccccgcgtggaatagggatactatccccacagtcacgagcttccgctctatcaaacagaacctctgaccaaccagatccggcaatgccgaccaacggacca	https://collections.ala.org.au/public/show/dr16844	42	16S Fish
				0.99505	Ashmore Reef	12°14.276'	122°58.990'	17/06/2019 to 20/06/2019	AY057293	accaaagcagaccatgttaattacccttagacaaaggcccgaacaatattgaaccctgccctaatgtcttcggttggggcgaccacggagaaataaaaaacccccgcgtggaatagggatactatccccacagtcacgagcttccgctctatcaaacagaacctctgaccaaccagatccggcaatgccgaccaacggacca	https://collections.ala.org.au/public/show/dr16844	40	16S Fish
				0.99505	Ashmore Reef	12°14.276'	122°58.990'	17/06/2019 to 20/06/2019	EF210160	accaaagcagaccatgttaattacccctaaacaaaggcccgaacaatattgaaccctgccctaatgtcttcggttggggcgaccacggagaaataaaaaacccccgcgtggaatagggatactatccccacagtcacgagcttccgctctattaaacagaacctctgaccaaccagatccggcaatgccgaccaacggacca	https://collections.ala.org.au/public/show/dr16844	40	16S Fish
				0.99505	Ashmore Reef	12°14.276'	122°58.990'	17/06/2019 to 20/06/2019	EF210160	accaaagcagaccatgttaattacccctaaacaaaggcccgaacaatattgaaccctgccctaatgtcttcggttggggcgaccacggagaaataaaaaacccccgcgtggaatagggatactatccccacagtcacgagcttccgctctatcaaacagaacctctgaccaaccagatccggccatgccgaccaacggacca	https://collections.ala.org.au/public/show/dr16844	39	16S Fish
				0.99505	Ashmore Reef	12°14.276'	122°58.990'	17/06/2019 to 20/06/2019	EF210160	accaaagcagaccatgttaattacccctaaacaaaggcccgaacaatattgaaccctgccctaatgtcttcggttggggcgaccacggagaaataaaaaacccccgcgtggaatagggatactatccccacagtcacgagcttccgctctatcaaacagaacctctgactaaccagatccggcaatgccgaccaacggacca	https://collections.ala.org.au/public/show/dr16844	39	16S Fish
				0.99505	Ashmore Reef	12°14.276'	122°58.990'	17/06/2019 to 20/06/2019	AY057293	accaaagcagaccatgttaattacccctagacaaaggcccgaacaatattgaaccctgccctaatgtcttcggttggggcgaccacggagaaataaaaaacctccgcgtggaatagggatactatccccacagtcacgagcttccgctctatcaaacagaacctctgaccaaccagatccggcaatgccgaccaacggacca	https://collections.ala.org.au/public/show/dr16844	38	16S Fish
				0.99505	Ashmore Reef	12°14.276'	122°58.990'	17/06/2019 to 20/06/2019	EF210160	actaaagcagaccatgttaattacccctaaacaaaggcccgaacaatattgaaccctgccctaatgtcttcggttggggcgaccacggagaaataaaaaacccccgcgtggaatagggatactatccccacagtcacgagcttccgctctatcaaacagaacctctgaccaaccagatccggcaatgccgaccaacggacca	https://collections.ala.org.au/public/show/dr16844	38	16S Fish
				0.99505	Ashmore Reef	12°14.276'	122°58.990'	17/06/2019 to 20/06/2019	EF210160	accaaagcagaccatgttaattacccctaaacaaaggcccgaacaatattgaaccctgccctaatgtcttcggttggggcgaccacggagaaataaaaaacccccgcgtggaatagggatactatccccacagtcacgagcttccgctctatcaaacagaacctctgaccaaccagctccggcaatgccgaccaacggacca	https://collections.ala.org.au/public/show/dr16844	27	16S Fish
				0.99505	Ashmore Reef	12°14.276'	122°58.990'	17/06/2019 to 20/06/2019	AY057293	accaaagcagaccatgttaattacccctagacaaaggcccgaacaatattaaaccctgccctaatgtcttcggttggggcgaccacggagaaataaaaaacccccgcgtggaatagggatactatccccacagtcacgagcttccgctctatcaaacagaacctctgaccaaccagatccggcaatgccgaccaacggacca	https://collections.ala.org.au/public/show/dr16844	26	16S Fish
				0.99505	Ashmore Reef	12°14.276'	122°58.990'	17/06/2019 to 20/06/2019	AY057293	accaaagcagaccatgttaattacccctagacaaaggcccgaacaatattgaaccctgccctaatgtcttcggttggggcgaccacggagaaataaaaaacccccgcggggaatagggatactatccccacagtcacgagcttccgctctatcaaacagaacctctgaccaaccagatccggcaatgccgaccaacggacca	https://collections.ala.org.au/public/show/dr16844	26	16S Fish
				0.99505	Ashmore Reef	12°14.276'	122°58.990'	17/06/2019 to 20/06/2019	EF210160	accaaagcagaccatgttaattacccctaaacaaaggcccgaacaatattgaaccctgccctaatgtcttcggttggggcgaccacggagaaataaaaaacccccgcgtggaatagggatactatccctacagtcacgagcttccgctctatcaaacagaacctctgaccaaccagatccggcaatgccgaccaacggacca	https://collections.ala.org.au/public/show/dr16844	24	16S Fish
				0.99505	Ashmore Reef	12°14.276'	122°58.990'	17/06/2019 to 20/06/2019	AY057293	accaaagcagaccatgttaattacccctagacaaaggcccgaacaatattgaaccctgccctaatgtcttcggttggggcgaccacggagaaataaaaaacccccgcgtggaatagggatactatcaccacagtcacgagcttccgctctatcaaacagaacctctgaccaaccagatccggcaatgccgaccaacggacca	https://collections.ala.org.au/public/show/dr16844	21	16S Fish
				0.99505	Ashmore Reef	12°14.276'	122°58.990'	17/06/2019 to 20/06/2019	AY057293	accaaagcagaccatgttaattacccctagacaaaggcccgaacaatattgaaccctgccctaatgtcttcggttggggcgaccacggagaaataaaaaacccccgcgtggaatagggatactatccccacagtcacgagcttccgctctatcaaacagaacctctgaccaaccagatacggcaatgccgaccaacggacca	https://collections.ala.org.au/public/show/dr16844	18	16S Fish
				0.99505	Ashmore Reef	12°14.276'	122°58.990'	17/06/2019 to 20/06/2019	AY057293	accaaaacagaccatgttaattacccctagacaaaggcccgaacaatattgaaccctgccctaatgtcttcggttggggcgaccacggagaaataaaaaacccccgcgtggaatagggatactatccccacagtcacgagcttccgctctatcaaacagaacctctgaccaaccagatccggcaatgccgaccaacggacca	https://collections.ala.org.au/public/show/dr16844	16	16S Fish
				0.99505	Ashmore Reef	12°14.276'	122°58.990'	17/06/2019 to 20/06/2019	EF210160	accaaagcagaccatgttaattacccctaaacaaaggcccgaacaatattgaaccctgccctaatgtcttcggttggggcgaccacggagaaataaaaaacccccgcgtggaatagggatactatccccacagtcacgagcttccgctctatcaaacagaacctctgaccacccagatccggcaatgccgaccaacggacca	https://collections.ala.org.au/public/show/dr16844	16	16S Fish
				0.99505	Ashmore Reef	12°14.276'	122°58.990'	17/06/2019 to 20/06/2019	AY057293	accaaagcagaccatgttaattacccctagacaaaggcccgaacaatattgaaccctgccctaatgtcttcggttggggcgcccacggagaaataaaaaacccccgcgtggaatagggatactatccccacagtcacgagcttccgctctatcaaacagaacctctgaccaaccagatccggcaatgccgaccaacggacca	https://collections.ala.org.au/public/show/dr16844	12	16S Fish
				0.99505	Ashmore Reef	12°14.276'	122°58.990'	17/06/2019 to 20/06/2019	EF210160	accaaagcagaccatgttaattacccctaaacaaaggcccgaacaatattgaaccctgccataatgtcttcggttggggcgaccacggagaaataaaaaacccccgcgtggaatagggatactatccccacagtcacgagcttccgctctatcaaacagaacctctgaccaaccagatccggcaatgccgaccaacggacca	https://collections.ala.org.au/public/show/dr16844	11	16S Fish
				0.99505	Ashmore Reef	12°14.276'	122°58.990'	17/06/2019 to 20/06/2019	AY057293	accaaagcagaccatgttaattacccctagacaaaggcccgaacaatattgaaccctgccctaatggcttcggttggggcgaccacggagaaataaaaaacccccgcgtggaatagggatactatccccacagtcacgagcttccgctctatcaaacagaacctctgaccaaccagatccggcaatgccgaccaacggacca	https://collections.ala.org.au/public/show/dr16844	11	16S Fish
				0.990099	Ashmore Reef	12°14.276'	122°58.990'	17/06/2019 to 20/06/2019	AY057293	accaaagcagaccatgttaattacccctagacaaaggcccgaacaatattgaaccctgccctaatgtcttcggttggggcgaccacggagaaataaaaaacccccgcgtggaatagggatactatccccacagtcacgagcttccgctctatcaaacagaacctctgaccaaccagatccggcaattccgaccaacggtcca	https://collections.ala.org.au/public/show/dr16844	50	16S Fish
				0.990099	Ashmore Reef	12°14.276'	122°58.990'	17/06/2019 to 20/06/2019	AY057293	tccaaagcagaccatgttaattacccctagacaaaggcccgaacaatattgaaccctgccctaatgtcttcggttggggcgaccacggagaaataaaaaacccccgcgtggaatagggatactatccccacagtcacgagcttccgctctatcaaacagaacctctgaccagccagatccggcaatgccgaccaacggacca	https://collections.ala.org.au/public/show/dr16844	35	16S Fish
				0.990099	Ashmore Reef	12°14.276'	122°58.990'	17/06/2019 to 20/06/2019	AY057293	accaaagcagaccatgttaattacccctagacaaaggcccgaacaatattgaaccctgccctaatgtcttcggttggggcgaccacggagaaataaaaaacccccgcgtggaatagggatactatccccacagtcacgagcttccgctctatcaaacagaacctctgaccaaccagatccggcaattccgaccaacgggcca	https://collections.ala.org.au/public/show/dr16844	33	16S Fish
				0.990099	Ashmore Reef	12°14.276'	122°58.990'	17/06/2019 to 20/06/2019	AY057293	accaaagcagaccatgttaattacccctagacaaaggcccgaacaatattgaaccctgccctaatgtcttcggttggggcgaccacggagaaataaaaacccccgcgtggaatagggatactatccccacagtcacgagcttccgctctatcaaacagaacctctgaccaaccagatccggcaatgccgactaacggacca	https://collections.ala.org.au/public/show/dr16844	31	16S Fish
				0.990099	Ashmore Reef	12°14.276'	122°58.990'	17/06/2019 to 20/06/2019	EF210160	accaaagcagaccatgttaattacccctaaacaaaggcccgaacaatattgaaccctgccctaatgccttcggttggggcgaccacggagaaataaaaaacccccgcgtggaatagggatactatccccacagtcacgagcttccgctctatcaaacagaacctctgaccaaccagatccggcaattccgaccaacggacca	https://collections.ala.org.au/public/show/dr16844	27	16S Fish
				0.990099	Ashmore Reef	12°14.276'	122°58.990'	17/06/2019 to 20/06/2019	AY057293	ttcaaagcagaccatgttaattacccctagacaaaggcccgaacaatattgaaccctgccctaatgtcttcggttggggcgaccacggagaaataaaaaacccccgcgtggaatagggatactatccccacagtcacgagcttccgctctatcaaacagaacctctgaccaaccagatccggcaatgccgaccaacggacca	https://collections.ala.org.au/public/show/dr16844	25	16S Fish
				0.990099	Ashmore Reef	12°14.276'	122°58.990'	17/06/2019 to 20/06/2019	AY057293	accaaagcagaccatgttaattacccctagacaaaggcccgaacaatattgaaccctgccctaatgtcttcggttggggcgaccacggagaaataaaaaacccccgcgtggagtagggatactatccccacagtcacgagcttccgctctatcaaacagaacctctgaccaaccaggtccggcaatgccgaccaacggacca	https://collections.ala.org.au/public/show/dr16844	24	16S Fish
				0.990099	Ashmore Reef	12°14.276'	122°58.990'	17/06/2019 to 20/06/2019	AY057293	accaaagcagaccatgttaattacccctagacaaaggcccgaacaatattgaaccctgccctaacgtcttcggttggggcgaccacggaggaataaaaaacccccgcgtggaatagggatactatccccacagtcacgagcttccgctctatcaaacagaacctctgaccaaccagatccggcaatgccgaccaacggacca	https://collections.ala.org.au/public/show/dr16844	19	16S Fish
				0.990099	Ashmore Reef	12°14.276'	122°58.990'	17/06/2019 to 20/06/2019	AY057293	accaaagcagaccatgttaattactcctagacaaaggcccgaacaatattgaaccctgccctaatgtcttcggttggggcgaccacggagaaataaaaaacccccgcgtggaatagggatactatccccacagtcacgagcttccgctctatcaaacagaacctctgaccaaccagatccggcaatgccgaccaacgggcca	https://collections.ala.org.au/public/show/dr16844	19	16S Fish
				0.990099	Ashmore Reef	12°14.276'	122°58.990'	17/06/2019 to 20/06/2019	EF210160	accaaagcagaccatgttaattacccctaaacaaaggcccgaacaatattgaaccctgccctaatgtcttcggttggggcgaccacggagaaataaaaaacccccgcgtggaatagggatactatccccacagtcacgagcttccgctctatcaaacagaacctctgaccaaccagatccggcaattccgaccaacggtcca	https://collections.ala.org.au/public/show/dr16844	17	16S Fish
				0.990099	Ashmore Reef	12°14.276'	122°58.990'	17/06/2019 to 20/06/2019	AY057293	accaaagcagaccatgttaattacccctaggcaaaggcccgaacaatattgaaccctgccctaatgtcttcggttggggcgaccacggagaaataaaaaacccccgcgtggaatagggatactatccccgcagtcacgagcttccgctctatcaaacagaacctctgaccaaccagatccggcaatgccgaccaacggacca	https://collections.ala.org.au/public/show/dr16844	17	16S Fish
				0.990099	Ashmore Reef	12°14.276'	122°58.990'	17/06/2019 to 20/06/2019	AY057293	accaaagcagaccatgttaattacccctagacaaaggcccgaacaatattgaaccctgccctaatgtcttcggttggggcgaccacggagaaataaaaaacccccgcgtggaatagggatactatccccacagtcacgagcttccgctctatcaaacagaacctctgaccaaccagacccggcaattccgaccaacggacca	https://collections.ala.org.au/public/show/dr16844	17	16S Fish
				0.990099	Ashmore Reef	12°14.276'	122°58.990'	17/06/2019 to 20/06/2019	AY057293	accaaagcagaccatgttaattacccctagacaaaggcccgaacaatattgaaccctgccctaatgtcttcggttggggcgaccacggagaaataaaaacccccgcgtggaataggggtactatccccacagtcacgagcttccgctctatcaaacagaacctctgaccaaccagatccggcaatgccgaccaacggacca	https://collections.ala.org.au/public/show/dr16844	16	16S Fish
				0.990099	Ashmore Reef	12°14.276'	122°58.990'	17/06/2019 to 20/06/2019	AY057293	accaaagcagaccatgttaattacccctagacaaaggcccgaacaatattgaaccctgccctaatgtcttcggttggggcgaccacggagaaataagaaacccccgcgtggaatagggatactgtccccacagtcacgagcttccgctctatcaaacagaacctctgaccaaccagatccggcaatgccgaccaacggacca	https://collections.ala.org.au/public/show/dr16844	15	16S Fish
				0.990099	Ashmore Reef	12°14.276'	122°58.990'	17/06/2019 to 20/06/2019	AY057293	accaaagcagaccatgttaattacccctagacaaaggcccgaacaatattgaaccctgccctaatgtcttcggttggggcgaccacggagaaataaaaaacccccgcgtggaatagggatactatccccacagtcacgagcttccgctctatcaaacagaacctctgaccaaccagatccggcaattccgaccaacggccca	https://collections.ala.org.au/public/show/dr16844	14	16S Fish
				0.990099	Ashmore Reef	12°14.276'	122°58.990'	17/06/2019 to 20/06/2019	AY057293	accaaagcagaccatgttaattacccctagacaaaggcccgaacaatattgaaccctgccctaatgtaatcggttggggcgaccacggagaaataaaaaacccccgcgtggaatagggatactatccccacagtcacgagcttccgctctatcaaacagaacctctgaccaaccagatccggcaatgccgaccaacggacca	https://collections.ala.org.au/public/show/dr16844	14	16S Fish
				0.990099	Ashmore Reef	12°14.276'	122°58.990'	17/06/2019 to 20/06/2019	EF210160	accaaagcagaccatgttaattacccctaaacaaaggcccgaacaatattgaaccctgccctaatgtcttcggttggggcgactacggagaaataaaaaacccccgcgtggaataggggtactatccccacagtcacgagcttccgctctatcaaacagaacctctgaccaaccagatccggcaatgccgaccaacggacca	https://collections.ala.org.au/public/show/dr16844	13	16S Fish
				0.990099	Ashmore Reef	12°14.276'	122°58.990'	17/06/2019 to 20/06/2019	AY057293	accaaagcagaccatgttaattacccctagacaaaggcccgaacaatattgaaccctgccctaatgtcttcggttggggcgaccacggagaaataaaaagccccgcgtggaatagggatactatccccacagtcacgagcttccgctctatcaaacagaacctctgaccaaccagatccggcaatgccgaccaacggacca	https://collections.ala.org.au/public/show/dr16844	13	16S Fish
				0.990099	Ashmore Reef	12°14.276'	122°58.990'	17/06/2019 to 20/06/2019	AY057293	accaaagcagaccatgttaattacccctagacaaaggcccgaacaatattgaaccctgccctaatgccttcggttggggcgaccacggagaaataaaaaacccccgcgtggaatagggatactatccccacagtcacgagcttccgctctatcaaacagaacctctgaccaaccagatccggcaattccgaccaacggacca	https://collections.ala.org.au/public/show/dr16844	12	16S Fish
				0.990099	Ashmore Reef	12°14.276'	122°58.990'	17/06/2019 to 20/06/2019	AY057293	accaaagcagaccatgttaattacccctagacaaaggcccgaacaatattgaaccctgccctaatgaattcggttggggcgaccacggagaaataaaaaacccccgcgtggaatagggatactatccccacagtcacgagcttccgctctatcaaacagaacctctgaccaaccagatccggcaatgccgaccaacggacca	https://collections.ala.org.au/public/show/dr16844	12	16S Fish
				0.990099	Ashmore Reef	12°14.276'	122°58.990'	17/06/2019 to 20/06/2019	AY057293	accaaagcagaccatgttaattacccctagacaaaggcccgaacaatattgaaccctgccctaatgtcttcggttggggcgaccacggagaaataaaaaacccccgcgtggaatagggatactatccccacagtcacgagcttccgctctatcaaacagaacctctgaccaaccagatcctgcaattccgaccaacggacca	https://collections.ala.org.au/public/show/dr16844	11	16S Fish
				0.990099	Ashmore Reef	12°14.276'	122°58.990'	17/06/2019 to 20/06/2019	AY057293	accaaagcagaccatgttaactacccctagacaaaggcccgaacaatattgaaccctgccccaatgtcttcggttggggcgaccacggagaaataaaaaacccccgcgtggaatagggatactatccccacagtcacgagcttccgctctatcaaacagaacctctgaccaaccagatccggcaatgccgaccaacggacca	https://collections.ala.org.au/public/show/dr16844	11	16S Fish
				0.990099	Ashmore Reef	12°14.276'	122°58.990'	17/06/2019 to 20/06/2019	EF210160	accaaggcagaccatgttaattacccctaaacaaaggcccgaacaatattgaaccctgccctaatgtcttcggttggggcgaccacggagaaataaaaaacccccgcgtggaatggggatactatccccacagtcacgagcttccgctctatcaaacagaacctctgaccaaccagatccggcaatgccgaccaacggacca	https://collections.ala.org.au/public/show/dr16844	11	16S Fish
				0.990099	Ashmore Reef	12°14.276'	122°58.990'	17/06/2019 to 20/06/2019	AY057293	accaaagcagaccatgttaattacccctagacaaaggcccgaacaatattgaaccctgccctaatgtcttcggttggggcgaccacggagagataaaaaacccccgcgtggaatagggatactatccccacagtcacgagcttccgctctatcaaacagaacctctgaccaaccagatccggcaattccgaccaacggacca	https://collections.ala.org.au/public/show/dr16844	11	16S Fish
				0.990099	Ashmore Reef	12°14.276'	122°58.990'	17/06/2019 to 20/06/2019	EF210160	accaaagcagaccatgttaattacccctaaacaaaggcccgaacaatattgaaccctgccctaatgtcttcggttggggcgaccacggagaaataaaaaacccccgcgtggaatagggatactatccccacagtcacgagcttccgctctatcaaacagaacctctgaccaatcagatccggcaatgccgatcaacggacca	https://collections.ala.org.au/public/show/dr16844	11	16S Fish
				0.990099	Ashmore Reef	12°14.276'	122°58.990'	17/06/2019 to 20/06/2019	AY057293	accaaagcagaccatgttaattacccctagacagaggcccgaacaatattgaaccctgccctaatgtcttcggttggggcgaccacggagaaataaaaaacccccgcgtggaatagggatactatccccacagtcacgagcttccgctctatcaaacagaacctctgaccaaccagatccggcaattccgaccaacggacca	https://collections.ala.org.au/public/show/dr16844	10	16S Fish
				0.990099	Ashmore Reef	12°14.276'	122°58.990'	17/06/2019 to 20/06/2019	EF210160	accaaagcagaccatgttaattacccctaaacaaaggcccgaacaatattgaaccctgccctaatgtcttcggttggggcgaccacggagaaataaaaagccccgcgtggaatagggatactatccccacagtcacgagcttccgctctatcaaacagaacctctgaccaaccagatccggcaatgccgaccaacggacca	https://collections.ala.org.au/public/show/dr16844	10	16S Fish
				0.990099	Ashmore Reef	12°14.276'	122°58.990'	17/06/2019 to 20/06/2019	AY057293	accaaagcagaccatgttaattacccctagacaaaggcccgaacaatattgaaccctgccctaatgtcttcggttggggcgaccacggagaaataaaaaacccccgcgtggaatagggatactatccccacagtcacgagcttccgctctatcaaacagaacctctgaccaaccagatccggcaattccgaccaccggacca	https://collections.ala.org.au/public/show/dr16844	10	16S Fish
				0.980198	Ashmore Reef	12°14.276'	122°58.990'	17/06/2019 to 20/06/2019	EF210160	accaaagcagaccatgttaatcacccctaaacaaaggactaaacaatattgaaccctgccctaatgtcttcggttggggcgaccacggagaaataaaaaacccccgcgtggaatagggatactatccccacagtcacgagcttccgctctatcaaacagaacctctgaccaaccagatccggcaatgccgaccaacggacca	https://collections.ala.org.au/public/show/dr16844	25	16S Fish
				0.980198	Ashmore Reef	12°14.276'	122°58.990'	17/06/2019 to 20/06/2019	EF210160	accaaagcagaccatgttaatcacccctaaataaagggccaaacaatattgaaccctgccctaatgtcttcggttggggcgaccacggagaaataaaaaacccccgcgtggaatagggatactatccccacagtcacgagcttccgctctatcaaacagaacctctgaccaaccagatccggcaatgccgaccaacggacca	https://collections.ala.org.au/public/show/dr16844	10	16S Fish
				0.980198	Ashmore Reef	12°14.276'	122°58.990'	17/06/2019 to 20/06/2019	EF210160	accaaagcagaccatgttaatcacccctaaataaaggaccaaacaatattgaaccctgccctaatgtcttcggttggggcgaccacggagaaataaaaaacccccgcgtggaatagggatactatccccacagtcacgagcttccgctctatcaaacagaacctctgaccaaccagatccggcaatgccgaccaacggacca	https://collections.ala.org.au/public/show/dr16844	10	16S Fish
				0.975248	Ashmore Reef	12°14.276'	122°58.990'	17/06/2019 to 20/06/2019	EF210160	accaaagcagaccatgttaatcacccctaaacaaaggactaaacaatattgaaacctgccctaatgtcttcggttggggcgaccacggagaaataaaaaacccccgcgtggaatagggatactatccccacagtcacgagcttccgctctatcaaacagaacctctgaccaaccagatccggcaatgccgaccaacggacca	https://collections.ala.org.au/public/show/dr16844	130	16S Fish
				0.975248	Ashmore Reef	12°14.276'	122°58.990'	17/06/2019 to 20/06/2019	EF210160	accaaagcagaccatgttaatcacccctaaataaagggccaaacaatattgaaccctgccctaatgtcttcggttggggcgaccacggagaaataaaaaacccccgcgtggaatggggatactatccccacagtcacgagcttccgctctatcaaacagaacctctgaccaaccagatccggcaatgccgaccaacggacca	https://collections.ala.org.au/public/show/dr16844	17	16S Fish
				0.908213	Ashmore Reef	12°14.276'	122°58.990'	17/06/2019 to 20/06/2019	AY057293	accaaggcagaccatgttaaacacacccagacacggagccaaactaaatgatacctgccagatgtctttggttggggcgaccacggagaaataaaaaacccccgcgtggaatagggatactatccccacagtcacgagcttccgctctatcaaacagaacctctgaccaaccagatccggcaatgccgaccaacggacca	https://collections.ala.org.au/public/show/dr16844	10	16S Fish
		Acanthurus xanthopterus	37437020	1	Ashmore Reef	12°14.276'	122°58.990'	17/06/2019 to 20/06/2019	AF055628	accaaagcagaccatgttaatcacccctaaacaaaggactaaacaatattgaaacctgccctaatgtcttcggttggggcgaccacggagaaataaaaaacccccgcgtggaacagggatactatccccacaatcacgagctcccgctctactaaacagaacctctgaccaatcagatccggcaatgccgatcaacggacca	https://collections.ala.org.au/public/show/dr16844	45940	16S Fish
				0.99505	Ashmore Reef	12°14.276'	122°58.990'	17/06/2019 to 20/06/2019	AF055628	accaaagcagaccatgttaatcacccctaaacaaaggactaaacaatattgaaacctgccctaatgtcttcggttggggcgaccacggagaaataaaaaacccccgcgtggaacagggatactatcccacaatcacgagctcccgctctactaaacagaacctctgaccaatcagatccggcaatgccgatcaacggacca	https://collections.ala.org.au/public/show/dr16844	693	16S Fish
				0.99505	Ashmore Reef	12°14.276'	122°58.990'	17/06/2019 to 20/06/2019	AF055628	accaaagcagaccatgttaattacccctaaacaaaggactaaacaatattgaaacctgccctaatgtcttcggttggggcgaccacggagaaataaaaaacccccgcgtggaacagggatactatccccacaatcacgagctcccgctctactaaacagaacctctgaccaatcagatccggcaatgccgatcaacggacca	https://collections.ala.org.au/public/show/dr16844	449	16S Fish
				0.99505	Ashmore Reef	12°14.276'	122°58.990'	17/06/2019 to 20/06/2019	AF055628	accaaagcagaccatgttaatcacccctaaacaaaggactaaacaatattgaaacctgccctaatgtcttcggttggggcgaccacggagaaataaaaaacccccgcgtggaacagggatactatccccacaatcacgagctcccgctctactaaacagaacctctgaccaatcagatccagcaatgccgatcaacggacca	https://collections.ala.org.au/public/show/dr16844	430	16S Fish
				0.99505	Ashmore Reef	12°14.276'	122°58.990'	17/06/2019 to 20/06/2019	AF055628	accaaagcagaccatgttaatcacccctaaacaaaggactaaacaatattgaaacctgccctaatgtcttcggttggggcgaccacggagaaataaaaaacccccgcgtggaacagggatactatccccacaatcacgagctcccgctctactaaacagaacctctgaccaatcagatccggcaatgccgatcaacggtcca	https://collections.ala.org.au/public/show/dr16844	261	16S Fish
				0.99505	Ashmore Reef	12°14.276'	122°58.990'	17/06/2019 to 20/06/2019	AF055628	accaaagcagaccatgttaatcacccctaaacaaaggactaaacaatattgaaacctgccctaatgtcttcggttggggcgaccacggagaaataaaaacccccgcgtggaacagggatactatccccacaatcacgagctcccgctctactaaacagaacctctgaccaatcagatccggcaatgccgatcaacggacca	https://collections.ala.org.au/public/show/dr16844	235	16S Fish
				0.99505	Ashmore Reef	12°14.276'	122°58.990'	17/06/2019 to 20/06/2019	AF055628	accaaagcagaccatgttaatcacccctaaacaaaggactaaacaatattgaaacctgccctaatgtattcggttggggcgaccacggagaaataaaaaacccccgcgtggaacagggatactatccccacaatcacgagctcccgctctactaaacagaacctctgaccaatcagatccggcaatgccgatcaacggacca	https://collections.ala.org.au/public/show/dr16844	201	16S Fish
				0.99505	Ashmore Reef	12°14.276'	122°58.990'	17/06/2019 to 20/06/2019	AF055628	accaaagcagaccatgttaatcacccctaaacaaaggactaaacaatattgaaacctgccctaatgtcttcggttggggcgaccacggagaaataaaaaacccccgcgtggaacagggatactatccccacaatcacgagctcccgctctactaaacagaacctctgaccaatcagatccggcaataccgatcaacggacca	https://collections.ala.org.au/public/show/dr16844	181	16S Fish
				0.99505	Ashmore Reef	12°14.276'	122°58.990'	17/06/2019 to 20/06/2019	AF055628	accaaggcagaccatgttaatcacccctaaacaaaggactaaacaatattgaaacctgccctaatgtcttcggttggggcgaccacggagaaataaaaaacccccgcgtggaacagggatactatccccacaatcacgagctcccgctctactaaacagaacctctgaccaatcagatccggcaatgccgatcaacggacca	https://collections.ala.org.au/public/show/dr16844	180	16S Fish
				0.99505	Ashmore Reef	12°14.276'	122°58.990'	17/06/2019 to 20/06/2019	AF055628	accaaagcagaccatgttaatcacccctaaacaaaggactaaacaatattgaaacctgccctaatgtcttcggttggggcgaccacggagaaataaaaaacccccgcgtggaacagggatactatccccacaatcacgagctcccgccctactaaacagaacctctgaccaatcagatccggcaatgccgatcaacggacca	https://collections.ala.org.au/public/show/dr16844	144	16S Fish
				0.99505	Ashmore Reef	12°14.276'	122°58.990'	17/06/2019 to 20/06/2019	AF055628	accaaagcagaccatgttaatcacccctaaacaaaggactaaacaatattgaaacctgccctaatgtcttcggttggggcgaccacggagaaatagaaaacccccgcgtggaacagggatactatccccacaatcacgagctcccgctctactaaacagaacctctgaccaatcagatccggcaatgccgatcaacggacca	https://collections.ala.org.au/public/show/dr16844	113	16S Fish
				0.99505	Ashmore Reef	12°14.276'	122°58.990'	17/06/2019 to 20/06/2019	AF055628	accaaagcagaccatgttaatcacccctaaacaaagggctaaacaatattgaaacctgccctaatgtcttcggttggggcgaccacggagaaataaaaaacccccgcgtggaacagggatactatccccacaatcacgagctcccgctctactaaacagaacctctgaccaatcagatccggcaatgccgatcaacggacca	https://collections.ala.org.au/public/show/dr16844	113	16S Fish
				0.99505	Ashmore Reef	12°14.276'	122°58.990'	17/06/2019 to 20/06/2019	AF055628	accaaagcagaccatgttaatcacccctaaacaaaggactaaacaatattgaaacctgccctaatgtcttcggttggggcgaccacggagaaataaaaaacccccgcgtggaacagggatactatccccacaatcacgagctcccgctctactaaacagaacctctgaccaatcagatccggcaatgccgatcaacgggcca	https://collections.ala.org.au/public/show/dr16844	106	16S Fish
				0.99505	Ashmore Reef	12°14.276'	122°58.990'	17/06/2019 to 20/06/2019	AF055628	accaaagcagaccatgttaatcacccctaaacaaaggactaaacaatattgaaacctgccctaatgtcttcggttggggcgaccacggagaaataaaaaacccccgcgtggaacagggatactatccccacaatcacgagctcccgctctactaaacagaacctctgaccaatcagatccggcaatgccgatcaacggaccg	https://collections.ala.org.au/public/show/dr16844	81	16S Fish
				0.99505	Ashmore Reef	12°14.276'	122°58.990'	17/06/2019 to 20/06/2019	AF055628	accaaagcagaccatgttaatcacccctaaacaaaggactaaacaatattgaaacctgccctaatgtcttcggttggggcgaccacggagaaataaaaaacccccgcgtggaacagggatgctatccccacaatcacgagctcccgctctactaaacagaacctctgaccaatcagatccggcaatgccgatcaacggacca	https://collections.ala.org.au/public/show/dr16844	81	16S Fish
				0.99505	Ashmore Reef	12°14.276'	122°58.990'	17/06/2019 to 20/06/2019	AF055628	accaaagcagaccatgttaatcacccctaaacaaaggactaaacaatattgaaacctgccctaatgtcttcggttggggcgaccacggagaaataaaaaacccccgcgtggaacagggatactatccccacaatcacgagctcccgctctactaaacagaacctctgaccaatcagatccggcaatgccgatcaacgaacca	https://collections.ala.org.au/public/show/dr16844	48	16S Fish
				0.99505	Ashmore Reef	12°14.276'	122°58.990'	17/06/2019 to 20/06/2019	AF055628	accaaagcagaccatgttaatcacccctaaacaaaggactaaacaatattgaaccctgccctaatgtcttcggttggggcgaccacggagaaataaaaaacccccgcgtggaacagggatactatccccacaatcacgagctcccgctctactaaacagaacctctgaccaatcagatccggcaatgccgatcaacggacca	https://collections.ala.org.au/public/show/dr16844	35	16S Fish
				0.99505	Ashmore Reef	12°14.276'	122°58.990'	17/06/2019 to 20/06/2019	AF055628	accaaagcagaccatgttaatcacccctaaacaaaggactaaacaatattgaaacctgccctaatgtcttcggttggggcgaccacggagaaataaaaaacccccgcgtggaacagggatactatccccacaatcacgagctcccgctctactaaacagaacctctgaccaatcagatccggcaatgccgattaacggacca	https://collections.ala.org.au/public/show/dr16844	28	16S Fish
				0.990099	Ashmore Reef	12°14.276'	122°58.990'	17/06/2019 to 20/06/2019	AF055628	accaaagcagaccatgttaatcacccctaaacaaaggactaaacaatattgaaacctgccctaatgtcttcggttggggcgaccacggagaaataaaaaacccccgcgtggaacagggatactatccccacaatcacgagctcccgctctactaaacagaacctctgaccaaccagatccggcaatgccgaccaacggacca	https://collections.ala.org.au/public/show/dr16844	17	16S Fish
				0.990099	Ashmore Reef	12°14.276'	122°58.990'	17/06/2019 to 20/06/2019	AF055628	accaaagcagaccatgttaatcacccctaaacaaaggactaaacaatattgaaacctgccctaatgtcttcggttggggcgaccacggagaaataaaaaacccccgcgtggaacagggatactatccccacaatcacgagctcccgctctactaaacagaacctctgaccaatcagatccggcaattccgatcaacggtcca	https://collections.ala.org.au/public/show/dr16844	16	16S Fish
				0.985149	Ashmore Reef	12°14.276'	122°58.990'	17/06/2019 to 20/06/2019	DQ532832	accaaagcagaccatgttaatcacccctaaacaaaggactaaacaatattgaaccctgccctaatgtcttcggttggggcgaccacggagaaataaaaaacccccgtgtggaacagggatactatccccacaatcacgagcctccgctctactaaacagaacctctgaccaaccagatccggcaatgccgaccaacggacca	https://collections.ala.org.au/public/show/dr16844	731	16S Fish
				0.975369	Ashmore Reef	12°14.276'	122°58.990'	17/06/2019 to 20/06/2019	DQ532832	accaaagcagaccatgttaatcacccctaaacaaaggactaaacaatattgaaacctgccctaatgtcttcggttggggcgaccacggagaaataaaaaacccccgcgtggaacagggatactatccccacaatcacgagcttccgctctatcaaacagaacctctgaccaaccagatccggcaatgccgaccaacggacca	https://collections.ala.org.au/public/show/dr16844	11	16S Fish
				0.975248	Ashmore Reef	12°14.276'	122°58.990'	17/06/2019 to 20/06/2019	AF055628	accaaagcagaccatgttaattacccctaaacaaaggcccgaacaatattgaaccctgccctaatgtcttcggttggggcgaccacggagaaataaaaaacccccgcgtggaacagggatactatccccacaatcacgagctcccgctctactaaacagaacctctgaccaatcagatccggcaatgccgatcaacggacca	https://collections.ala.org.au/public/show/dr16844	76	16S Fish
				0.975248	Ashmore Reef	12°14.276'	122°58.990'	17/06/2019 to 20/06/2019	AF055628	accaaagcagaccatgttaattacccctagacaaaggcccgaacaatattgaaacctgccctaatgtcttcggttggggcgaccacggagaaataaaaaacccccgcgtggaacagggatactatccccacaatcacgagctcccgctctactaaacagaacctctgaccaatcagatccggcaatgccgatcaacggacca	https://collections.ala.org.au/public/show/dr16844	20	16S Fish
				0.970443	Ashmore Reef	12°14.276'	122°58.990'	17/06/2019 to 20/06/2019	DQ532832	accaaagcagaccatgttaatcacccctaaacaaaggactaaacaatattgaaacctgccctaatgtcttcggttggggcgaccacggagaaataaaaaacccccgcgtggaacagggatactatccccacagtcacgagcttccgctctatcaaacagaacctctgaccaaccagatccggcaatgccgaccaacggacca	https://collections.ala.org.au/public/show/dr16844	13	16S Fish
				0.970297	Ashmore Reef	12°14.276'	122°58.990'	17/06/2019 to 20/06/2019	AF055628	accaaagcagaccatgttaattacccctagacaaaggcccgaacaatattgaaccctgccctaatgtcttcggttggggcgaccacggagaaataaaaaacccccgcgtggaacagggatactatccccacaatcacgagctcccgctctactaaacagaacctctgaccaatcagatccggcaatgccgatcaacggacca	https://collections.ala.org.au/public/show/dr16844	27	16S Fish
	Ctenochaetus	Ctenochaetus binotatus	37437021	1	Ashmore Reef	12°14.276'	122°58.990'	17/06/2019 to 20/06/2019	AF055629	actaaagcagaccatgttaatcacccctaaataaaggaccaaacaatattgaaccctgccctaatgtcttcggttggggcgaccacggagaaacaaaaaacccccgcgtggaacagggatactatccccacagtcaagagcttccgctctatcaaacagaacttctgaccaatcagatccggcaatgccgaccaacggacca	https://collections.ala.org.au/public/show/dr16844	27312	16S Fish
				1	Ashmore Reef	12°14.276'	122°58.990'	17/06/2019 to 20/06/2019	AY057298	actaaagcagaccatgttaatcacccctaaataaaggaccaaacaatattgaaccctgccctaatgtcttcggttggggcgaccacggagaaataaaaaacccccgcgtggaacagggatactatccccacagtcaagagcttccgctctatcaaacagaacttctgaccaatcagatccggcaatgccgaccaacggacca	https://collections.ala.org.au/public/show/dr16844	126	16S Fish
				0.99505	Ashmore Reef	12°14.276'	122°58.990'	17/06/2019 to 20/06/2019	AF055629	actaaagcagaccatgttaatcacccctagataaaggaccaaacaatattgaaccctgccctaatgtcttcggttggggcgaccacggagaaacaaaaaacccccgcgtggaacagggatactatccccacagtcaagagcttccgctctatcaaacagaacttctgaccaatcagatccggcaatgccgaccaacggacca	https://collections.ala.org.au/public/show/dr16844	770	16S Fish
				0.99505	Ashmore Reef	12°14.276'	122°58.990'	17/06/2019 to 20/06/2019	AF055629	actaaagcagaccatgttaatcacccctaaataaaggaccaaacaatattgaaccctgccctaatgtcttcggttggggcgaccacggagaaacaaaaaacccccgcgtggaacagggatactatccccacagtcaagagcttccgctctatcaaacagaacttctgaccagtcagatccggcaatgccgaccaacggacca	https://collections.ala.org.au/public/show/dr16844	53	16S Fish
				0.99505	Ashmore Reef	12°14.276'	122°58.990'	17/06/2019 to 20/06/2019	AF055629	actaaagcagaccatgttaatcacccctaaataaaggaccaaacaatattgaatcctgccctaatgtcttcggttggggcgaccacggagaaacaaaaaacccccgcgtggaacagggatactatccccacagtcaagagcttccgctctatcaaacagaacttctgaccaatcagatccggcaatgccgaccaacggacca	https://collections.ala.org.au/public/show/dr16844	24	16S Fish
				0.99505	Ashmore Reef	12°14.276'	122°58.990'	17/06/2019 to 20/06/2019	AF055629	actaaagcagaccatgttaatcacccctgaataaaggaccaaacaatattgaaccctgccctaatgtcttcggttggggcgaccacggagaaacaaaaaacccccgcgtggaacagggatactatccccacagtcaagagcttccgctctatcaaacagaacttctgaccaatcagatccggcaatgccgaccaacggacca	https://collections.ala.org.au/public/show/dr16844	22	16S Fish
				0.99505	Ashmore Reef	12°14.276'	122°58.990'	17/06/2019 to 20/06/2019	AF055629	actaaagcagaccatgttaatcacccctaaataaaggaccaaacaatattgaaccctgccctaatgtcttcggttggggcgaccatggagaaacaaaaaacccccgcgtggaacagggatactatccccacagtcaagagcttccgctctatcaaacagaacttctgaccaatcagatccggcaatgccgaccaacggacca	https://collections.ala.org.au/public/show/dr16844	20	16S Fish
				0.99505	Ashmore Reef	12°14.276'	122°58.990'	17/06/2019 to 20/06/2019	AF055629	actaaagcagaccatgttaatcacccctaaataaaggaccaaacaacattgaaccctgccctaatgtcttcggttggggcgaccacggagaaacaaaaaacccccgcgtggaacagggatactatccccacagtcaagagcttccgctctatcaaacagaacttctgaccaatcagatccggcaatgccgaccaacggacca	https://collections.ala.org.au/public/show/dr16844	20	16S Fish
		Ctenochaetus striatus	37437022	1	Ashmore Reef	12°14.276'	122°58.990'	17/06/2019 to 20/06/2019	AY057301	accaaagcagaccatgttaatcacccctaaataaagggccaaacaatattgaaccctgccctaatgtcttcggttggggcgaccacggagaaataaaaaacccccgcgtggaacagggatactatccccacaattacgagcttccgctctatcaaacagaacctctgaccagtcagatccggcaatgccgaccaacggacca	https://collections.ala.org.au/public/show/dr16844	5170	16S Fish
				1	Ashmore Reef	12°14.276'	122°58.990'	17/06/2019 to 20/06/2019	EF210161	accaaagcagaccatgttaatcacccctaaataaaggaccaaacaatattgaaccctgccctaatgtcttcggttggggcgaccacggagaaataaaaaacccccgcgtggaacagggatactatccccacaattacgagcttccgctctatcaaacagaacctctgaccagtcagatccggcaatgccgaccaacggacca	https://collections.ala.org.au/public/show/dr16844	4403	16S Fish
				0.99505	Ashmore Reef	12°14.276'	122°58.990'	17/06/2019 to 20/06/2019	EF210161	accaaagcagacatgttaatcacccctaaataaaggaccaaacaatattgaaccctgccctaatgtcttcggttggggcgaccacggagaaataaaaaacccccgcgtggaacagggatactatccccacaattacgagcttccgctctatcaaacagaacctctgaccagtcagatccggcaatgccgaccaacggacca	https://collections.ala.org.au/public/show/dr16844	321	16S Fish
				0.99505	Ashmore Reef	12°14.276'	122°58.990'	17/06/2019 to 20/06/2019	AY057301	accaaagcagaccatgttaatcacccctaaataaagggccaaacaatattgaaccctgccctaatgtcttcggttggggcgaccacggagaaataaaaaacccccgcgtggaacagggatactatccccacaattacgagcttccgctctatcaaacagaacctctgaccagtcagatccggcaattccgaccaacggacca	https://collections.ala.org.au/public/show/dr16844	165	16S Fish
				0.99505	Ashmore Reef	12°14.276'	122°58.990'	17/06/2019 to 20/06/2019	AY057301	accaaagcagaccatgttaatcacccctaaataaagggccaaacaatattgaaccctgccctaatgtcttcggttggggcgaccacggagaaataaaaaacccccgcgtggaacagggatactatccccacaattacgagcttccgctctatcaaacagaacctctgactagtcagatccggcaatgccgaccaacggacca	https://collections.ala.org.au/public/show/dr16844	139	16S Fish
				0.990099	Ashmore Reef	12°14.276'	122°58.990'	17/06/2019 to 20/06/2019	EF210161	accaaagcagacatgttaatcacccctaaataaaggaccagacaatattgaaccctgccctaatgtcttcggttggggcgaccacggagaaataaaaaacccccgcgtggaacagggatactatccccacaattacgagcttccgctctatcaaacagaacctctgaccagtcagatccggcaatgccgaccaacggacca	https://collections.ala.org.au/public/show/dr16844	31	16S Fish
				0.990099	Ashmore Reef	12°14.276'	122°58.990'	17/06/2019 to 20/06/2019	EF210161	accaaagcagaccatgttaatcacccctaaacaaaggactaaacaatattgaaccctgccctaatgtcttcggttggggcgaccacggagaaataaaaaacccccgcgtggaacagggatactatccccacaattacgagcttccgctctatcaaacagaacctctgaccagtcagatccggcaatgccgaccaacggacca	https://collections.ala.org.au/public/show/dr16844	24	16S Fish
				0.990099	Ashmore Reef	12°14.276'	122°58.990'	17/06/2019 to 20/06/2019	AY057301	accaaagcagaccatgttaaacaccccaaaataaagggccaaacaatattgaaccctgccctaatgtcttcggttggggcgaccacggagaaataaaaaacccccgcgtggaacagggatactatccccacaattacgagcttccgctctatcaaacagaacctctgaccagtcagatccggcaatgccgaccaacggacca	https://collections.ala.org.au/public/show/dr16844	20	16S Fish
				0.985149	Ashmore Reef	12°14.276'	122°58.990'	17/06/2019 to 20/06/2019	EF210161	accaaagcagaccatgttaatcacccctaaacaaaggactaaacaatattgaaacctgccctaatgtcttcggttggggcgaccacggagaaataaaaaacccccgcgtggaacagggatactatccccacaattacgagcttccgctctatcaaacagaacctctgaccagtcagatccggcaatgccgaccaacggacca	https://collections.ala.org.au/public/show/dr16844	14	16S Fish
				0.980198	Ashmore Reef	12°14.276'	122°58.990'	17/06/2019 to 20/06/2019	EF210161	accaaagcagaccatgttaattacccctaaacaaaggcccgaacaatattgaaccctgccctaatgtcttcggttggggcgaccacggagaaataaaaaacccccgcgtggaacagggatactatccccacaattacgagcttccgctctatcaaacagaacctctgaccagtcagatccggcaatgccgaccaacggacca	https://collections.ala.org.au/public/show/dr16844	12	16S Fish
				0.980198	Ashmore Reef	12°14.276'	122°58.990'	17/06/2019 to 20/06/2019	EF210161	accaaagcagaccatgttaattacccctaaacaaaggactaaacaatattgaaacctgccctaatgtcttcggttggggcgaccacggagaaataaaaaacccccgcgtggaacagggatactatccccacaattacgagcttccgctctatcaaacagaacctctgaccagtcagatccggcaatgccgaccaacggacca	https://collections.ala.org.au/public/show/dr16844	10	16S Fish
				0.975248	Ashmore Reef	12°14.276'	122°58.990'	17/06/2019 to 20/06/2019	EF210161	accaaagcagaccatgttaattacccctagacaaaggcccgaacaatattgaaccctgccctaatgtcttcggttggggcgaccacggagaaataaaaaacccccgcgtggaacagggatactatccccacaattacgagcttccgctctatcaaacagaacctctgaccagtcagatccggcaatgccgaccaacggacca	https://collections.ala.org.au/public/show/dr16844	29	16S Fish
				0.970443	Ashmore Reef	12°14.276'	122°58.990'	17/06/2019 to 20/06/2019	DQ532859	accaaagcagaccatgttaatcacccctaaataaagggccaaacaatattgaaccctgccctaatgtcttcggttggggcgaccacggagaaataaaaaacccccgtgtggaacagggatactatccccacaatcacgagcctccgctctactaaacagaacctctgaccaaccagatccggcaatgccgaccaacggacca	https://collections.ala.org.au/public/show/dr16844	10	16S Fish
				0.965686	Ashmore Reef	12°14.276'	122°58.990'	17/06/2019 to 20/06/2019	AY057301	accaaagcagaccatgttaaacaccccaaaataaagggccaaaccaaatgactcctgccctaatgtcttcggttggggcgaccacggagaaataaaaaacccccgcgtggaacagggatactatccccacaattacgagcttccgctctatcaaacagaacctctgaccagtcagatccggcaatgccgaccaacggacca	https://collections.ala.org.au/public/show/dr16844	14	16S Fish
				0.960784	Ashmore Reef	12°14.276'	122°58.990'	17/06/2019 to 20/06/2019	AY057301	accaaagcagaccatgttaaacaccccaaaataaagggccaaaccaaatgactcctgccctaatgtctttggttggggcgaccacggagaaataaaaaacccccgcgtggaacagggatactatccccacaattacgagcttccgctctatcaaacagaacctctgaccagtcagatccggcaatgccgaccaacggacca	https://collections.ala.org.au/public/show/dr16844	21	16S Fish
				0.941463	Ashmore Reef	12°14.276'	122°58.990'	17/06/2019 to 20/06/2019	AY057301	accaagacagactatgttaaacaccccaaatcaaagggctaaactaaatggaaacctgtcctaatgtcttcggttggggcgaccacggagaaataaaaaacccccgcgtggaacagggatactatccccacaattacgagcttccgctctatcaaacagaacctctgaccagtcagatccggcaatgccgaccaacggacca	https://collections.ala.org.au/public/show/dr16844	13	16S Fish
				0.926829	Ashmore Reef	12°14.276'	122°58.990'	17/06/2019 to 20/06/2019	EF210160	accaagacagactatgttaaacaccccaaatcaaagggctaaactaaatggaaacctgtcctaatgtcttcggttggggcgaccacggagaaataaaaaacccccgcgtggaatagggatactatccccacagtcacgagcttccgctctatcaaacagaacctctgaccaaccagatccggcaatgccgaccaacggacca	https://collections.ala.org.au/public/show/dr16844	14	16S Fish
				0.921951	Ashmore Reef	12°14.276'	122°58.990'	17/06/2019 to 20/06/2019	EF210160	accaaggcagaccatgttaaacatgccaaaataaagaactaaaccaaatgaaccctgccctaatgtctttggttggggcgaccacggagaaataaaaaacccccgcgtggaatagggatactatccccacagtcacgagcttccgctctatcaaacagaacctctgaccaaccagatccggcaatgccgaccaacggacca	https://collections.ala.org.au/public/show/dr16844	44	16S Fish
				0.917073	Ashmore Reef	12°14.276'	122°58.990'	17/06/2019 to 20/06/2019	EF210160	accaaggcagaccatgttaaacatgccaaaataaagaactaaaccaaatgaaccctgccctaatgtctttggttggggcgaccgcggagaaataaaaaacccccgcgtggaatagggatactatccccacagtcacgagcttccgctctatcaaacagaacctctgaccaaccagatccggcaatgccgaccaacggacca	https://collections.ala.org.au/public/show/dr16844	15	16S Fish
				0.916256	Ashmore Reef	12°14.276'	122°58.990'	17/06/2019 to 20/06/2019	EF210160	gccaagagcagatcatgttaaaaactctgaataaagaccaaactgtatgaactctgccctaatgtctttggttggggcgaccacggagaaataaaaaacccccgcgtggaatagggatactatccccacagtcacgagcttccgctctatcaaacagaacctctgaccaaccagatccggcaatgccgaccaacggacca	https://collections.ala.org.au/public/show/dr16844	33	16S Fish
				0.907767	Ashmore Reef	12°14.276'	122°58.990'	17/06/2019 to 20/06/2019	EF210160	actaagacagcctatgtcaaacatccccaacaagggcctgaactaaatagtccctgtcctaatgtcttcggttggggcgaccacggagaaataaaaaacccccgcgtggaatagggatactatccccacagtcacgagcttccgctctatcaaacagaacctctgaccaaccagatccggcaatgccgaccaacggacca	https://collections.ala.org.au/public/show/dr16844	13	16S Fish
	Naso	Naso annulatus	37437024	1	Ashmore Reef	12°14.276'	122°58.990'	17/06/2019 to 20/06/2019	AY264605	accaaagtagaccacgttaagaatccctagataaagaactaaaccaaatgggactctactctaatgtctttggttggggcgaccgcggggaaatacaaaacccccacgtggaacgggaatacttttcctacaacctagagctcccgctctaataaacagaaattctgaccaataagatccggcaatgccgatcaacggaccg	https://collections.ala.org.au/public/show/dr16844	212	16S Fish
		Naso brachycentron	37437025	1	Ashmore Reef	12°14.276'	122°58.990'	17/06/2019 to 20/06/2019	AY057303	accaaagtagaccacgttaagaatccctaaataaagaactaaaccaagtggaactctactctaatgtctttggttggggcgaccgcggggaaatacaaaacccccacgtggaacgggaatacttttcctacaacctagagctcccgctctaataaacagaaattctgaccaataagatccggcaatgccgatcaacgaaccg	https://collections.ala.org.au/public/show/dr16844	3976	16S Fish
		Naso unicornis	37437031	1	Ashmore Reef	12°14.276'	122°58.990'	17/06/2019 to 20/06/2019	KT952619	accaaagtagaccacgttaaacatccctaaacaaaggactaaaccaaatgggcccctactctaatgtctttggttggggcgaccgcggggaaatacaaaacccccatgtggaatgggaatacttttcctacaacccagagctcccgctctaattaacagaaattctgaccagtcagatccggctaacgccgatcaacggaccg	https://collections.ala.org.au/public/show/dr16844	539	16S Fish
				0.995074	Ashmore Reef	12°14.276'	122°58.990'	17/06/2019 to 20/06/2019	KT952619	accaaagtagaccacgttaaacatccctaaacaaaggactaaaccaaatgggcccctactctaatgtctttggttggggcgaccgcggggaaatacaaaacccccatgtggaatgggaacacttttcctacaacccagagctcccgctctaattaacagaaattctgaccagtcagatccggctaacgccgatcaacggaccg	https://collections.ala.org.au/public/show/dr16844	25	16S Fish
	Zebrasoma	Zebrasoma sp.	37437907	1	Ashmore Reef	12°14.276'	122°58.990'	17/06/2019 to 20/06/2019	DQ532985	actaagacgaatcatgttaagtacctctaaataaagaaccaaaccagatgaacctcgccctatatgtctttggttggggcgaccgcggggaaatacaaaacccccacgtggaatgggaacacccctcctacaactcagagctcccgctctaataaacagaacttctgaccaatcagatccggcaaagccgatcaacggaccg	https://collections.ala.org.au/public/show/dr16844	366	16S Fish
				0.99505	Ashmore Reef	12°14.276'	122°58.990'	17/06/2019 to 20/06/2019	DQ532985	actaagacgaatcatgttaagtacctctgaataaagaaccaaaccagatgaacctcgccctatatgtctttggttggggcgaccgcggggaaatacaaaacccccacgtggaatgggaacacccctcctacaactcagagctcccgctctaataaacagaacttctgaccaatcagatccggcaaagccgatcaacggaccg	https://collections.ala.org.au/public/show/dr16844	527	16S Fish
				0.99505	Ashmore Reef	12°14.276'	122°58.990'	17/06/2019 to 20/06/2019	DQ532985	actaagacgaatcatgttaagtacctctaaacaaagaaccaaaccagatgaacctcgccctatatgtctttggttggggcgaccgcggggaaatacaaaacccccacgtggaatgggaacacccctcctacaactcagagctcccgctctaataaacagaacttctgaccaatcagatccggcaaagccgatcaacggaccg	https://collections.ala.org.au/public/show/dr16844	377	16S Fish
				0.99505	Ashmore Reef	12°14.276'	122°58.990'	17/06/2019 to 20/06/2019	AY264592	actaagacgaatcatgttaagtacctctagataaagaaccaaaccagatgaacctcgccctatatgtctttggttggggcgaccgcggggaaatacaaaacccccacgtggaatgggaacacccctcctacaactcagagctcccgctctaataagcagaacttctgaccaatcagatccggcaaagccgatcaacggaccg	https://collections.ala.org.au/public/show/dr16844	84	16S Fish
				0.99505	Ashmore Reef	12°14.276'	122°58.990'	17/06/2019 to 20/06/2019	AY264592	actaagacgaatcatgttaagtacctctaaataaagaaccaaaccagatgaacctcgccctatatgtctttggttggggcgaccgcggggaaatacaaaacccccacgtggaatgggaacacccctcctacaactcagagctcccgctctaataagcagaacctctgaccaatcagatccggcaaagccgatcaacggaccg	https://collections.ala.org.au/public/show/dr16844	41	16S Fish
				0.99505	Ashmore Reef	12°14.276'	122°58.990'	17/06/2019 to 20/06/2019	DQ532985	actaagacgaatcatgttaagtacctctaaataaagaaccaaaccagatgaacctcgccctatatgtccttggttggggcgaccgcggggaaatacaaaacccccacgtggaatgggaacacccctcctacaactcagagctcccgctctaataaacagaacttctgaccaatcagatccggcaaagccgatcaacggaccg	https://collections.ala.org.au/public/show/dr16844	21	16S Fish
				0.990099	Ashmore Reef	12°14.276'	122°58.990'	17/06/2019 to 20/06/2019	DQ532985	actaagacgaatcatgttaagtacccctaaataaagagccaaaccagatgaacctcgccctatatgtctttggttggggcgaccgcggggaaatacaaaacccccacgtggaatgggaacacccctcctacaactcagagctcccgctctaataaacagaacttctgaccaatcagatccggcaaagccgatcaacggaccg	https://collections.ala.org.au/public/show/dr16844	256	16S Fish
				0.95122	Ashmore Reef	12°14.276'	122°58.990'	17/06/2019 to 20/06/2019	AY057321	actaagacgaatcatgttaagtacctctaaataaagaaccaaaccagatgaacctcgccctatatgtctttggttggggcgaccgcggggaaacacaaaacccccacgtggaacgagaacacctcctctcacacccaagagctcccgctctaataaacagaaattctgaccaataagatccggcaaagccgatcaacggaccg	https://collections.ala.org.au/public/show/dr16844	10	16S Fish
		Zebrasoma scopas	37437036	1	Ashmore Reef	12°14.276'	122°58.990'	17/06/2019 to 20/06/2019	AY264592	actaagacgaatcatgttaagtacctctaaataaagaaccaaaccagatgaacctcgccctatatgtctttggttggggcgaccgcggggaaatacaaaacccccacgtggaatgggaacacccctcctacaactcagagctcccgctctaataagcagaacttctgaccaatcagatccggcaaagccgatcaacggaccg	https://collections.ala.org.au/public/show/dr16844	974	16S Fish
Albulidae	Albula	Albula glossodonta	37055901	1	Ashmore Reef	12°14.276'	122°58.990'	17/06/2019 to 20/06/2019	KF681807	ataagatcagacatagttagtagtttaaacccgacaggaataaagagctaagtttcaatgtgttgactgatcggattgtcttcggttggggcgaccgcggaggagaagaaagcctccatgtggagtggggaaatactccctaaagctaagagctacggctctaagaagcagaatatctgaccagaaatgatccaggttaaggcctgatcaacgaacca	https://collections.ala.org.au/public/show/dr16844	4776	16S Fish
				0.995413	Ashmore Reef	12°14.276'	122°58.990'	17/06/2019 to 20/06/2019	KF681807	ttaagatcagacatagttagtagtttaaacccgacaggaataaagagctaagtttcaatgtgttgactgatcggattgtcttcggttggggcgaccgcggaggagaagaaagcctccatgtggagtggggaaatactccctaaagctaagagctacggctctaagaagcagaatatctgaccagaaatgatccaggttaaggcctgatcaacgaacca	https://collections.ala.org.au/public/show/dr16844	253	16S Fish
				0.995413	Ashmore Reef	12°14.276'	122°58.990'	17/06/2019 to 20/06/2019	KF681807	ataagatcagacatagttagtagtttaaacccgacaggaataaagagctaagtttcaatgtgttgactgatcggattgtcttcggttggggcgaccgcggaggagaagaaagcctccatgtggagtggggaaatactccctaaagctaagagctacggctctaagaagcagaatatctgaccagaaatgatccatgttaaggcctgatcaacgaacca	https://collections.ala.org.au/public/show/dr16844	159	16S Fish
Apogonidae	Apogon	Apogon sp.	37327901	0.975248	Ashmore Reef	12°14.276'	122°58.990'	17/06/2019 to 20/06/2019	JQ938943	ataaagcaggccatgtcaaacaacccctaaaaagggcccgaacttagtggttactgctggacctgtctttggttggggcgaccacggagtaaaacaaaacccccgtgtggtacgagggtaaccccctttaaaacaagagtgacaactctaacaaacagaaattctgaccaatactgatccgccatgagcgatcaacgaaccg	https://collections.ala.org.au/public/show/dr16844	164	16S Fish
				0.915842	Ashmore Reef	12°14.276'	122°58.990'	17/06/2019 to 20/06/2019	JQ938943	gtaaggcagaccatgtcaaattacccctcacaagggcccgaacttagtggttactgctggatctgtctttggttggggcgaccacggagcaaagcaaaacccccgtgtggtataagggcaaccccctttaagacaagagtgacaactctaacaaacagaaattctgaccaatactgatccgccatgagcgatcaacgaaccg	https://collections.ala.org.au/public/show/dr16844	359	16S Fish
				0.906863	Ashmore Reef	12°14.276'	122°58.990'	17/06/2019 to 20/06/2019	MK561625	actaaagcagaccatgttaagaaacccctaacaagggcccgaacctagtgattactgcccgactgtctttggttggggcgaccacggagtaaaacaaaacccccgtgtggaacagggataaccccccttaaatccagagtgacaactccaaaaaacagaatttctgaccaaacacgatccggcaaagccgatcaacggaccg	https://collections.ala.org.au/public/show/dr16844	85	16S Fish
				0.906404	Ashmore Reef	12°14.276'	122°58.990'	17/06/2019 to 20/06/2019	AP005996	actaaagcagaccatgttaaggaacccccaacaagggcctgaacctagtgattactgctcgactgtctttggttggggcgaccacggagaaaaaccaaacccccgtgtggaataggggcagccccccttaaacccagagtgacagctctaataaacagaacttctgaccaaacacgatccggcaaagccgatcaacggaccg	https://collections.ala.org.au/public/show/dr16844	8021	16S Fish
				0.901961	Ashmore Reef	12°14.276'	122°58.990'	17/06/2019 to 20/06/2019	MK561625	actaaagcagaccatgttaagaaacccctaacaagggcccgaacctagtgattactgcccgactgtctttggttggggcgaccacggagtaaaacaaaacccccgtgtggaacagggataaccccccttaaatccagagtgacaactccaaaaaacagaatttctgaccaaacacgatccagcaaagccgatcaacggaccg	https://collections.ala.org.au/public/show/dr16844	14	16S Fish
				0.901478	Ashmore Reef	12°14.276'	122°58.990'	17/06/2019 to 20/06/2019	AP005996	actaaagcagaccatgttaaggaacccccaacaagggcctgaacctagtgattactgctcgactgtctttggttggggcgaccacggagaaaaaccaaacccccgtgtggaataggggcagccccccttaaacccagagtgacagctctaataaacagaactcctgaccaaacacgatccggcaaagccgatcaacggaccg	https://collections.ala.org.au/public/show/dr16844	33	16S Fish
	Jaydia	Jaydia sp.	37327933	0.906863	Ashmore Reef	12°14.276'	122°58.990'	17/06/2019 to 20/06/2019	FJ462723	ataaagcagaccatgttaaacaaacccgaacaagggcctaaacttagtggccactgcctgactgtctttggttggggcgaccacggagaaaacaaaacccccgtgtggaacagggataatcccccttaaacccagagtgacaactctaacaaacagaaattctgaccatctatgatccggcctagccgatcaacggaccg	https://collections.ala.org.au/public/show/dr16844	2078	16S Fish
				0.901961	Ashmore Reef	12°14.276'	122°58.990'	17/06/2019 to 20/06/2019	FJ462723	ataaagcagaccatgttaaacaaacccgaacaagggcctaaacttagtggccactgcctgactgtctttggttggggcgaccacggagaaaacaaaacccccgtgtggaacagggataatccccttaaacccagagtgacaactctaacaaacagaaattctgaccatctatgatccggcctagccgatcaacggaccg	https://collections.ala.org.au/public/show/dr16844	1414	16S Fish
				0.897059	Ashmore Reef	12°14.276'	122°58.990'	17/06/2019 to 20/06/2019	FJ462723	ataaagcagaccatgttaaacaatcccgaacaagggcccaaacttagtggccactgcccgactgtctttggttggggcgaccacggagaaaagcaaaacccccgtgcggaacaggggtaaccccccttaaatccagagtgacaactctaacgaacagaaattctgaccatctatgatccggcaaagccgatcaacggaccg	https://collections.ala.org.au/public/show/dr16844	508	16S Fish
Arripidae	Arripis	Arripis georgianus	37344001	1	Ashmore Reef	12°14.276'	122°58.990'	17/06/2019 to 20/06/2019	DQ532841	actcgagcatatcatgttaaacaccctaaaacaaaaggttaaacttagtgaataaatgctgccgtgtcttcggttggggcgaccccggggaaacaaaaaacccccgtgtggaatgagagtactatctcccaaagctaagagctgccgctcaaataatcagaacttctgaccaaaacagatccggcaagaccgattaacggacca	https://collections.ala.org.au/public/show/dr16844	5776	16S Fish
Atherinidae	Hypoatherina	Hypoatherina temminckii	37246034	0.975	Ashmore Reef	12°14.276'	122°58.990'	17/06/2019 to 20/06/2019	AB849113	aaaagaacagactatgtcaaaaaccccagataaggaaaagaaccaattagaccctgtcctaatgtctttggttggggcgaccgcggggaaatgaagatcccccatgtggaatagaaccacaccttctacaaccgagagttacaactctaagcaacagaaattctgaccattatgatccggcaccgccgatcaacggaacg	https://collections.ala.org.au/public/show/dr16844	13229	16S Fish
				0.970149	Ashmore Reef	12°14.276'	122°58.990'	17/06/2019 to 20/06/2019	AB849113	aaaagaacagactatgtcaaaaaccccagataaggaaaagaaccaattagaccctgtcctaatgtctttggttggggcgaccgcggggaaatgaagatcccccatgtggaataggaccacaccttctacaaccgagagttacaactctaagcaacagaaattctgaccattatgatccggcaccgccgatcaacggaacg	https://collections.ala.org.au/public/show/dr16844	32	16S Fish
Balistidae	Balistapus	Balistapus undulatus	37465047	1	Ashmore Reef	12°14.276'	122°58.990'	17/06/2019 to 20/06/2019	AP009203	aacaatcagatcgtactaaacacccctcataaaggagaaaaaatatacgaaacctgacccaatgcctttggttggggcgaccgcggggaaacaaaaaacccccatgtggaatgggactactaatcctccaaaaaagagcccccgctctaaaaaacagaacatctgacctatatgatccggcaaagccgatcaacgaaccg	https://collections.ala.org.au/public/show/dr16844	4606	16S Fish
				0.995	Ashmore Reef	12°14.276'	122°58.990'	17/06/2019 to 20/06/2019	AP009203	aacaatcagatcgtactaaacacccctcataaaggagaaaaaatatacgaaacctgacccaatgcctttggttggggcgaccgcggggaaacaaaaaacccccatgtggaatgggactactaatcctccaaaaaagagcccccgctctaaaaaacagaacatctgacctatatgatccggcaaggccgatcaacgaaccg	https://collections.ala.org.au/public/show/dr16844	5183	16S Fish
				0.995	Ashmore Reef	12°14.276'	122°58.990'	17/06/2019 to 20/06/2019	AP009203	aacaatcagatcgtactaaacacccctcataaaggagaaaaaatatacgaaacctgactcaatgcctttggttggggcgaccgcggggaaacaaaaaacccccatgtggaatgggactactaatcctccaaaaaagagcccccgctctaaaaaacagaacatctgacctatatgatccggcaaagccgatcaacgaaccg	https://collections.ala.org.au/public/show/dr16844	497	16S Fish
				0.995	Ashmore Reef	12°14.276'	122°58.990'	17/06/2019 to 20/06/2019	AP009203	aacaatcagatcgtactaaacacccctcataaaggagaaaaaatatacgaaacctgacccaatgcctttggttggggcgaccgcggggaaacaaaaaacccccatgtggaatgggactactaatcctccaaaaaagagcccccgctctaaaaaacagaacatctgacctatatgatccggcaaagccgatcgacgaaccg	https://collections.ala.org.au/public/show/dr16844	208	16S Fish
				0.995	Ashmore Reef	12°14.276'	122°58.990'	17/06/2019 to 20/06/2019	AP009203	aacaatcagatcgtactaaacacccctcataaaggagaaaaaatatacgaaacctgacccaatgcctttggttggggcgaccgcggggaaacaaaaagcccccatgtggaatgggactactaatcctccaaaaaagagcccccgctctaaaaaacagaacatctgacctatatgatccggcaaagccgatcaacgaaccg	https://collections.ala.org.au/public/show/dr16844	12	16S Fish
				0.99	Ashmore Reef	12°14.276'	122°58.990'	17/06/2019 to 20/06/2019	AP009203	aacaatcagatcgtactaaacacccctcataaaggagaaaaaatatacgaaacctgactcaatgcctttggttggggcgaccgcggggaaacaaaaaacctccatgtggaatgggactactaatcctccaaaaaagagcccccgctctaaaaaacagaacatctgacctatatgatccggcaaagccgatcaacgaaccg	https://collections.ala.org.au/public/show/dr16844	41	16S Fish
				0.99	Ashmore Reef	12°14.276'	122°58.990'	17/06/2019 to 20/06/2019	AP009203	aacaatcagatcgtactaaacacccctcataaaggagaaaaaatatacgaaacctgactcaatgcctttggttggggcgaccgcggggaaacaaaaaacccccatgtggaatgggactactaatcctccaaagaagagcccccgctctaaaaaacagaacatctgacctatatgatccggcaaagccgatcaacgaaccg	https://collections.ala.org.au/public/show/dr16844	34	16S Fish
				0.99	Ashmore Reef	12°14.276'	122°58.990'	17/06/2019 to 20/06/2019	AP009203	aacaatcagatcgtactaaacacccctcataaaggagaaaaaatatacgaaacctgacccaatgcctttggttggggcgaccgcggggaaacaaaaaacccccatgtggaatgggactactaatcctccaaaaaagagcccccgctctaaaaaacagaacatctgacctatatgatccggcaaggccgatcaacgaactg	https://collections.ala.org.au/public/show/dr16844	31	16S Fish
				0.99	Ashmore Reef	12°14.276'	122°58.990'	17/06/2019 to 20/06/2019	AP009203	aacaatcaggtcgtactaaacacccctcataaaggagaaaaaatatacgaaacctgacccaatgcctttggttggggcgaccgcggggaaacaaaaaacccccatgtggaatgggactactaatcctccaaaaaagagcccccgctctaaaaaacagaacatctgacctatatgatccggcaaggccgatcaacgaaccg	https://collections.ala.org.au/public/show/dr16844	14	16S Fish
				0.99	Ashmore Reef	12°14.276'	122°58.990'	17/06/2019 to 20/06/2019	AP009203	aacaatcagatcgtactaaacacccctcataaaggagaaaaaatatacgaaacctgacccaatgcctttggttggggcgaccgcggggaaacaaaaaacccccatgtggaatgggactactaatcctccaaaagagcccccgctctaaaaaacagaacatctgacctatatgatccggcaaagccgatcaacgaaccg	https://collections.ala.org.au/public/show/dr16844	13	16S Fish
				0.99	Ashmore Reef	12°14.276'	122°58.990'	17/06/2019 to 20/06/2019	AP009203	aacaatcagatcgtactaaacacccctcataaaggagaaagaatatacgaaacctgacccaatgcctttggttggggcgaccgcggggaaacaaaaaacccccatgtggaatgggactactaatcctccaaaaaagagcccccgctctaaaaaacagaacatctgacctatatgatccggcaaggccgatcaacgaaccg	https://collections.ala.org.au/public/show/dr16844	13	16S Fish
				0.99	Ashmore Reef	12°14.276'	122°58.990'	17/06/2019 to 20/06/2019	AP009203	aacaatcagatcgtactaaacacccctcataaaggagaaaaaatatacgaaacccgacccaatgcctttggttggggcgaccgcggggaaacaaaaaacccccatgtggaatgggactactaatcctccaaaaaagagcccccgctctaaaaaacagaacatctgacctatatgatccggcaaggccgatcaacgaaccg	https://collections.ala.org.au/public/show/dr16844	10	16S Fish
				0.96	Ashmore Reef	12°14.276'	122°58.990'	17/06/2019 to 20/06/2019	AP009203	aacaatcagatcgtactaaacacccctcataaaggagaaaaaatatacgaaacctgacccaatgcctttggttggggcgaccgcggggaaacaaaaaacccccatgtggaatgggaccacccaccctccaaacaagagcccccgctctaaaaaacagaacatctgacctacaagatccggcaaagccgatcaacggaccg	https://collections.ala.org.au/public/show/dr16844	10	16S Fish
	Melichthys	Melichthys niger	37465081	1388	Ashmore Reef	12°14.276'	122°58.990'	17/06/2019 to 20/06/2019	AY679627	aacaagcagaccgtaacaaacatcccttacaaaggaacaagacatactgaacctgacccaatgcctttggttggggcgaccgcggggaaacaaaaaacccccatgtggaatgggaccaccaatcctccaaacaagagcctctgctctaaaaaacagaacatctgacctgtaagatccggcaaagccgatcaacgaaccg	https://collections.ala.org.au/public/show/dr16844	1388	16S Fish
				76	Ashmore Reef	12°14.276'	122°58.990'	17/06/2019 to 20/06/2019	AY679627	tacaagcagaccgtaacaaacatcccttacaaaggaacaagacatactgaacctgacccaatgcctttggttggggcgaccgcggggaaacaaaaaacccccatgtggaatgggaccaccaatcctccaaacaagagcctctgctctaaaaaacagaacatctgacctgtaagatccggcaaagccgatcaacgaaccg	https://collections.ala.org.au/public/show/dr16844	76	16S Fish
				139	Ashmore Reef	12°14.276'	122°58.990'	17/06/2019 to 20/06/2019	EU108814	aacaagcagaccgtaacaaacatccctcataaaggaacaagacatacagaacctggcctaatgcctttggttggggcgaccgcggggaaacaagaaacccccatgtggaatgggaccaccaatcctccaaacaagagcctccgctctagaaaacagaatatctgacctataagatccggcaaagccgatcaacgaaccg	https://collections.ala.org.au/public/show/dr16844	139	16S Fish
		Balistidae - Unknown 1	37465900	1	Ashmore Reef	12°14.276'	122°58.990'	17/06/2019 to 20/06/2019	AY679634	aacaagcagaccgtacaaaatgtcccctaattaaaggaacaaaacatacgaaacctgacccaatgcctttggttggggcgaccgcggggaaacaaaaaacccccatgtggaatgggaccacccaccctccaaacaagagcccccgctctaaaaaacagaacatctgacctacaagatccggcaaagccgatcaacggaccg	https://collections.ala.org.au/public/show/dr16844	27246	16S Fish
				0.995025	Ashmore Reef	12°14.276'	122°58.990'	17/06/2019 to 20/06/2019	AY679634	agcaagcagaccgtacaaaatgtcccctaattaaaggaacaaaacatacgaaacctgacccaatgcctttggttggggcgaccgcggggaaacaaaaaacccccatgtggaatgggaccacccaccctccaaacaagagcccccgctctaaaaaacagaacatctgacctacaagatccggcaaagccgatcaacggaccg	https://collections.ala.org.au/public/show/dr16844	187	16S Fish
				0.995025	Ashmore Reef	12°14.276'	122°58.990'	17/06/2019 to 20/06/2019	AY679634	aacaagcagaccgtacaaaatgtcccctaattaaaggaacaaaacatacgaaacctgacccaatgcctttggttggggcgaccgcggggaaacaaaaaaccccatgtggaatgggaccacccaccctccaaacaagagcccccgctctaaaaaacagaacatctgacctacaagatccggcaaagccgatcaacggaccg	https://collections.ala.org.au/public/show/dr16844	102	16S Fish
				0.995025	Ashmore Reef	12°14.276'	122°58.990'	17/06/2019 to 20/06/2019	AY679634	aacaagcaggccgtacaaaatgtcccctaattaaaggaacaaaacatacgaaacctgacccaatgcctttggttggggcgaccgcggggaaacaaaaaacccccatgtggaatgggaccacccaccctccaaacaagagcccccgctctaaaaaacagaacatctgacctacaagatccggcaaagccgatcaacggaccg	https://collections.ala.org.au/public/show/dr16844	86	16S Fish
				0.995025	Ashmore Reef	12°14.276'	122°58.990'	17/06/2019 to 20/06/2019	AY679634	aacaagcagaccgtacaaaatgtcccctaattaaaggaacaaaacatgcgaaacctgacccaatgcctttggttggggcgaccgcggggaaacaaaaaacccccatgtggaatgggaccacccaccctccaaacaagagcccccgctctaaaaaacagaacatctgacctacaagatccggcaaagccgatcaacggaccg	https://collections.ala.org.au/public/show/dr16844	76	16S Fish
				0.995025	Ashmore Reef	12°14.276'	122°58.990'	17/06/2019 to 20/06/2019	AY679634	aacaagcagaccgtacgaaatgtcccctaattaaaggaacaaaacatacgaaacctgacccaatgcctttggttggggcgaccgcggggaaacaaaaaacccccatgtggaatgggaccacccaccctccaaacaagagcccccgctctaaaaaacagaacatctgacctacaagatccggcaaagccgatcaacggaccg	https://collections.ala.org.au/public/show/dr16844	44	16S Fish
				0.995025	Ashmore Reef	12°14.276'	122°58.990'	17/06/2019 to 20/06/2019	AY679634	aacaagcagaccgtacaaaatgtcccctaattaaaggaacaaaacatacgaaacctgacccaatgcctttggttggggcgaccgcggggaaacaaaaaacccccatgtggaatgggaccacccaccctccaaacaagagcccccgctctaaaaaacagaacatctgacctacaagatccggcaaagctgatcaacggaccg	https://collections.ala.org.au/public/show/dr16844	39	16S Fish
				0.995025	Ashmore Reef	12°14.276'	122°58.990'	17/06/2019 to 20/06/2019	AY679634	aacaagcagaccgtacaaaatgtcccctaattaaaggaacaaaacatacgaaacctgacccaatgcctttggttggggcgaccgcggggaaacaaaaaacccccatgtggaatgggaccacccaccctccaaacaagagcccccgctctaaaaaacagaacatctgacctacaagatccggcaaagccgatcaacggacca	https://collections.ala.org.au/public/show/dr16844	29	16S Fish
				0.995025	Ashmore Reef	12°14.276'	122°58.990'	17/06/2019 to 20/06/2019	AY679634	aacaagcagaccgtacaaaatgtcccctaattaaaggaacaaaacatacgaaacctgacccaatgcctttggttggggcgaccgcggggaaacaaaaaacccccatgtggaatgggaccacccaccctccaaacaagagcccccgctctaaaaaacagaacatctgacctacaagatccggcaaagccgatcaacgaaccg	https://collections.ala.org.au/public/show/dr16844	13	16S Fish
				0.99005	Ashmore Reef	12°14.276'	122°58.990'	17/06/2019 to 20/06/2019	AY679634	aacaagcagactgtacaaaatgtcccctaattaaaggaacaaaacatacgaaacctgacccaatgcctttggttggggcgaccgcggggaaacaaaaaaccccatgtggaatgggaccacccaccctccaaacaagagcccccgctctaaaaaacagaacatctgacctacaagatccggcaaagccgatcaacggaccg	https://collections.ala.org.au/public/show/dr16844	13	16S Fish
				0.99005	Ashmore Reef	12°14.276'	122°58.990'	17/06/2019 to 20/06/2019	AY679634	caagcagaccgtacaaaatgtcccctaattaaaggaacaaaacatacgaaacctgacccaatgcctttggttggggcgaccgcggggaaacaaaaaacccccatgtggaatgggaccacccaccctccaaacaagagcccccgctctaaaaaacagaacatctgacctacaagatccggcaaagccgatcaacggaccg	https://collections.ala.org.au/public/show/dr16844	12	16S Fish
				0.955224	Ashmore Reef	12°14.276'	122°58.990'	17/06/2019 to 20/06/2019	AY679634	aacaagcagaccgtacaaaatgtcccctaattaaaggaacaaaacatacgaaacctgacccaatgcctttggttggggcgaccgcggggaaacaaaaaacccccatgtggaatgggactactaatcctccaaaaaagagcccccgctctaaaaaacagaacatctgacctatatgatccggcaaggccgatcaacgaaccg	https://collections.ala.org.au/public/show/dr16844	10	16S Fish
	Rhinecanthus	Rhinecanthus aculeatus	37465028	0.99505	Ashmore Reef	12°14.276'	122°58.990'	17/06/2019 to 20/06/2019	MT025424	aataaacagaccgtaccaaattaccccaataaaggaacaaaacatacgatcaaacctgttttaatgcctttggttggggcgaccgcggggaaacaaaaaacccccatgtggaacaggactactcatcctccagacaagagcccccgctctaataaacagaacatctgacctttacgatccggcggagccgatcaacgaaccg	https://collections.ala.org.au/public/show/dr16844	4153	16S Fish
				0.99505	Ashmore Reef	12°14.276'	122°58.990'	17/06/2019 to 20/06/2019	AY679631	aataaacagaccgtaccaaattaccccgataaaggaacaaaacatacgatcaaacctgttttaatgcctttggttggggcgaccgcggggaaacaaaaaacccccatgtggaacaggactactcatcctccagacaagagcccccgctctaataaacagaacatctgacctttacgatccggcagagccgatcaacgaaccg	https://collections.ala.org.au/public/show/dr16844	3391	16S Fish
				0.990099	Ashmore Reef	12°14.276'	122°58.990'	17/06/2019 to 20/06/2019	AY679631	aataaacagaccgtaccaaattaccccgataaaggaacaaaacatacgatcaaacctgttttaatgcctttggttggggcgaccgcggggaaacaaaaaacccccatgtggaacaggactactcatcctccagacaagagcccccgctctaataaacagaacatctgacctttatgatccggcagagccgatcaacgaaccg	https://collections.ala.org.au/public/show/dr16844	914	16S Fish
				0.990099	Ashmore Reef	12°14.276'	122°58.990'	17/06/2019 to 20/06/2019	AY679631	aataaacagaccgtaccaaattaccccgataaaggaacaaaacatacgatcaaacctgttttaatgcctttggttggggcgaccgcggggaaacaaaaaacccccatgtggaacaggactactcatcctccagacaagagcccccgctctaataaacagaacatctgacctttacgatccggcagaaccgatcaacgaaccg	https://collections.ala.org.au/public/show/dr16844	203	16S Fish
				0.990099	Ashmore Reef	12°14.276'	122°58.990'	17/06/2019 to 20/06/2019	AY679631	aataaacagaccgtaccaaattaccccgataaaggaacaaaacatacgatcaaacctgttttaatgcctttggttggggcgaccgcggggaagcaaaaaacccccatgtggaacaggactactcatcctccagacaagagcccccgctctaataaacagaacatctgacctttacgatccggcagagccgatcaacgaaccg	https://collections.ala.org.au/public/show/dr16844	146	16S Fish
				1	Ashmore Reef	12°14.276'	122°58.990'	17/06/2019 to 20/06/2019	AP009210	aataaacagaccgtaccaaattaccccgataaaggaacaaaacatacgatcaaacctgttttaatgcctttggttggggcgaccgcggggaaacaaaaaacccccatgtggaacaggactactcatcctccagacgagagcccccgctctaataaacagaacatctgacctttacgatccggcagagccgatcaacgaaccg	https://collections.ala.org.au/public/show/dr16844	5497	16S Fish
				1	Ashmore Reef	12°14.276'	122°58.990'	17/06/2019 to 20/06/2019	AY679631	aataaacagaccgtaccaaattaccccgataaaggaacaaaacatacgatcaaacctgttttaatgcctttggttggggcgaccgcggggaaacaaaaaacccccatgtggaacaagactactcatcctccagacaagagcccccgctctaataaacagaacatctgacctttacgatccggcagagccgatcaacgaaccg	https://collections.ala.org.au/public/show/dr16844	816	16S Fish
				1	Ashmore Reef	12°14.276'	122°58.990'	17/06/2019 to 20/06/2019	MT025424	aataaacagaccgtaccaaattaccccaataaaggaacaaaacatacgatcaaacctgttttaatgcctttggttggggcgaccgcggggaaacaaaaaacccccatgtggaacaggactactcatcctccagacaagagcccccgctctaataaacagaacatctgacctttacgatccggcagagccgatcaacgaaccg	https://collections.ala.org.au/public/show/dr16844	78	16S Fish
				0.99505	Ashmore Reef	12°14.276'	122°58.990'	17/06/2019 to 20/06/2019	AY679631	aataaacagaccgtaccaaactaccccgataaaggaacaaaacatacgatcaaacctgttttaatgcctttggttggggcgaccgcggggaaacaaaaaacccccatgtggaacaagactactcatcctccagacaagagcccccgctctaataaacagaacatctgacctttacgatccggcagagccgatcaacgaaccg	https://collections.ala.org.au/public/show/dr16844	136	16S Fish
				0.99505	Ashmore Reef	12°14.276'	122°58.990'	17/06/2019 to 20/06/2019	AP009210	aataaacagaccgtaccaaattaccccgataaaggaacaaaacatacgatcaaacctgttttaatgcctttggttggggcgaccgcggggaaacaaaaacccccatgtggaacaggactactcatcctccagacgagagcccccgctctaataaacagaacatctgacctttacgatccggcagagccgatcaacgaaccg	https://collections.ala.org.au/public/show/dr16844	42	16S Fish
				0.99505	Ashmore Reef	12°14.276'	122°58.990'	17/06/2019 to 20/06/2019	AP009210	aataaacagaccgtaccaaattaccccgataaaggaacaaaacatacgatcaaacctgttttaatgcctctggttggggcgaccgcggggaaacaaaaaacccccatgtggaacaggactactcatcctccagacgagagcccccgctctaataaacagaacatctgacctttacgatccggcagagccgatcaacgaaccg	https://collections.ala.org.au/public/show/dr16844	16	16S Fish
				0.99505	Ashmore Reef	12°14.276'	122°58.990'	17/06/2019 to 20/06/2019	AP009210	aataaacagaccgtaccaaattaccccgataaaggaacaaaacatacgatcaaacctgttttaatgcctttggttggggcgaccgcggggaaacaaaaaacccccatgtggaacaggactactcatcctccagacgagagcccccgctctaataaacagaacatctgacctttacgatccggcagagccgatcgacgaaccg	https://collections.ala.org.au/public/show/dr16844	11	16S Fish
				0.99505	Ashmore Reef	12°14.276'	122°58.990'	17/06/2019 to 20/06/2019	AY679631	aataaacagaccgtaccaaattaccccgataaaggaacaaaacatacgatcaaacctgttttaatgcctttggttggggcgaccgcggggaaacaaaaaacccccatgtggaacaagactactcatcctccagacaagagcccccgctctaatagacagaacatctgacctttacgatccggcagagccgatcaacgaaccg	https://collections.ala.org.au/public/show/dr16844	10	16S Fish
				0.990099	Ashmore Reef	12°14.276'	122°58.990'	17/06/2019 to 20/06/2019	AP009210	aataaacagaccgtaccaaattaccccgataaaggaacaaaacatacgaccaaacctgttttaatgcctttggttggggcgaccgcggggaaacaaaaaacccccatgtggaacagggctactcatcctccagacgagagcccccgctctaataaacagaacatctgacctttacgatccggcagagccgatcaacgaaccg	https://collections.ala.org.au/public/show/dr16844	101	16S Fish
				0.990099	Ashmore Reef	12°14.276'	122°58.990'	17/06/2019 to 20/06/2019	AP009210	aataaacagaccgtaccaaattaccccgataaaggaacaaaacatacgatcaaacctgttttaatgcctttggttggggcgaccgcggggaaacaaaaaacccccatgtggaacaggactactcatcctccagacgagggcccccgctctgataaacagaacatctgacctttacgatccggcagagccgatcaacgaaccg	https://collections.ala.org.au/public/show/dr16844	10	16S Fish
		Rhinecanthus rectangulus	37465073	1	Ashmore Reef	12°14.276'	122°58.990'	17/06/2019 to 20/06/2019	EU108818	aataaacagaccgtaccaaattacccaaataaaggaacaaaacatacgatcaaacctgttttaatgcctttggttggggcgaccgcggggaaacacaaaacccccatgtggaacaggactactcatcctccaaacaagagcctccgctctaataaacagaacatctgacctttacgatccggcagagccgatcaacgaaccg	https://collections.ala.org.au/public/show/dr16844	120	16S Fish
		Rhinecanthus verrucosus	37465074	0.99505	Ashmore Reef	12°14.276'	122°58.990'	17/06/2019 to 20/06/2019	EU108819	aataaacagaccgtaccaaattaccccaataaaggaacaaaacatacgactacacctgttttaatgcctttggttggggcgaccgcggggaaacaaaaaacccccatgtggaacaggactacttatcctccaaacaagagcccccgctctaataaacagaacatctgacctttacgatccggcagagccgatcaacgaaccg	https://collections.ala.org.au/public/show/dr16844	512	16S Fish
				0.990099	Ashmore Reef	12°14.276'	122°58.990'	17/06/2019 to 20/06/2019	EU108819	aataaacagaccgtaccaaattaccccaataaaggaacaaaacatacgactacacctgttttaatgcctttggttggggcgaccgcggggaaacaaaaaacccccatgtggaacaggactacttatcctccaaacaagagcccccgctctaataaacagaacatctgacctttacgacccggcagagccgatcaacgaaccg	https://collections.ala.org.au/public/show/dr16844	49	16S Fish
Belonidae	Platybelone	Platybelone argalus	37235008	1	Ashmore Reef	12°14.276'	122°58.990'	17/06/2019 to 20/06/2019	AF243951	tatgggtagaccatgttaataaacctaaccttaaaagaataaactaattgattactaccctaatgtctttggttggggcgaccgcggggaattaaaaaacccccacgtggaacaagagcacttcctctcacaacccagattgacaactccaagtaacagaacttctgaccaaaaatgatccggcaatgccgatcaacgaaccg	https://collections.ala.org.au/public/show/dr16844	764	16S Fish
				0.995074	Ashmore Reef	12°14.276'	122°58.990'	17/06/2019 to 20/06/2019	AF243951	tatgggtagaccatgttaataaacctaaccttaaaagaataaactaattgatttctaccctaatgtctttggttggggcgaccgcggggaattaaaaaacccccacgtggaacaagagcacttcctctcacaacccagattgacaactccaagtaacagaacttctgaccaaaaatgatccggcaatgccgatcaacgaaccg	https://collections.ala.org.au/public/show/dr16844	473	16S Fish
	Strongylura	Strongylura incisa	37235007	1	Ashmore Reef	12°14.276'	122°58.990'	17/06/2019 to 20/06/2019	AF231519	aacagatagaccatgttaataaacctaaccttacaagaataaactaattggaaaccatctcaatgtctttggttggggcgaccgcggggtaataaaaaacccccatgtggaaagagagaacccctctcataacccagactgacaagtccaagcatcagaatatctgaccaaatatgatccggcaacgccgatcaacgaaccg	https://collections.ala.org.au/public/show/dr16844	51938	16S Fish
				0.99505	Ashmore Reef	12°14.276'	122°58.990'	17/06/2019 to 20/06/2019	AF231519	tacagatagaccatgttaataaacctaaccttacaagaataaactaattggaaaccatctcaatgtctttggttggggcgaccgcggggtaataaaaaacccccatgtggaaagagagaacccctctcataacccagactgacaagtccaagcatcagaatatctgaccaaatatgatccggcaacgccgatcaacgaaccg	https://collections.ala.org.au/public/show/dr16844	309	16S Fish
				0.99505	Ashmore Reef	12°14.276'	122°58.990'	17/06/2019 to 20/06/2019	AF231519	aacagatagaccatgttaataaacctaaccttacaagaataaactaattggaaaccatctcaatgtctttggttggggcgaccgcggggtaataaaaaacccccatgtggaaagagagaacccctcccataacccagactgacaagtccaagcatcagaatatctgaccaaatatgatccggcaacgccgatcaacgaaccg	https://collections.ala.org.au/public/show/dr16844	178	16S Fish
				0.99505	Ashmore Reef	12°14.276'	122°58.990'	17/06/2019 to 20/06/2019	AF231519	aacaggtagaccatgttaataaacctaaccttacaagaataaactaattggaaaccatctcaatgtctttggttggggcgaccgcggggtaataaaaaacccccatgtggaaagagagaacccctctcataacccagactgacaagtccaagcatcagaatatctgaccaaatatgatccggcaacgccgatcaacgaaccg	https://collections.ala.org.au/public/show/dr16844	157	16S Fish
				0.99505	Ashmore Reef	12°14.276'	122°58.990'	17/06/2019 to 20/06/2019	AF231519	aacagatagaccatgttaataaacctaaccttacaagaataaactaattggaaaccatctcaatgtctttggttggggcgaccgcggggtaataagaaacccccatgtggaaagagagaacccctctcataacccagactgacaagtccaagcatcagaatatctgaccaaatatgatccggcaacgccgatcaacgaaccg	https://collections.ala.org.au/public/show/dr16844	123	16S Fish
				0.99505	Ashmore Reef	12°14.276'	122°58.990'	17/06/2019 to 20/06/2019	AF231519	aacagatagaccatgttaataaacctaaccttacaagaataaactaattggaaaccatctcaatgtctttggttggggcgaccgcggggtaataaaaaacccccatgtggaaagagagaacccctctcataacccaggctgacaagtccaagcatcagaatatctgaccaaatatgatccggcaacgccgatcaacgaaccg	https://collections.ala.org.au/public/show/dr16844	104	16S Fish
				0.99505	Ashmore Reef	12°14.276'	122°58.990'	17/06/2019 to 20/06/2019	AF231519	aacagatagaccatgttaataaacctaaccttacaagaataaactaattggaaaccatctcaatgtctttggttggggcgaccgcggggtaataaaaaacccccatgtggaaagagagaacccctctcataacccagactgacaagtccaagcatcagaatatctgaccaaatatgatccggcaacgccgatcaacggaccg	https://collections.ala.org.au/public/show/dr16844	97	16S Fish
				0.99505	Ashmore Reef	12°14.276'	122°58.990'	17/06/2019 to 20/06/2019	AF231519	aacagatagaccatgttaataaacctaaccttacaagaataaactaattggaaaccatctcaatgtctttggttggggcgaccgcggggtaataaaaaacccccatgtggaaagagagaacccctctcataacccggactgacaagtccaagcatcagaatatctgaccaaatatgatccggcaacgccgatcaacgaaccg	https://collections.ala.org.au/public/show/dr16844	80	16S Fish
				0.99505	Ashmore Reef	12°14.276'	122°58.990'	17/06/2019 to 20/06/2019	AF231519	aacagatagaccatgttaataaacctaaccttacaagaataaactaattggaaaccatctcaatgtctttggttggggcgaccgcggggtaataaaaaacccccatgtggaaagagagaacccctctcataacccagactgacaagtccaagcatcagaatatctgaccaaatatgatccagcaacgccgatcaacgaaccg	https://collections.ala.org.au/public/show/dr16844	59	16S Fish
				0.99505	Ashmore Reef	12°14.276'	122°58.990'	17/06/2019 to 20/06/2019	AF231519	aacagatagaccatgttaataaacctaaccttacaagaataaactaattggaaaccatctcaatgtctttggttggggcgaccgcggggtaataaaaaacccccatgtggaaagagagaacccctctcataacccagactgacaagtctaagcatcagaatatctgaccaaatatgatccggcaacgccgatcaacgaaccg	https://collections.ala.org.au/public/show/dr16844	44	16S Fish
				0.99505	Ashmore Reef	12°14.276'	122°58.990'	17/06/2019 to 20/06/2019	AF231519	aacagatagaccatgttaataaacctaaccttacaagaataaactaattggaaaccatctcaatgtctttggttggggcgaccgcggggtaataaaaaacccccatgtggaaagagagaacccctctcataacccagactgacaagtccaagcatcagaatatctgaccaaatatgatccggcaacgccgatcaaagaaccg	https://collections.ala.org.au/public/show/dr16844	12	16S Fish
				0.990099	Ashmore Reef	12°14.276'	122°58.990'	17/06/2019 to 20/06/2019	AF231519	aacagatagaccatgttaataaacctaaccttacaagaataaactaactggaaaccatctcaatgtctttggttggggcgaccgcggggtaataaaaaacccccatgcggaaagagagaacccctctcataacccagactgacaagtccaagcatcagaatatctgaccaaatatgatccggcaacgccgatcaacgaaccg	https://collections.ala.org.au/public/show/dr16844	100	16S Fish
				0.990099	Ashmore Reef	12°14.276'	122°58.990'	17/06/2019 to 20/06/2019	AF231519	aacagatagaccatgttaataaacctaaccttacaagaataaaccaattggaaaccatctcaatgtctttggttggggcgaccgcggggtaataaaaaacccccatgtggaaagagagaacccctctcataacccagactgacaagtccaagcatcagaacatctgaccaaatatgatccggcaacgccgatcaacgaaccg	https://collections.ala.org.au/public/show/dr16844	27	16S Fish
				0.990099	Ashmore Reef	12°14.276'	122°58.990'	17/06/2019 to 20/06/2019	AF231519	accagatagaccatgttaataaacctaaccttacaagaataaactaattggaaaccatctcaatgtctttggttggggcgaccgcggggtaataaaaaacccccatgtggaaagagagaacccctctcataacccagactgacacgtccaagcatcagaatatctgaccaaatatgatccggcaacgccgatcaacgaaccg	https://collections.ala.org.au/public/show/dr16844	10	16S Fish
				0.990099	Ashmore Reef	12°14.276'	122°58.990'	17/06/2019 to 20/06/2019	AF231519	aacagatagaccatgttaataaacctaaccttacaagaataaactaattggaaaccatctcaatgtctttggttggggcgaccgcggggtaataaaaagccccatgtggaaagagagaacccctctcataacccagactgacaagtccaagcatcagaatatctgaccaaatatgatccggcaacgccgatcaacgaaccg	https://collections.ala.org.au/public/show/dr16844	10	16S Fish
				0.985149	Ashmore Reef	12°14.276'	122°58.990'	17/06/2019 to 20/06/2019	AF231519	aacagatagaccatgttaataaacctgaccttacaagaataaactaactggaaaccatctcaatgtctttggttggggcgaccgcggggtaataaaaaacccccatgcggaaagagagaacccctctcataacccagactgacaagtccaagcatcagaatatctgaccaaatatgatccggcaacgccgatcaacgaaccg	https://collections.ala.org.au/public/show/dr16844	22	16S Fish
	Tylosurus	Tylosurus crocodilus	37235005	1	Ashmore Reef	12°14.276'	122°58.990'	17/06/2019 to 20/06/2019	KU605633	aacacaatggaccatgttaacaaaccttacacaacaagaataaaccaattgggacccatttcaatgtctttggttggggcgaccgcggggtaataaaaaacccccacgtggataaagagaactttctcttataaccaagactgacaagtctaagtaccagaacatctgaccaaaaatgatccggcaatgccgatcaacgaaccg	https://collections.ala.org.au/public/show/dr16844	45011	16S Fish
				0.995098	Ashmore Reef	12°14.276'	122°58.990'	17/06/2019 to 20/06/2019	KU605633	aacacaatggaccatgttaacaaaccttacacaacaagaataaaccaattgggatccatttcaatgtctttggttggggcgaccgcggggtaataaaaaacccccacgtggataaagagaactttctcttataaccaagactgacaagtctaagtaccagaacatctgaccaaaaatgatccggcaatgccgatcaacgaaccg	https://collections.ala.org.au/public/show/dr16844	1037	16S Fish
				0.995098	Ashmore Reef	12°14.276'	122°58.990'	17/06/2019 to 20/06/2019	KU605633	aacacaatggaccatgttaacaaaccttacacaacaagaataaaccaattgggacccatttcaatgtctttggttggggcgaccgcggggtaataaaaaacccccacgtggataaagagaactttctcttatgaccaagactgacaagtctaagtaccagaacatctgaccaaaaatgatccggcaatgccgatcaacgaaccg	https://collections.ala.org.au/public/show/dr16844	251	16S Fish
				0.995098	Ashmore Reef	12°14.276'	122°58.990'	17/06/2019 to 20/06/2019	KU605633	aacacaatggaccatgttaacaaaccttacacaacaagaataaaccaattgggacccatttcaatgtctttggttggggcgaccgcggggtaataaagaacccccacgtggataaagagaactttctcttataaccaagactgacaagtctaagtaccagaacatctgaccaaaaatgatccggcaatgccgatcaacgaaccg	https://collections.ala.org.au/public/show/dr16844	206	16S Fish
				0.995098	Ashmore Reef	12°14.276'	122°58.990'	17/06/2019 to 20/06/2019	KU605633	aacacaatggaccatgttaacaaaccttacacaacaagaataaaccaattgggacccatttcaatgtctttggttggggcgaccgcggggtaataaaaaacccccacgtggataaagagaaccttctcttataaccaagactgacaagtctaagtaccagaacatctgaccaaaaatgatccggcaatgccgatcaacgaaccg	https://collections.ala.org.au/public/show/dr16844	177	16S Fish
				0.995098	Ashmore Reef	12°14.276'	122°58.990'	17/06/2019 to 20/06/2019	KU605633	aacacaatggaccatgttaacaaaccttacgcaacaagaataaaccaattgggacccatttcaatgtctttggttggggcgaccgcggggtaataaaaaacccccacgtggataaagagaactttctcttataaccaagactgacaagtctaagtaccagaacatctgaccaaaaatgatccggcaatgccgatcaacgaaccg	https://collections.ala.org.au/public/show/dr16844	132	16S Fish
				0.995098	Ashmore Reef	12°14.276'	122°58.990'	17/06/2019 to 20/06/2019	KU605633	aacacaatggaccatgttaacaaaccttacacaacaagaataaaccaattgggacccatttcaatgtctttggttggggcgaccgcggggtaataaaaaacccccacgtggataaagagaactttctcttataaccaagactgacaagtctaagtaccagaacatctgaccaaaaatgatccggcaatgccgatcaacgaacca	https://collections.ala.org.au/public/show/dr16844	37	16S Fish
				0.990196	Ashmore Reef	12°14.276'	122°58.990'	17/06/2019 to 20/06/2019	KU605633	tacacaatggaccatgttaacaaaccttacacaacaagaataaaccaattgggatccatttcaatgtctttggttggggcgaccgcggggtaataaaaaacccccacgtggataaagagaactttctcttataaccaagactgacaagtctaagtaccagaacatctgaccaaaaatgatccggcaatgccgatcaacgaaccg	https://collections.ala.org.au/public/show/dr16844	59	16S Fish
				0.990196	Ashmore Reef	12°14.276'	122°58.990'	17/06/2019 to 20/06/2019	KU605633	aacacaatggaccatgttaacaaaccttatacaacaagaataaaccaattgggacccatttcaatgtctttggctggggcgaccgcggggtaataaaaaacccccacgtggataaagagaactttctcttataaccaagactgacaagtctaagtaccagaacatctgaccaaaaatgatccggcaatgccgatcaacgaaccg	https://collections.ala.org.au/public/show/dr16844	17	16S Fish
				0.990196	Ashmore Reef	12°14.276'	122°58.990'	17/06/2019 to 20/06/2019	KU605633	aacacaatggaccatgttaacaaaccttacacaacaagaataaaccaattgggacccatttcaatgtctttggctggggcgaccgcggggtaataaaaaacccccacgtggatagagagaactttctcttataaccaagactgacaagtctaagtaccagaacatctgaccaaaaatgatccggcaatgccgatcaacgaaccg	https://collections.ala.org.au/public/show/dr16844	13	16S Fish
				1	Ashmore Reef	12°14.276'	122°58.990'	17/06/2019 to 20/06/2019	AF231534	aacatgtggaccatgttaataaaccttactcaacaagaacaaaccaattggaacccaccttaatgtctttggttggggcgaccgcggggtaataaaaaacccccatgtggaaagagagaaccttctcttataactaagactgacaagtctaagtaccagaatatctgaccaaaaatgatccggcaaagccgatcaacgaaccg	https://collections.ala.org.au/public/show/dr16844	8874	16S Fish
				0.995074	Ashmore Reef	12°14.276'	122°58.990'	17/06/2019 to 20/06/2019	AF231534	aacatgtggaccatattaataaaccttactcaacaagaacaaaccaattggaacccaccttaatgtctttggttggggcgaccgcggggtaataaaaaacccccatgtggaaagagagaaccttctcttataactaagactgacaagtctaagtaccagaatatctgaccaaaaatgatccggcaaagccgatcaacgaaccg	https://collections.ala.org.au/public/show/dr16844	150	16S Fish
				0.995074	Ashmore Reef	12°14.276'	122°58.990'	17/06/2019 to 20/06/2019	AF231534	accatgtggaccatgttaataaaccttactcaacaagaacaaaccaattggaacccaccttaatgtctttggttggggcgaccgcggggtaataaaaaacccccatgtggaaagagagaaccttctcttataactaagactgacaagtctaagtaccagaatatctgaccaaaaatgatccggcaaagccgatcaacgaaccg	https://collections.ala.org.au/public/show/dr16844	88	16S Fish
				0.995074	Ashmore Reef	12°14.276'	122°58.990'	17/06/2019 to 20/06/2019	AF231534	aacatgtggaccatgttaataaaccttactcaacaagaacaaaccaattggaacccaccttaatgtctttggttggggcgaccgcggggtaataaaaaacccccatgtggaaagagagaaccttctcttataactaagactgacaagtctaagtaccagaatatctgaccaaaaatgatccggcaatgccgatcaacgaaccg	https://collections.ala.org.au/public/show/dr16844	43	16S Fish
				0.995074	Ashmore Reef	12°14.276'	122°58.990'	17/06/2019 to 20/06/2019	AF231534	aacatgtggaccatgttaataaaccttactcaacaagaacaaaccaattggaacccaccttaatgtctttggttggggcgaccgcggggtaataaaaaacccccatgtggaaagagagaaccttctcttataactaagactgacaagtctaagtaccagaatatctgaccaaaaatgatccggcaaagccgatcaacgagccg	https://collections.ala.org.au/public/show/dr16844	37	16S Fish
				0.995074	Ashmore Reef	12°14.276'	122°58.990'	17/06/2019 to 20/06/2019	AF231534	tacatgtggaccatgttaataaaccttactcaacaagaacaaaccaattggaacccaccttaatgtctttggttggggcgaccgcggggtaataaaaaacccccatgtggaaagagagaaccttctcttataactaagactgacaagtctaagtaccagaatatctgaccaaaaatgatccggcaaagccgatcaacgaaccg	https://collections.ala.org.au/public/show/dr16844	35	16S Fish
				0.995074	Ashmore Reef	12°14.276'	122°58.990'	17/06/2019 to 20/06/2019	AF231534	aacatgtggaccatgttaataaaccttactcaacaagaacaaaccaattggaacccaccttaatgtctttggttggggcgaccgcggggtaataaaaaacccccatgtggaaagagagaaccttctcttataactaagactgacaagtctaagtaccagaatatctgaccaaagatgatccggcaaagccgatcaacgaaccg	https://collections.ala.org.au/public/show/dr16844	23	16S Fish
				0.990148	Ashmore Reef	12°14.276'	122°58.990'	17/06/2019 to 20/06/2019	AF231534	aacatgtggaccatgttaataaaccttactcaacaagaacaaaccaattggaacccaccttaatgtctttggctggggcgaccgcggggtaataaaaaacccccatgtggaaagagagaaccttctcttataactaagactgacaagtctaagtaccagaatatctgaccaaaaatgatccggcaaagccgatcaacggaccg	https://collections.ala.org.au/public/show/dr16844	15	16S Fish
Blenniidae	Aspidontus	Aspidontus taeniatus	37408008	0.995074	Ashmore Reef	12°14.276'	122°58.990'	17/06/2019 to 20/06/2019	KY020177	aataaataaactttgttaaaaaacctaacataacaagcctaaacaataagaacttattttgaactgtcttcggttggggcgaccgcggggaaacaacaaacccccatgtagaataagagctacgctctttaaacttagagtgacaactcaaaggaataaaaactttaactaaaaatgatccggcaaagccgattaacgaatcc	https://collections.ala.org.au/public/show/dr16844	101	16S Fish
	Atrosalarias	Atrosalarias holomelas	37408009	0.990099	Ashmore Reef	12°14.276'	122°58.990'	17/06/2019 to 20/06/2019	KX301971	aacaaatggtccttatacataacccctaattaactggctaaaactaaagaacccccatttttgtcttcggttggggcgaccgcggggaaataaaaaacccccatgtggaacatcattacctgtttttaaataaagagtggcaactcaaaataacagaacatctgacctaatatgatccggcttactgccgattaacgaaacc	https://collections.ala.org.au/public/show/dr16844	124	16S Fish
				0.985149	Ashmore Reef	12°14.276'	122°58.990'	17/06/2019 to 20/06/2019	KX301971	aacaaatggtccttatacataacccctaattaactggctaaaactaaggaacccccatttttgtcttcggttggggcgaccgcggggaaataaaaaacccccatgtggaacatcattacctgtttttaaataaagagtggcaactcaaaataacagaacatctgacctaatatgatccggcttactgccgattaacgaaacc	https://collections.ala.org.au/public/show/dr16844	10	16S Fish
	Blenniella	Blenniella periophthalmus	37408049	1	Ashmore Reef	12°14.276'	122°58.990'	17/06/2019 to 20/06/2019	KX301923	aatatttagcgcctgtaaagatacctccaagggaataaaacaaaaggttgattctacttagatgtcttcggttggggcgaccgcggggaaacataaaacccccatgtggaatatgaaatgcttctttaagccaagaacgtcagctctaagcaacagaatgtctgacctaaactgacccggctccttgccgatcaacgaaacc	https://collections.ala.org.au/public/show/dr16844	10086	16S Fish
				0.99505	Ashmore Reef	12°14.276'	122°58.990'	17/06/2019 to 20/06/2019	KX301923	aatatttagcgcctgtaaagatacctccaaaggaataaaacaaaaggttgattctacttagatgtcttcggttggggcgaccgcggggaaacataaaacccccatgtggaatatgaaatgcttctttaagccaagaacgtcagctctaagcaacagaatgtctgacctaaactgacccggctccttgccgatcaacgaaacc	https://collections.ala.org.au/public/show/dr16844	18114	16S Fish
				0.99505	Ashmore Reef	12°14.276'	122°58.990'	17/06/2019 to 20/06/2019	KX301923	aatatttagcgcctgtaaagatacctccaagggaataaaacaaaaggttgattctacttagatgtcttcggttggggcgaccgcggggaaacataaaacccccatgtggaatatgaaacgcttctttaagccaagaacgtcagctctaagcaacagaatgtctgacctaaactgacccggctccttgccgatcaacgaaacc	https://collections.ala.org.au/public/show/dr16844	27	16S Fish
				0.99505	Ashmore Reef	12°14.276'	122°58.990'	17/06/2019 to 20/06/2019	KX301923	aatatttagcgcctgtaaagatacctccaagggaataaaacaaaaggtcgattctacttagatgtcttcggttggggcgaccgcggggaaacataaaacccccatgtggaatatgaaatgcttctttaagccaagaacgtcagctctaagcaacagaatgtctgacctaaactgacccggctccttgccgatcaacgaaacc	https://collections.ala.org.au/public/show/dr16844	12	16S Fish
				0.990099	Ashmore Reef	12°14.276'	122°58.990'	17/06/2019 to 20/06/2019	KX301923	aatatttagcgcctgtaaagatacctccaaaggaataaaacaaaaggttgattctacttagatgtcttcggttggggcgaccgcggggaaacataaaacccccatgtggaatatgaaatgcttctttaagccaagaacgtcagctctaagcaacagaatgtctgacctaaactgacccggctccttgccgatcaacgatacc	https://collections.ala.org.au/public/show/dr16844	126	16S Fish
				0.990099	Ashmore Reef	12°14.276'	122°58.990'	17/06/2019 to 20/06/2019	KX301923	aatatttagcgcctgtaaagatacctccaaaggaataaaacaaaaggttgattctacttagatgtcttcggttggggcgaccgcggggaaacataaaacccccatgtggaatatgaaatgcttctttaagccaagaacgtcagctctaagcaacagaatgtctgacctaaactgacccggctccttgccgatcagcgaaacc	https://collections.ala.org.au/public/show/dr16844	45	16S Fish
				0.990099	Ashmore Reef	12°14.276'	122°58.990'	17/06/2019 to 20/06/2019	KX301923	aatatttagcgcctgtaaagatacttccaagggaataaaacaaaaggttgattctacttagatgtcttcggttggggcgaccgcggggaaacataaaacccccatgtggaatatgaaatgcttctttaagccaagaacgtcagctctaagcaacataatgtctgacctaaactgacccggctccttgccgatcaacgaaacc	https://collections.ala.org.au/public/show/dr16844	20	16S Fish
				0.990099	Ashmore Reef	12°14.276'	122°58.990'	17/06/2019 to 20/06/2019	KX301923	aatatttagcgcctgtaaagatacctccaagggaataaaacaaaaggctgattctacttagatgtcttcggttggggcgaccgcggggaaacataaaacccccatgtggaatatgaaatgctcctttaagccaagaacgtcagctctaagcaacagaatgtctgacctaaactgacccggctccttgccgatcaacgaaacc	https://collections.ala.org.au/public/show/dr16844	17	16S Fish
				0.990099	Ashmore Reef	12°14.276'	122°58.990'	17/06/2019 to 20/06/2019	KX301923	actatttagcgcctgtaaagatacctccaagggaataaaacaaaaggttgattctccttagatgtcttcggttggggcgaccgcggggaaacataaaacccccatgtggaatatgaaatgcttctttaagccaagaacgtcagctctaagcaacagaatgtctgacctaaactgacccggctccttgccgatcaacgaaacc	https://collections.ala.org.au/public/show/dr16844	14	16S Fish
				0.985222	Ashmore Reef	12°14.276'	122°58.990'	17/06/2019 to 20/06/2019	KX301923	aatatttagcgcctgtaaagatacctccaaagggataaacaaaaggttgattctacttagatgtcttcggttggggcgaccgcggggaaacataaaacccccatgtggaatatgaaatgcttctttaagccaagaacgtcagctctaagcaacagaatgtctgacctaaactgacccggctccttgccgatcaacgaaacc	https://collections.ala.org.au/public/show/dr16844	14	16S Fish
				0.985149	Ashmore Reef	12°14.276'	122°58.990'	17/06/2019 to 20/06/2019	KX301923	actatttagcgcctgtaaagatacctccaaaggaataaaacaaaaggttgattctccttagatgtcttcggttggggcgaccgcggggaaacataaaacccccatgtggaatatgaaatgcttctttaagccaagaacgtcagctctaagcaacagaatgtctgacctaaactgacccggctccttgccgatcaacgaaacc	https://collections.ala.org.au/public/show/dr16844	28	16S Fish
	Cirripectes	Cirripectes sp.	37408904	0.932039	Ashmore Reef	12°14.276'	122°58.990'	17/06/2019 to 20/06/2019	KX301975	aataagtggaccccgtaaagaataccctattaagaaataaaacaaagagtaaacccactttgctgtctttggttggggcgaccgcggggaaaaaaacaacccccatgaggaatctgagcaccactctttaaatggagagcatcagctcaacataacagaacatctgacctataatgacccggtagaaatgccgatcaacgaaaac	https://collections.ala.org.au/public/show/dr16844	986	16S Fish
	Salarias	Salarias fasciatus	37408079	1	Ashmore Reef	12°14.276'	122°58.990'	17/06/2019 to 20/06/2019	AP004451	agcagactgcccttacacataaactcttaattaacaagctaaagccataaggaccccgtttcatgtcttcggttggggcgaccgcggggaaataaaaaacccccatgtggaacatcatcacctgtttttgaacgaagagcgacaactcaaagtaccagaacatctgacctaatctgatccggctcactgccgattaacgaaacc	https://collections.ala.org.au/public/show/dr16844	3003	16S Fish
				0.995098	Ashmore Reef	12°14.276'	122°58.990'	17/06/2019 to 20/06/2019	AP004451	agcagactgcccttacacataaactcttaattaacaagctaaagccataaggaccccgtttcatgtcttcggttggggcgaccgcggggaaataaaaaacccccatgtggaacatcatcacctgcttttgaacgaagagcgacaactcaaagtaccagaacatctgacctaatctgatccggctcactgccgattaacgaaacc	https://collections.ala.org.au/public/show/dr16844	61	16S Fish
				0.995098	Ashmore Reef	12°14.276'	122°58.990'	17/06/2019 to 20/06/2019	AP004451	agcagactgcccttacacataaactcttaattaacaagctaaagccataaggaccccgtttcatgtcttcggttggggcgaccgcggggaaataaaaaacccccatgtggaacatcatcacctgtttttgaacgaagagcgacaactcaaagtaccagaacatctgacctaatctgatccggctcactgccgattaactaaacc	https://collections.ala.org.au/public/show/dr16844	55	16S Fish
Carangidae	Caranx	Caranx ignobilis	37337027	1	Ashmore Reef	12°14.276'	122°58.990'	17/06/2019 to 20/06/2019	DQ427054	accaagacagatcatgttaaacaccccttaacaaaggcccgaacttaatgaccccctgtcctaatgtcttcggttggggcgaccatggggcagcacaaaacccccatgcggactgggagaacaaacccaaaaccctttttcccacactcccacaagcaagagttacaactctaactagcagaacctctgacctcttacgatccggcttccgccgatcaacggacca	https://collections.ala.org.au/public/show/dr16844	762	16S Fish
				1	Ashmore Reef	12°14.276'	122°58.990'	17/06/2019 to 20/06/2019	KF649842	accaagacagatcatgttaaacaccccctaacaaaggcccgaacttaatgaccccctgtcctaatgtcttcggttggggcgaccatggggcagcacaaaacccccatgcggactgggagaacaaacccaaaaccctttttcccacactcccacaagcaagagttacaactctaactagcagaacctctgacctcttacgatccggcttccgccgatcaacggacca	https://collections.ala.org.au/public/show/dr16844	355	16S Fish
				0.995575	Ashmore Reef	12°14.276'	122°58.990'	17/06/2019 to 20/06/2019	DQ427054	accaagacagatcatgttaaacaccccttaacaaaggcccgaacttaatgaccccctgtcctaatgtcttcggttggggcgaccatggggcagcacaaaacccccatgcggactgggagaacaaacccaaaaccctttttcccacactcccacaagcaagagttacaactctaactagcagaacctctggcctcttacgatccggcttccgccgatcaacggacca	https://collections.ala.org.au/public/show/dr16844	220	16S Fish
				0.995575	Ashmore Reef	12°14.276'	122°58.990'	17/06/2019 to 20/06/2019	DQ427054	accaagacagatcatgttaaacaccccttaacaaaggcccgaacttaatgaccccctgtcctaatgtcttcggttggggcgaccatggggcagcacaaaacccccatgcggactgggagaacaaacccaaaaccctttttcccacactcccgcaagcaagagttacaactctaactagcagaacctctgacctcttacgatccggcttccgccgatcaacggacca	https://collections.ala.org.au/public/show/dr16844	42	16S Fish
				1	Ashmore Reef	12°14.276'	122°58.990'	17/06/2019 to 20/06/2019	DQ427053	accaagacagatcatgttaaataccccttgacaaaggcccgaacttaatgaccccctgtcctaatgtcttcggttggggcgaccatggggcagcacaaaacccccatgtggactgggagaacaaacccaaaacctttttcccacactcccacaagcaagagttacaactctaactaacagaatctctgacctcttacgatccggctctcgccgatcaacggacca	https://collections.ala.org.au/public/show/dr16844	10625	16S Fish
				0.995556	Ashmore Reef	12°14.276'	122°58.990'	17/06/2019 to 20/06/2019	DQ427053	accaagacagatcatgttaaataccccttgacaaaggcccgaacttaatgaccccctgtcctaatgtcttcggttggggcgaccatggggcagcacaaaacccccatgtggactgggagaacaaacccaaaacctttttcccacactcccacaagcaagagttacaactctaactaacagaatctctgacctcttacgttccggctctcgccgatcaacggacca	https://collections.ala.org.au/public/show/dr16844	138	16S Fish
				0.995556	Ashmore Reef	12°14.276'	122°58.990'	17/06/2019 to 20/06/2019	DQ427053	tccaagacagatcatgttaaataccccttgacaaaggcccgaacttaatgaccccctgtcctaatgtcttcggttggggcgaccatggggcagcacaaaacccccatgtggactgggagaacaaacccaaaacctttttcccacactcccacaagcaagagttacaactctaactaacagaatctctgacctcttacgatccggctctcgccgatcaacggacca	https://collections.ala.org.au/public/show/dr16844	47	16S Fish
				0.995556	Ashmore Reef	12°14.276'	122°58.990'	17/06/2019 to 20/06/2019	DQ427053	accaagacagatcatgttaaataccccttgacaaaggcccgaacttaatgaccccctgtcctaatgtcttcggttggggcgaccatggggcagcacaaaacccccatgtggactgggagaacaaacccaaaacctttttcccacactcccacaagcaagagttacaaccctaactaacagaatctctgacctcttacgatccggctctcgccgatcaacggacca	https://collections.ala.org.au/public/show/dr16844	35	16S Fish
				0.995556	Ashmore Reef	12°14.276'	122°58.990'	17/06/2019 to 20/06/2019	DQ427053	accaagacagatcatgttaaataccccttgacaaaggcccgaacttaatgaccccctgtcctaatgtcttcggttggggcgaccatggggcagcacaaaacccctatgtggactgggagaacaaacccaaaacctttttcccacactcccacaagcaagagttacaactctaactaacagaatctctgacctcttacgatccggctctcgccgatcaacggacca	https://collections.ala.org.au/public/show/dr16844	33	16S Fish
				0.991111	Ashmore Reef	12°14.276'	122°58.990'	17/06/2019 to 20/06/2019	DQ427053	accaagacagattatgttaaataccccttgacaaagacccgaacttaatgaccccctgtcctaatgtcttcggttggggcgaccatggggcagcacaaaacccccatgtggactgggagaacaaacccaaaacctttttcccacactcccacaagcaagagttacaactctaactaacagaatctctgacctcttacgatccggctctcgccgatcaacggacca	https://collections.ala.org.au/public/show/dr16844	18	16S Fish
				0.991111	Ashmore Reef	12°14.276'	122°58.990'	17/06/2019 to 20/06/2019	DQ427053	accaagacagatcatgttaaataccccttgacaaaggcccgaacttaatgaccccctgtcctaatgtcttcggttggggcgaccatggggcagcacgaaacccccatgtggactgggagaacaaacccaaaacctttttcccacactcccacaagcaagagtcacaactctaactaacagaatctctgacctcttacgatccggctctcgccgatcaacggacca	https://collections.ala.org.au/public/show/dr16844	10	16S Fish
		Carangidae - Unknown 1	37337000	0.929515	Ashmore Reef	12°14.276'	122°58.990'	17/06/2019 to 20/06/2019	EF095590	actaagacagatcatgttaaacaacccgcacacaacggcctgaacttaatgaccacccgtcctaatgtcttcggttggggcgaccatggggtagcacaaaacccccatgcggaataggagaacaacccgacattttttcctctcctcccacaagcgagagccacaactctaactaacagaatatctgaccttacatgatccggcctcggccgatcaacggacca	https://collections.ala.org.au/public/show/dr16844	11671	16S Fish
				0.920705	Ashmore Reef	12°14.276'	122°58.990'	17/06/2019 to 20/06/2019	EF095590	actaagacagatcatgttaaacaacccgcacacaacggcctgaacttaatgaccacccgtcctaatgtcttcggttggggcgaccatggggtagcacaaaacccccatgcggaataggagaacaacccgacattttttcctctcctcccacaagcgagagccacaactctaactaacagaatatctgtccttacatgatccgacctcggccgatcaacggacca	https://collections.ala.org.au/public/show/dr16844	13	16S Fish
				0.907895	Ashmore Reef	12°14.276'	122°58.990'	17/06/2019 to 20/06/2019	KM978993	actaagacagaccatgttaaacaacccacgcataacgacccgaacttaatggccacctgtcctaatgtcttcggttggggcgaccatggggtagcacaaaacccccatgcggaacaggaggacaacccaacattttttcctctcctcccacaagcgagagccacaactctaactaacagaatatctgaccttacatgatccggcctcggccgatcaacggacca	https://collections.ala.org.au/public/show/dr16844	4124	16S Fish
				0.903509	Ashmore Reef	12°14.276'	122°58.990'	17/06/2019 to 20/06/2019	KM978993	actaagacagaccatgttaaacaacccacgcataacgacccgaacttaatggccacctgtcctaatgtcttcggttggggcgaccatggggtagcacaaaacccccatgcgggacaggaggacaacccaacattttttcctctcctcccacaagcgagagccacaactctaactaacagaatatctgaccttacatgatccggcctcggccgatcaacggacca	https://collections.ala.org.au/public/show/dr16844	12	16S Fish
				0.924444	Ashmore Reef	12°14.276'	122°58.990'	17/06/2019 to 20/06/2019	MT102436	actaagacagcccatcctgctactctccttaaataatcggcctaaacaaatgacccctgtccaaatgtcttcggttggggcgaccatggggaaatacaaaacccccacgcggaatgagagaacacctatactttaacccctccctctcaaaacaaagagtcacagctctaaggaacagaacttctgaccgaacatgatccgggtaataccgatcaacggacca	https://collections.ala.org.au/public/show/dr16844	178	16S Fish
Chaetodontidae	Chaetodon	Chaetodon auriga	37365019	1	Ashmore Reef	12°14.276'	122°58.990'	17/06/2019 to 20/06/2019	EF616943	aaaagacagaccatgttaagcaccttcaaataagaaaccaaactcgatgtttactgccctaatgtctttggttggggtgaccgcggcgaaataagtaacccccgtgtagaaagagggctcactcccttcgaatcaagagcttccgctcaaatgaacagaacatctgactaaaataagatccggcaacgccgatcaacggaccg	https://collections.ala.org.au/public/show/dr16844	1516	16S Fish
				0.995074	Ashmore Reef	12°14.276'	122°58.990'	17/06/2019 to 20/06/2019	EF616943	aaaagacagaccatgttaagcaccttcaaataagaaaccaaactcgatgtttactgccctaatgtctttggttggggtgaccgcggcgaaataagtaacccccgtgtagaaagagggctcactcccttcgaatcaagagcttccgctcaaatgaacagaacatctgactaaaataggatccggcaacgccgatcaacggaccg	https://collections.ala.org.au/public/show/dr16844	117	16S Fish
		Chaetodon vagabundus	37365062	1	Ashmore Reef	12°14.276'	122°58.990'	17/06/2019 to 20/06/2019	EF616949	aaaggacaggccatgttaagcaccctcaaataagagaccaaacttgatgtctactgccctaatgtctttggttggggtgaccgcggcgaaataaataacccccgtgtagaaagagggctcgactcccttcgaaccaagagcttccgctcgaataaacagaacatctgacttaataagatccggcaacgccgatcaacggaccg	https://collections.ala.org.au/public/show/dr16844	788	16S Fish
				0.995074	Ashmore Reef	12°14.276'	122°58.990'	17/06/2019 to 20/06/2019	EF616949	aaaggacaggccatgttaagcaccctcaaataagagaccaaacttgatgtctactgccctaatgtctttggttggggtgaccgcggcgaaataaataacccccgtgtagaaagagggctcgactcccttcgaaccaagagcttccactcgaataaacagaacatctgacttaataagatccggcaacgccgatcaacggaccg	https://collections.ala.org.au/public/show/dr16844	715	16S Fish
		Chaetodon sp.	37365905	1	Ashmore Reef	12°14.276'	122°58.990'	17/06/2019 to 20/06/2019	EF616919	aaaagacagaccatgttaagcaccctcaaataagagaccaaactcgatgtttactgccctaatgtctttggttggggtgaccgcggcgaaataaataacccccgtgtagaaagagggctcactccctctgaatcaagagcttccgctcaaacaaacagaatatctgactaaataagatccggcaatgccgatcaacggaccg	https://collections.ala.org.au/public/show/dr16844	414	16S Fish
				1	Ashmore Reef	12°14.276'	122°58.990'	17/06/2019 to 20/06/2019	EF616954	aaaaagcaggtcatgttaagcacctttaaataaaagacaaaactcgatgctttctgccctatgtctttggttggggtgaccgcggcgaaacaaataacccccgtgtagaaagagggctctgcccttcaaatcaagagctcccgctcaaactaacagaacatctgactaaacaagatccggcaacgccgatcaacggaccg	https://collections.ala.org.au/public/show/dr16844	289	16S Fish
				0.99505	Ashmore Reef	12°14.276'	122°58.990'	17/06/2019 to 20/06/2019	EF616919	aaaagacagaccatgttaagcgccctcaaataagagaccaaactcgatgtttactgccctaatgtctttggttggggtgaccgcggcgaaataaataacccccgtgtagaaagagggctcactccctctgaatcaagagcttccgctcaaacaaacagaatatctgactaaataagatccggcaatgccgatcaacggaccg	https://collections.ala.org.au/public/show/dr16844	22	16S Fish
Cirrhitidae	Paracirrhites	Paracirrhites forsteri	37374010	1	Ashmore Reef	12°14.276'	122°58.990'	17/06/2019 to 20/06/2019	DQ462678	accaacgcagatcacgctactcaccccgaacaaaggataaagccaaactgacccctgccctaatgtctttggttggggcgaccatggggaaacagaaaacccccacgtggaatgggataaccctccttaaatcaagagctaccgctctaaatcaacagaaattctgaccagactagatccggccacagccgatcaacggaccg	https://collections.ala.org.au/public/show/dr16844	562	16S Fish
Clupeidae	Amblygaster	Amblygaster sirm	37085006	1	Ashmore Reef	12°14.276'	122°58.990'	17/06/2019 to 20/06/2019	KM518946	gctaatcaatcgtgaaaagaaaccagccaaactgaacttctaaccgcatgaatatgacacaagcgttttaggttggggcgaccgtgggggaaaacaaagccctcggcgaggactgggacataaagcctggaaccaagagccgcacctctaagtcacaaaacatttgacctatatattaattgatccggcttcatgccgattaacggacca	https://collections.ala.org.au/public/show/dr16844	1083	16S Fish
				0.995238	Ashmore Reef	12°14.276'	122°58.990'	17/06/2019 to 20/06/2019	KM518946	tctaatcaatcgtgaaaagaaaccagccaaactgaacttctaaccgcatgaatatgacacaagcgttttaggttggggcgaccgtgggggaaaacaaagccctcggcgaggactgggacataaagcctggaaccaagagccgcacctctaagtcacaaaacatttgacctatatattaattgatccggcttcatgccgattaacggacca	https://collections.ala.org.au/public/show/dr16844	142	16S Fish
				0.995238	Ashmore Reef	12°14.276'	122°58.990'	17/06/2019 to 20/06/2019	KM518946	gctaatcaatcgtgaaaagaaaccagccaaactgaacttctaaccgcatgaatatgacacaagcgttttaggttggggcgaccgtgggggaaaacaaagccctcggcgaggactgggacataaagcctggaaccaagagccgcacctctaagtcacaaaacatttgacctatatattaattgatccggcttcatgccgtttaacggacca	https://collections.ala.org.au/public/show/dr16844	33	16S Fish
	Spratelloides	Spratelloides delicatulus	37085029	1	Ashmore Reef	12°14.276'	122°58.990'	17/06/2019 to 20/06/2019	KM235632	gcccgctaaccgcaaatagcggccacacccctaattatcgcggttctatgcaaagcgccttcggttggggcgaccacgggagatagcaaagctcccgagaggaaagggcttttagcctgaagctcagagagacatctctaggccgcagaacatctgaccttgaatgatccggctactgccgatcaacggacca	https://collections.ala.org.au/public/show/dr16844	6342	16S Fish
				0.994819	Ashmore Reef	12°14.276'	122°58.990'	17/06/2019 to 20/06/2019	KM235632	gcccgctaaccgcaaatagcggccacacccctaattatcgcggttctatgcaaagcgccttcggttggggcgaccacgggagatagcaaagctcccgagaggaaagggcttttagcctaaagctcagagagacatctctaggccgcagaacatctgaccttgaatgatccggctactgccgatcaacggacca	https://collections.ala.org.au/public/show/dr16844	447984	16S Fish
				0.994819	Ashmore Reef	12°14.276'	122°58.990'	17/06/2019 to 20/06/2019	KM235632	tcccgctaaccgcaaatagcggccacacccctaattatcgcggttctatgcaaagcgccttcggttggggcgaccacgggagatagcaaagctcccgagaggaaagggcttttagcctgaagctcagagagacatctctaggccgcagaacatctgaccttgaatgatccggctactgccgatcaacggacca	https://collections.ala.org.au/public/show/dr16844	338	16S Fish
				0.994819	Ashmore Reef	12°14.276'	122°58.990'	17/06/2019 to 20/06/2019	KM235632	gcccgctaaccgcaaatagcggccgcacccctaattatcgcggttctatgcaaagcgccttcggttggggcgaccacgggagatagcaaagctcccgagaggaaagggcttttagcctgaagctcagagagacatctctaggccgcagaacatctgaccttgaatgatccggctactgccgatcaacggacca	https://collections.ala.org.au/public/show/dr16844	180	16S Fish
				0.994819	Ashmore Reef	12°14.276'	122°58.990'	17/06/2019 to 20/06/2019	KM235632	gcccgctaaccgcaaatagcggccacacccctaattatcgcggttctatgcaaagcgccttcggttggggcgaccacgggagatagcgaagctcccgagaggaaagggcttttagcctgaagctcagagagacatctctaggccgcagaacatctgaccttgaatgatccggctactgccgatcaacggacca	https://collections.ala.org.au/public/show/dr16844	49	16S Fish
				0.994819	Ashmore Reef	12°14.276'	122°58.990'	17/06/2019 to 20/06/2019	KM235632	gcccgctaaccgcaaatagcggccacacccctaattatcgcggttctatgcaaagcgccttcggttggggcgaccacgggagatagcaaagctcccgagaggaaagggcttttagcctgaagctcagagagacatctctaggccgcagaacatccgaccttgaatgatccggctactgccgatcaacggacca	https://collections.ala.org.au/public/show/dr16844	23	16S Fish
				0.994819	Ashmore Reef	12°14.276'	122°58.990'	17/06/2019 to 20/06/2019	KM235632	gcccgctaaccgcaaatagcggccacacccctaattatcgcggttctatgcaaagcgccttcggttggggcgaccacgggagatagcaaagctcccgagaggaaagggcttttagcctgaagctcagagagacatctctaggccgcagaacacctgaccttgaatgatccggctactgccgatcaacggacca	https://collections.ala.org.au/public/show/dr16844	21	16S Fish
				0.994819	Ashmore Reef	12°14.276'	122°58.990'	17/06/2019 to 20/06/2019	KM235632	gcccgctaaccgcaaatagcggccacacccctaattatcgcggttctatgcaaagcgccttcggttggggcgaccacgggagatagcaaagctcccgagaggaaagggcttttagcctgaagctcagagagacatctctaggccgcagaacatctgaccttgaatgacccggctactgccgatcaacggacca	https://collections.ala.org.au/public/show/dr16844	20	16S Fish
				0.994819	Ashmore Reef	12°14.276'	122°58.990'	17/06/2019 to 20/06/2019	KM235632	gcccgctaaccgcaaatagcggccacacccctaattatcgcggttctatgcaaagcgccttcggttggggcgaccacgggagatagcaaagctcccgggaggaaagggcttttagcctgaagctcagagagacatctctaggccgcagaacatctgaccttgaatgatccggctactgccgatcaacggacca	https://collections.ala.org.au/public/show/dr16844	19	16S Fish
				0.994819	Ashmore Reef	12°14.276'	122°58.990'	17/06/2019 to 20/06/2019	KM235632	gcccgctaaccgcaaatagcggccacacccctaattatcgcggttctatgcaaagcgccttcggttggggcgaccacgggagatagcaaagctcccgagaggaaagggcttttagcctgaagctcagagagacatctctaggccgcagaacatctgaccttgagtgatccggctactgccgatcaacggacca	https://collections.ala.org.au/public/show/dr16844	18	16S Fish
				0.994819	Ashmore Reef	12°14.276'	122°58.990'	17/06/2019 to 20/06/2019	KM235632	gcccgctaaccgcaaatagcggccacgcccctaattatcgcggttctatgcaaagcgccttcggttggggcgaccacgggagatagcaaagctcccgagaggaaagggcttttagcctgaagctcagagagacatctctaggccgcagaacatctgaccttgaatgatccggctactgccgatcaacggacca	https://collections.ala.org.au/public/show/dr16844	16	16S Fish
				0.994819	Ashmore Reef	12°14.276'	122°58.990'	17/06/2019 to 20/06/2019	KM235632	gcccgctaaccgcaagtagcggccacacccctaattatcgcggttctatgcaaagcgccttcggttggggcgaccacgggagatagcaaagctcccgagaggaaagggcttttagcctgaagctcagagagacatctctaggccgcagaacatctgaccttgaatgatccggctactgccgatcaacggacca	https://collections.ala.org.au/public/show/dr16844	13	16S Fish
				0.994819	Ashmore Reef	12°14.276'	122°58.990'	17/06/2019 to 20/06/2019	KM235632	gcccgccaaccgcaaatagcggccacacccctaattatcgcggttctatgcaaagcgccttcggttggggcgaccacgggagatagcaaagctcccgagaggaaagggcttttagcctgaagctcagagagacatctctaggccgcagaacatctgaccttgaatgatccggctactgccgatcaacggacca	https://collections.ala.org.au/public/show/dr16844	12	16S Fish
				0.994819	Ashmore Reef	12°14.276'	122°58.990'	17/06/2019 to 20/06/2019	KM235632	gcccgctaaccgcaaatagcggccacacccctaattatcgcggttctatgcaaagcgccttcggttggggcgaccacgggagatagcaaagctcccgagagtaaagggcttttagcctgaagctcagagagacatctctaggccgcagaacatctgaccttgaatgatccggctactgccgatcaacggacca	https://collections.ala.org.au/public/show/dr16844	11	16S Fish
				0.989691	Ashmore Reef	12°14.276'	122°58.990'	17/06/2019 to 20/06/2019	KM235632	gcccgctaaccgcaaatagcggccacacccctaattatcgcggttctatgcaaagcgccttcggttggggcgaccacgggagatagcaaagctcccgagaggaatagggcttttagcctaaagctcagagagacatctctaggccgcagaacatctgaccttgaatgatccggctactgccgatcaacggacca	https://collections.ala.org.au/public/show/dr16844	2140	16S Fish
				0.989637	Ashmore Reef	12°14.276'	122°58.990'	17/06/2019 to 20/06/2019	KM235632	gcccgctaaccgcaaatagcggccacacccctaattatcgcggttctatgcaaagcgccttcggttggggcgaccacgggagatagcaaagctcccgagaggagagggcttttagcctaaagctcagagagacatctctaggccgcagaacatctgaccttgaatgatccggctactgccgatcaacggacca	https://collections.ala.org.au/public/show/dr16844	81311	16S Fish
				0.989637	Ashmore Reef	12°14.276'	122°58.990'	17/06/2019 to 20/06/2019	KM235632	gcccgctaaccgcaaatagcggccgcacccctaattatcgcggttctatgcaaagcgccttcggttggggcgaccacgggagatagcaaagctcccgagaggaaagggcttttagcctaaagctcagagagacatctctaggccgcagaacatctgaccttgaatgatccggctactgccgatcaacggacca	https://collections.ala.org.au/public/show/dr16844	25397	16S Fish
				0.989637	Ashmore Reef	12°14.276'	122°58.990'	17/06/2019 to 20/06/2019	KM235632	tcccgctaaccgcaaatagcggccacacccctaattatcgcggttctatgcaaagcgccttcggttggggcgaccacgggagatagcaaagctcccgagaggaaagggcttttagcctaaagctcagagagacatctctaggccgcagaacatctgaccttgaatgatccggctactgccgatcaacggacca	https://collections.ala.org.au/public/show/dr16844	17832	16S Fish
				0.989637	Ashmore Reef	12°14.276'	122°58.990'	17/06/2019 to 20/06/2019	KM235632	gcccgctaaccgcaaatagcggccacacccctaattatcgcggttctatgcaaagcgccttcggttggggcgaccacgggagatagcaaagctcccgagaggaaagggcttttagcctaaagctcagagagacatctctaggccgcagaacatctgaccttgaatgatccggctactgccgatcagcggacca	https://collections.ala.org.au/public/show/dr16844	14709	16S Fish
				0.989637	Ashmore Reef	12°14.276'	122°58.990'	17/06/2019 to 20/06/2019	KM235632	gcccgctaaccgcaaatagcggccacacccctaattatcgcggttctatgcaaagcgccttcggttggggcgaccacgggaaatagcaaagctcccgagaggaaagggcttttagcctaaagctcagagagacatctctaggccgcagaacatctgaccttgaatgatccggctactgccgatcaacggacca	https://collections.ala.org.au/public/show/dr16844	12165	16S Fish
				0.989637	Ashmore Reef	12°14.276'	122°58.990'	17/06/2019 to 20/06/2019	KM235632	gcccgctaaccgcaaatagcggccacacccctaattatcgcggttctatgcaaagcgccttcggttggggcgaccacgggagatagcaaagctcccgagaggaaagggcttttagcctaaagctcagagagacatctctaggccgcagaacatctgaccttgaatgatccggctactgccgatcaatggacca	https://collections.ala.org.au/public/show/dr16844	2649	16S Fish
				0.989637	Ashmore Reef	12°14.276'	122°58.990'	17/06/2019 to 20/06/2019	KM235632	gcccgctaaccgcaaatagcggccacacccctaattatcgcggttctatgcaaagcgccttcggttggggcgaccacgggagatagcaaagcccccgagaggaaagggcttttagcctaaagctcagagagacatctctaggccgcagaacatctgaccttgaatgatccggctactgccgatcaacggacca	https://collections.ala.org.au/public/show/dr16844	2115	16S Fish
				0.989637	Ashmore Reef	12°14.276'	122°58.990'	17/06/2019 to 20/06/2019	KM235632	gcccgctaaccgcaaatagcggccacacccctaattatcgcggttctatgcaaagcgccttcggttggggcgaccacgggagatagcaaagctcccgagagggaagggcttttagcctaaagctcagagagacatctctaggccgcagaacatctgaccttgaatgatccggctactgccgatcaacggacca	https://collections.ala.org.au/public/show/dr16844	1917	16S Fish
				0.989637	Ashmore Reef	12°14.276'	122°58.990'	17/06/2019 to 20/06/2019	KM235632	gcccgctaaccgcaaatagcggccacacccctaattatcgcggttctatgcaaagcgccttcggttggggcgaccacgggagatagcaaggctcccgagaggaaagggcttttagcctaaagctcagagagacatctctaggccgcagaacatctgaccttgaatgatccggctactgccgatcaacggacca	https://collections.ala.org.au/public/show/dr16844	1630	16S Fish
				0.989637	Ashmore Reef	12°14.276'	122°58.990'	17/06/2019 to 20/06/2019	KM235632	gcccgctaaccgcagatagcggccacacccctaattatcgcggttctatgcaaagcgccttcggttggggcgaccacgggagatagcaaagctcccgagaggaaagggcttttagcctaaagctcagagagacatctctaggccgcagaacatctgaccttgaatgatccggctactgccgatcaacggacca	https://collections.ala.org.au/public/show/dr16844	1532	16S Fish
				0.989637	Ashmore Reef	12°14.276'	122°58.990'	17/06/2019 to 20/06/2019	KM235632	gcccgctaaccgcaaatagcggccacacccctaattatcgcggttctatgcaaagcgccttcggttggggcgaccacgggagatagcaaagctcccgagaggaaagggcttttagcctaaagctcagagagacatctctaggccgcagaacacctgaccttgaatgatccggctactgccgatcaacggacca	https://collections.ala.org.au/public/show/dr16844	1530	16S Fish
				0.989637	Ashmore Reef	12°14.276'	122°58.990'	17/06/2019 to 20/06/2019	KM235632	gcccgctaaccgcaaatagcggccacacccctaattatcgcggttctatgcaaggcgccttcggttggggcgaccacgggagatagcaaagctcccgagaggaaagggcttttagcctaaagctcagagagacatctctaggccgcagaacatctgaccttgaatgatccggctactgccgatcaacggacca	https://collections.ala.org.au/public/show/dr16844	1526	16S Fish
				0.989637	Ashmore Reef	12°14.276'	122°58.990'	17/06/2019 to 20/06/2019	KM235632	gcccgctaaccgcaaatagcggccacacccctaattatcgcggttctatgcaaagcgccttcggttggggcgaccacgggagatagcaaagctcccgagaggaaagggcttttagcctaaagctcagagagacgtctctaggccgcagaacatctgaccttgaatgatccggctactgccgatcaacggacca	https://collections.ala.org.au/public/show/dr16844	1512	16S Fish
				0.989637	Ashmore Reef	12°14.276'	122°58.990'	17/06/2019 to 20/06/2019	KM235632	gcccgctaaccgcaaatagcggccacacccctaattatcgcggttctatgcaaagcgccttcggttggggcgaccacgggagatagtaaagctcccgagaggaaagggcttttagcctaaagctcagagagacatctctaggccgcagaacatctgaccttgaatgatccggctactgccgatcaacggacca	https://collections.ala.org.au/public/show/dr16844	1408	16S Fish
				0.989637	Ashmore Reef	12°14.276'	122°58.990'	17/06/2019 to 20/06/2019	KM235632	gcccgctaaccgcaaacagcggccacacccctaattatcgcggttctatgcaaagcgccttcggttggggcgaccacgggagatagcaaagctcccgagaggaaagggcttttagcctaaagctcagagagacatctctaggccgcagaacatctgaccttgaatgatccggctactgccgatcaacggacca	https://collections.ala.org.au/public/show/dr16844	1401	16S Fish
				0.989637	Ashmore Reef	12°14.276'	122°58.990'	17/06/2019 to 20/06/2019	KM235632	gcccgctaaccgcaaatagcggccacacccctaattatcgcggttctatgcaaagcgccttcggttggggcgaccacgggagatagcaaagctcccgagaggaaagggcttttagcctaaagctcagagagacatctctaggccgcagaacatccgaccttgaatgatccggctactgccgatcaacggacca	https://collections.ala.org.au/public/show/dr16844	1384	16S Fish
				0.989637	Ashmore Reef	12°14.276'	122°58.990'	17/06/2019 to 20/06/2019	KM235632	gcccgctaaccgcaaatagcggccacacccctaattatcgcggttctatgcaaagcgccttcggttggggcgaccacgggagatagcaaagctcccgagaggaaagggcttttagcctaaagctcagagagacatctctaggccgcagaacatctgaccttgaatgatccagctactgccgatcaacggacca	https://collections.ala.org.au/public/show/dr16844	1345	16S Fish
				0.989637	Ashmore Reef	12°14.276'	122°58.990'	17/06/2019 to 20/06/2019	KM235632	gcccgctaaccgcaaatagcggccacacccctaattatcgcggttctatgcaaagcgccttcggttggggcgaccacgggagatagcaaagctcccgagaggaaagggcttttagcctaaagctcagagagacatctctaggccgcagaacatctgaccttgaatgatccggctactgccgatcaacgggcca	https://collections.ala.org.au/public/show/dr16844	1234	16S Fish
				0.989637	Ashmore Reef	12°14.276'	122°58.990'	17/06/2019 to 20/06/2019	KM235632	gcccgctaaccgcaaatagcggccacacccctaattatcgcggttctatgcaaagcgccttcggttggggcgaccacgggagatagcaaagctcccgagaggaaagggcttttagcctaaagctcagagagacatctctaggccgcagaacatctgacctcgaatgatccggctactgccgatcaacggacca	https://collections.ala.org.au/public/show/dr16844	1215	16S Fish
				0.989637	Ashmore Reef	12°14.276'	122°58.990'	17/06/2019 to 20/06/2019	KM235632	gcccgctaaccgcaaatagcggccacacccctaattatcgcggttctatgcaaagcgccttcggttggggcgaccacgggagatagcagagctcccgagaggaaagggcttttagcctaaagctcagagagacatctctaggccgcagaacatctgaccttgaatgatccggctactgccgatcaacggacca	https://collections.ala.org.au/public/show/dr16844	1102	16S Fish
				0.989637	Ashmore Reef	12°14.276'	122°58.990'	17/06/2019 to 20/06/2019	KM235632	gcccgctaaccgcaaatagcggccacacccctaattatcgcggttctatgcaaagcgccttcggttggggcgaccacgggagatagcaaagctcccgagaggaaagggcttctagcctaaagctcagagagacatctctaggccgcagaacatctgaccttgaatgatccggctactgccgatcaacggacca	https://collections.ala.org.au/public/show/dr16844	1086	16S Fish
				0.989637	Ashmore Reef	12°14.276'	122°58.990'	17/06/2019 to 20/06/2019	KM235632	gcccgctaaccgcaaatagcggccacacccctaattatcgcggttctatgcaaagcgccttcggttggggcgaccacgggagatagcaaagctcccgagaggaaagggcttttagcctaaagctcagagagacatctctaggccgcagaacatctgaccttgaatgatccggctactgccggtcaacggacca	https://collections.ala.org.au/public/show/dr16844	961	16S Fish
				0.989637	Ashmore Reef	12°14.276'	122°58.990'	17/06/2019 to 20/06/2019	KM235632	gcccgctaaccgcaagtagcggccacacccctaattatcgcggttctatgcaaagcgccttcggttggggcgaccacgggagatagcaaagctcccgagaggaaagggcttttagcctaaagctcagagagacatctctaggccgcagaacatctgaccttgaatgatccggctactgccgatcaacggacca	https://collections.ala.org.au/public/show/dr16844	939	16S Fish
				0.989637	Ashmore Reef	12°14.276'	122°58.990'	17/06/2019 to 20/06/2019	KM235632	gcccgctaaccgcaaatagcggccacacccctaattatcgcggttctatgcaaagcgccttcggttggggcggccacgggagatagcaaagctcccgagaggaaagggcttttagcctaaagctcagagagacatctctaggccgcagaacatctgaccttgaatgatccggctactgccgatcaacggacca	https://collections.ala.org.au/public/show/dr16844	938	16S Fish
				0.989637	Ashmore Reef	12°14.276'	122°58.990'	17/06/2019 to 20/06/2019	KM235632	gcccgctaaccgcaaatagcggccacacccctaattatcgcggttctatgcaaagcgccttcggttggggcgaccacgggagatagcaaagctcccgagaggaaagggcttttagcctaaagctcagagagacatctctaggccgcagaacatctgaccttgaatgatccggctactgccgatcaacggaccg	https://collections.ala.org.au/public/show/dr16844	804	16S Fish
				0.989637	Ashmore Reef	12°14.276'	122°58.990'	17/06/2019 to 20/06/2019	KM235632	gcccgctaaccgcaaatagtggccacacccctaattatcgcggttctatgcaaagcgccttcggttggggcgaccacgggagatagcaaagctcccgagaggaaagggcttttagcctaaagctcagagagacatctctaggccgcagaacatctgaccttgaatgatccggctactgccgatcaacggacca	https://collections.ala.org.au/public/show/dr16844	784	16S Fish
				0.989637	Ashmore Reef	12°14.276'	122°58.990'	17/06/2019 to 20/06/2019	KM235632	gcccgctaaccgcaaatagcggccacacccctaattatcgcggttctatgcaaagcgccttcggttggggcgaccacgggagatggcaaagctcccgagaggaaagggcttttagcctaaagctcagagagacatctctaggccgcagaacatctgaccttgaatgatccggctactgccgatcaacggacca	https://collections.ala.org.au/public/show/dr16844	664	16S Fish
				0.989637	Ashmore Reef	12°14.276'	122°58.990'	17/06/2019 to 20/06/2019	KM235632	gcccgctaaccgcaaatagcagccacacccctaattatcgcggttctatgcaaagcgccttcggttggggcgaccacgggagatagcaaagctcccgagaggaaagggcttttagcctaaagctcagagagacatctctaggccgcagaacatctgaccttgaatgatccggctactgccgatcaacggacca	https://collections.ala.org.au/public/show/dr16844	658	16S Fish
				0.989637	Ashmore Reef	12°14.276'	122°58.990'	17/06/2019 to 20/06/2019	KM235632	gcccgctaaccgcaaatagcggccacacccctaattatcgcggttctatgcaaagcgccttcggttggggcgaccacgggagatagcaaagctcccgagaggaaagggcttttagcctaaagctcagagagacatctctaggccgcagaacatctgaccttgaatgatccggctactgccgatcaacgaacca	https://collections.ala.org.au/public/show/dr16844	342	16S Fish
				0.989637	Ashmore Reef	12°14.276'	122°58.990'	17/06/2019 to 20/06/2019	KM235632	gcccgctaaccgcaaatagcggccacacccctaattatcgcggttctatgcaaagcgccttcggttggggcgaccacgggagatagcaaagctcccgagaggaaagggcttttagtctaaagctcagagagacatctctaggccgcagaacatctgaccttgaatgatccggctactgccgatcaacggacca	https://collections.ala.org.au/public/show/dr16844	248	16S Fish
				0.989637	Ashmore Reef	12°14.276'	122°58.990'	17/06/2019 to 20/06/2019	KM235632	gcccgctaaccgcaaatagcggccacacccctaattatcgcggttctatgcaaagcgccttcggttggggcgaccacgggagatagcaaagctcccgagaagaaagggcttttagcctaaagctcagagagacatctctaggccgcagaacatctgaccttgaatgatccggctactgccgatcaacggacca	https://collections.ala.org.au/public/show/dr16844	238	16S Fish
				0.989637	Ashmore Reef	12°14.276'	122°58.990'	17/06/2019 to 20/06/2019	KM235632	gcccgctaaccgcaaatagcggccacacccctaattatcgcggttctatgcaaagcgccttcggttggggcgaccacgggagatagcaaagctcccgagaggaaagggcttttagcctaaagctcagagagacatctctaggccgcagaacatctgaccttgaatgatccggctactgccgattaacggacca	https://collections.ala.org.au/public/show/dr16844	215	16S Fish
				0.989637	Ashmore Reef	12°14.276'	122°58.990'	17/06/2019 to 20/06/2019	KM235632	gcccgctaaccgcaaatagcggccacacccctaattatcgcggttctatgcaaagcgccttcggttggggcgatcacgggagatagcaaagctcccgagaggaaagggcttttagcctaaagctcagagagacatctctaggccgcagaacatctgaccttgaatgatccggctactgccgatcaacggacca	https://collections.ala.org.au/public/show/dr16844	173	16S Fish
				0.989637	Ashmore Reef	12°14.276'	122°58.990'	17/06/2019 to 20/06/2019	KM235632	gcccgctaaccgcaaatagcggccacacccctaattatcgcggttctatgcaaagcgccttcggttggggcgaccacgggagatagcaaagttcccgagaggaaagggcttttagcctaaagctcagagagacatctctaggccgcagaacatctgaccttgaatgatccggctactgccgatcaacggacca	https://collections.ala.org.au/public/show/dr16844	167	16S Fish
				0.989637	Ashmore Reef	12°14.276'	122°58.990'	17/06/2019 to 20/06/2019	KM235632	gcccgctaaccgcaaatagcggccacacccctaattatcgcggttctatgcaaagcgccttcggttggggcgaccacgggagatagcaaagctcccgagaggaaagggcttttagcctaaagctcagagagacatctctaggccgcagaacatctgtccttgaatgatccggctactgccgatcaacggacca	https://collections.ala.org.au/public/show/dr16844	61	16S Fish
				0.989637	Ashmore Reef	12°14.276'	122°58.990'	17/06/2019 to 20/06/2019	KM235632	gcccgctaaccgcaaatagcggccacacccctaattatcgcggttctatgcaaagcgccttcggttggggcgaccacgggagatagcaaagctcccgagaggaaagggcttttagcctaaagctcagagagacatctctaggccgcagatcatctgaccttgaatgatccggctactgccgatcaacggacca	https://collections.ala.org.au/public/show/dr16844	60	16S Fish
				0.989637	Ashmore Reef	12°14.276'	122°58.990'	17/06/2019 to 20/06/2019	KM235632	gcccgctaaccgcaaatagcggccacacccctaattatcgcggttctatgcaaagcgccttcggttggggcgaccacgggaaatagcaaagctcccgagaggagagggcttttagcctgaagctcagagagacatctctaggccgcagaacatctgaccttgaatgatccggctactgccgatcaacggacca	https://collections.ala.org.au/public/show/dr16844	21	16S Fish
				0.984536	Ashmore Reef	12°14.276'	122°58.990'	17/06/2019 to 20/06/2019	KM235632	gcccgctaaccgcaaatagcggccacacccctaattatcgcggttctatgcaaagcgccttcggttggggcgaccacgggagatagcaaagctcccgagaggagagggcttttagcctaaggctcagagagacatctctaggccgcagaacatctgaccttgaatgatccggctactgccgatcaacggacca	https://collections.ala.org.au/public/show/dr16844	260	16S Fish
				0.984536	Ashmore Reef	12°14.276'	122°58.990'	17/06/2019 to 20/06/2019	KM235632	gcccgctaaccgcaaatagcggccacacccctaattatcgcggttctatgcaaagcgccttcggttggggcgaccacgggagatagcaaagctcccgagaggaaagggcttttagcctagagctcagagagacatctctaggccgcagaacatctgaccttgaatgatccggctactgccgatcagcggacca	https://collections.ala.org.au/public/show/dr16844	20	16S Fish
				0.984536	Ashmore Reef	12°14.276'	122°58.990'	17/06/2019 to 20/06/2019	KM235632	gcccgctaaccgcaaatagcggccacacccttaattatcgcggttctatgcaaagcgccttcggttggggcgaccacgggagatagcaaagctcccgagaggaaagggcttttagcctacagctcagagagacatctctaggccgcagaacatctgaccttgaatgatccggctactgccgatcaacggacca	https://collections.ala.org.au/public/show/dr16844	11	16S Fish
				0.984536	Ashmore Reef	12°14.276'	122°58.990'	17/06/2019 to 20/06/2019	KM235632	gcccgctaaccgcaaatagcggccacacccctaattatcgcggttctatgcaaggcgccttcggttggggcgaccacgggagatagcaaagctcccgagaggaaagggcttttagcctaaggctcagagagacatctctaggccgcagaacatctgaccttgaatgatccggctactgccgatcaacggacca	https://collections.ala.org.au/public/show/dr16844	10	16S Fish
				0.984456	Ashmore Reef	12°14.276'	122°58.990'	17/06/2019 to 20/06/2019	KM235632	gcccgctaaccgcaaatagcggccacacccctaattatcgcggttctatgcaaagcgccttcggttggggcgaccacgggagatagcaaagctcccgagaggagagggcttttagcctaaagctcagagagacatctctaggccgcagaacatctgaccttgaatgatccggctactgccgatcaatggacca	https://collections.ala.org.au/public/show/dr16844	519	16S Fish
				0.984456	Ashmore Reef	12°14.276'	122°58.990'	17/06/2019 to 20/06/2019	KM235632	tcccgctaaccgcaaatagcggccacacccctaattatcgcggttctatgcaaagcgccttcggttggggcgaccacgggagatagcaaagctcccgagaggagagggcttttagcctaaagctcagagagacatctctaggccgcagaacatctgaccttgaatgatccggctactgccgatcaacggacca	https://collections.ala.org.au/public/show/dr16844	482	16S Fish
				0.984456	Ashmore Reef	12°14.276'	122°58.990'	17/06/2019 to 20/06/2019	KM235632	gcccgctaaccgcaaatagcggccacacccctaattatcgcggttctatgcaaagcgccttcggttggggcgaccacgggagatagcaaagctcccgaggggagagggcttttagcctaaagctcagagagacatctctaggccgcagaacatctgaccttgaatgatccggctactgccgatcaacggacca	https://collections.ala.org.au/public/show/dr16844	324	16S Fish
				0.984456	Ashmore Reef	12°14.276'	122°58.990'	17/06/2019 to 20/06/2019	KM235632	ttccgctaaccgcaaatagcggccacacccctaattatcgcggttctatgcaaagcgccttcggttggggcgaccacgggagatagcaaagctcccgagaggaaagggcttttagcctaaagctcagagagacatctctaggccgcagaacatctgaccttgaatgatccggctactgccgatcaacggacca	https://collections.ala.org.au/public/show/dr16844	313	16S Fish
				0.984456	Ashmore Reef	12°14.276'	122°58.990'	17/06/2019 to 20/06/2019	KM235632	gcccgctaaccgcaaatagcggccacacccctaattatcgcggttctatgcaaagcgccttcggttggggcgaccacgggagatagcaaagctcccgagaggagggggcttttagcctaaagctcagagagacatctctaggccgcagaacatctgaccttgaatgatccggctactgccgatcaacggacca	https://collections.ala.org.au/public/show/dr16844	263	16S Fish
				0.984456	Ashmore Reef	12°14.276'	122°58.990'	17/06/2019 to 20/06/2019	KM235632	gcccgctaaccgcaaatagcggccacacccctaattatcgcggttctatgcaaagcgccttcggttggggcgaccacgggagatagcaaagctcccgagaggagagggcttttagcctaaagctcagagagacatctctaggccgcagaacacctgaccttgaatgatccggctactgccgatcaacggacca	https://collections.ala.org.au/public/show/dr16844	258	16S Fish
				0.984456	Ashmore Reef	12°14.276'	122°58.990'	17/06/2019 to 20/06/2019	KM235632	gcccgctaaccgcaaatagcggccacacccctaattatcgcggttctatgcaaagcgccttcggttggggcgaccacgggagatagcaaagctcccgagaggagagggcttttagcctaaagctcagagggacatctctaggccgcagaacatctgaccttgaatgatccggctactgccgatcaacggacca	https://collections.ala.org.au/public/show/dr16844	256	16S Fish
				0.984456	Ashmore Reef	12°14.276'	122°58.990'	17/06/2019 to 20/06/2019	KM235632	gcccgctaaccgcaaatagcggccacacccctaattatcgcggttctatgcaaagcgccttcggttggggcgaccacgggagatagcaaagctcccgagaggagagggcttttagcctaaagctcagagagacatctctaggccgcagaacatctgaccttgaatgatccggctactgccgatcagcggacca	https://collections.ala.org.au/public/show/dr16844	242	16S Fish
				0.984456	Ashmore Reef	12°14.276'	122°58.990'	17/06/2019 to 20/06/2019	KM235632	gcccgctaaccgcaaatagcggccacacccctaattatcgcggttctatgcaaagcgccttcggttggggcgaccacgggagatagcaaagctcccgagaggagagggcttttagcctaaagctcagagagacatctctaggccgcagaacatctgacctcgaatgatccggctactgccgatcaacggacca	https://collections.ala.org.au/public/show/dr16844	229	16S Fish
				0.984456	Ashmore Reef	12°14.276'	122°58.990'	17/06/2019 to 20/06/2019	KM235632	gcccgctaaccgcaaatagcggccacacccctaattatcgcggttctatgcaaagcgccttcggttggggcgaccacgggagatagcaaggctcccgagaggagagggcttttagcctaaagctcagagagacatctctaggccgcagaacatctgaccttgaatgatccggctactgccgatcaacggacca	https://collections.ala.org.au/public/show/dr16844	228	16S Fish
				0.984456	Ashmore Reef	12°14.276'	122°58.990'	17/06/2019 to 20/06/2019	KM235632	gcccgctaaccgcaaatagcggccacacccctaattatcgcggttctatgcaaagcgccttcggttggggcgaccacgggagatagcaaagctcccgagaggagagggcttttagcctaaagctcagagagacatctctaggccgcagaacatctgaccttgaatgatccggctactgccgatcaacgggcca	https://collections.ala.org.au/public/show/dr16844	226	16S Fish
				0.984456	Ashmore Reef	12°14.276'	122°58.990'	17/06/2019 to 20/06/2019	KM235632	gcccgctaaccgcaaatagcggccacacccctaattatcgcggttctatgcaaagcgccttcggttggggcgaccacgggagatagcaaagctcccgagaggagagggcttttagcctaaagctcagagagacatctctaggccgcagaacatctgaccttgaatgatccggctactgccgaccaacggacca	https://collections.ala.org.au/public/show/dr16844	204	16S Fish
				0.984456	Ashmore Reef	12°14.276'	122°58.990'	17/06/2019 to 20/06/2019	KM235632	gcccgctaaccgcaaatagcggccacacccctaattatcgcggttctatgcaaagcgccttcggttggggcgaccacgggagatagcaaagctcccgagaggagagggcttttagcctaaagctcagggagacatctctaggccgcagaacatctgaccttgaatgatccggctactgccgatcaacggacca	https://collections.ala.org.au/public/show/dr16844	201	16S Fish
				0.984456	Ashmore Reef	12°14.276'	122°58.990'	17/06/2019 to 20/06/2019	KM235632	gcccgctaaccgcaaatagcggccacacccctaattatcgcggttctatgcaaagcgccttcggttggggcgaccacgggagatagcaaagctcccgagaggagagggcttttagcctaaagctcagagagacatctctaggccgcagaacatctggccttgaatgatccggctactgccgatcaacggacca	https://collections.ala.org.au/public/show/dr16844	199	16S Fish
				0.984456	Ashmore Reef	12°14.276'	122°58.990'	17/06/2019 to 20/06/2019	KM235632	gcccgctaaccgcaaatagcggccacacccctaattatcgcggttctatgcaaagcgccttcggttggggcgaccacgggagatagcaaagctcccgagaggagagggcttttagcctaaagctcagagagacatctctaggccgcagagcatctgaccttgaatgatccggctactgccgatcaacggacca	https://collections.ala.org.au/public/show/dr16844	192	16S Fish
				0.984456	Ashmore Reef	12°14.276'	122°58.990'	17/06/2019 to 20/06/2019	KM235632	gcccgctaaccgcaaatagcggccacgcccctaattatcgcggttctatgcaaagcgccttcggttggggcgaccacgggagatagcaaagctcccgagaggagagggcttttagcctaaagctcagagagacatctctaggccgcagaacatctgaccttgaatgatccggctactgccgatcaacggacca	https://collections.ala.org.au/public/show/dr16844	181	16S Fish
				0.984456	Ashmore Reef	12°14.276'	122°58.990'	17/06/2019 to 20/06/2019	KM235632	gcccgctaaccgcaaatagcggccacacccctaattatcgcggttctatgcaaagcgccttcggttggggcgaccacgggagatagcaaagctcccgagaggagagggcttttagcctaaagctcagagagacatctctaggctgcagaacatctgaccttgaatgatccggctactgccgatcaacggacca	https://collections.ala.org.au/public/show/dr16844	177	16S Fish
				0.984456	Ashmore Reef	12°14.276'	122°58.990'	17/06/2019 to 20/06/2019	KM235632	tcccgctaaccgcaaatagcggccacacccctaattatcgcggttctatgcaaagcgccttcggttggggcgaccacgggagatagcaaagctcccgagaggaaagggcttttagcctaaagctcagatagacatctctaggccgcagaacatctgaccttgaatgatccggctactgccgatcaacggacca	https://collections.ala.org.au/public/show/dr16844	162	16S Fish
				0.984456	Ashmore Reef	12°14.276'	122°58.990'	17/06/2019 to 20/06/2019	KM235632	gcccgctaaccgcaaatagcggccacacccctaattatcgcggttctatgcaaagcgccttcggttggggcgaccacgggagatagcaaagctcccgagagtaaagggcttttagcctaaagctcagatagacatctctaggccgcagaacatctgaccttgaatgatccggctactgccgatcaacggacca	https://collections.ala.org.au/public/show/dr16844	161	16S Fish
				0.984456	Ashmore Reef	12°14.276'	122°58.990'	17/06/2019 to 20/06/2019	KM235632	gcccgctaaccgcaaatagcggccacacccctaattatcgcggttctatgcaaagcgccttcggctggggcgaccacgggagatagcaaagctcccgagaggagagggcttttagcctaaagctcagagagacatctctaggccgcagaacatctgaccttgaatgatccggctactgccgatcaacggacca	https://collections.ala.org.au/public/show/dr16844	148	16S Fish
				0.984456	Ashmore Reef	12°14.276'	122°58.990'	17/06/2019 to 20/06/2019	KM235632	gcccgctaaccgcaagtagcggccacacccctaattatcgcggttctatgcaaagcgccttcggttggggcgaccacgggagatagcaaagctcccgagaggagagggcttttagcctaaagctcagagagacatctctaggccgcagaacatctgaccttgaatgatccggctactgccgatcaacggacca	https://collections.ala.org.au/public/show/dr16844	146	16S Fish
				0.984456	Ashmore Reef	12°14.276'	122°58.990'	17/06/2019 to 20/06/2019	KM235632	acccgctaaccgcaaatagcggccacacccctaattatcgcggttctatgcaaagcgccttcggttggggcgaccacgggagatagcaaagctcccgagaggagagggcttttagcctaaagctcagagagacatctctaggccgcagaacatctgaccttgaatgatccggctactgccgatcaacggacca	https://collections.ala.org.au/public/show/dr16844	146	16S Fish
				0.984456	Ashmore Reef	12°14.276'	122°58.990'	17/06/2019 to 20/06/2019	KM235632	acccgctaaccgcaaatagcggccacacccctaattatcgcggttctatgcaaagcgccttcggttggggcgaccacgggagatagcaaagctcccgagaggaaagggcttttagcctaaagctcagagagacatctctaggccgcagaacatctgaccttgaatgatccggctactaccgatcaacggacca	https://collections.ala.org.au/public/show/dr16844	145	16S Fish
				0.984456	Ashmore Reef	12°14.276'	122°58.990'	17/06/2019 to 20/06/2019	KM235632	gcccgctaaccgcaaatagcggccacacccctaattatcgcggttctatgcaaagcgccttcggttggggcgaccacgggagatagcaaagctcccgagaggagagggcttttagcctaaagctcagagagacatctccaggccgcagaacatctgaccttgaatgatccggctactgccgatcaacggacca	https://collections.ala.org.au/public/show/dr16844	139	16S Fish
				0.984456	Ashmore Reef	12°14.276'	122°58.990'	17/06/2019 to 20/06/2019	KM235632	gcccgctaaccgcaaatagcggccacacccctaattatcgcggttccatgcaaagcgccttcggttggggcgaccacgggagatagcaaagctcccgagaggagagggcttttagcctaaagctcagagagacatctctaggccgcagaacatctgaccttgaatgatccggctactgccgatcaacggacca	https://collections.ala.org.au/public/show/dr16844	122	16S Fish
				0.984456	Ashmore Reef	12°14.276'	122°58.990'	17/06/2019 to 20/06/2019	KM235632	gcccgctaaccgcaaatagcagccacacccctaattatcgcggttctatgcaaagcgccttcggttggggcgaccacgggagatagcaaagctcccgagaggagagggcttttagcctaaagctcagagagacatctctaggccgcagaacatctgaccttgaatgatccggctactgccgatcaacggacca	https://collections.ala.org.au/public/show/dr16844	116	16S Fish
				0.984456	Ashmore Reef	12°14.276'	122°58.990'	17/06/2019 to 20/06/2019	KM235632	gcccgctaaccgcaaatagcggccacacccctaattatcgcggttctatgcaaagcgccttcggttggggcgaccacgggagatagcaaagcccccgagaggaaagggcttttagcctaaagctcagagagacgtctctaggccgcagaacatctgaccttgaatgatccggctactgccgatcaacggacca	https://collections.ala.org.au/public/show/dr16844	109	16S Fish
				0.984456	Ashmore Reef	12°14.276'	122°58.990'	17/06/2019 to 20/06/2019	KM235632	gcccgctaaccgcaaatagcggccacacccctaattatcgcggttctatgcaaagcgccttcggttggggcgaccacgggagatagcaaagctcccgagcggagagggcttttagcctaaagctcagagagacatctctaggccgcagaacatctgaccttgaatgatccggctactgccgatcaacggacca	https://collections.ala.org.au/public/show/dr16844	100	16S Fish
				0.984456	Ashmore Reef	12°14.276'	122°58.990'	17/06/2019 to 20/06/2019	KM235632	gcccgctaaccgcaaatagcggccacacccctaattatcgcggttctatgcaaagcgccttcggttggggcgaccacgggagatagcaaagctcctgagaggagagggcttttagcctaaagctcagagagacatctctaggccgcagaacatctgaccttgaatgatccggctactgccgatcaacggacca	https://collections.ala.org.au/public/show/dr16844	98	16S Fish
				0.984456	Ashmore Reef	12°14.276'	122°58.990'	17/06/2019 to 20/06/2019	KM235632	gcccgctaaccgcaaatagcggccacacccctaattatcgcggttctatgcaaagcgccttcggttggggcgaccacgggagatagcaaagctcccgagaggaaagggcttttagcctaaagctcagagagacatccctaggccgcagaacatctgaccttgaatgatccggctactgccgatcagcggacca	https://collections.ala.org.au/public/show/dr16844	97	16S Fish
				0.984456	Ashmore Reef	12°14.276'	122°58.990'	17/06/2019 to 20/06/2019	KM235632	tcccgctaaccgcaaatagcggccacacccctaattatcgcggttctatgcaaagcgccttcggttggggcgaccacgggagatagcaaagctcccgagaggaaagggcttttagcctaaagctcagagagacatctctaggccgcagaacatctgaccttgaatgatccggctactgccgatcaatggacca	https://collections.ala.org.au/public/show/dr16844	95	16S Fish
				0.984456	Ashmore Reef	12°14.276'	122°58.990'	17/06/2019 to 20/06/2019	KM235632	gcccgctaaccgcaaatagcggccacacccctaattatcgcggttctatgcaaagcgccttcggttggggcgaccacgggagatagcaaagctcccgagaggagagggcttttagcctaaagctcagagagacatctctaggccgcagaacatctgaccttgaatgatccggctactgccgatcaacggaccc	https://collections.ala.org.au/public/show/dr16844	91	16S Fish
				0.984456	Ashmore Reef	12°14.276'	122°58.990'	17/06/2019 to 20/06/2019	KM235632	gcccgctaaccgcaaatagcggccgcacccctaattatcgcggtcctatgcaaagcgccttcggttggggcgaccacgggagatagcaaagctcccgagaggaaagggcttttagcctaaagctcagagagacatctctaggccgcagaacatctgaccttgaatgatccggctactgccgatcaacggacca	https://collections.ala.org.au/public/show/dr16844	90	16S Fish
				0.984456	Ashmore Reef	12°14.276'	122°58.990'	17/06/2019 to 20/06/2019	KM235632	gcccgctaaccgcaaatagcggccacacccctaattatcgcggttctatgcaaagcgccttcggttggggcgaccacgggagatagcaaagctcccgagaggagagggcttttagcctaaagctcagagagacatctctaggccgcagaacatctgaccttgaatgatccggctgctgccgatcaacggacca	https://collections.ala.org.au/public/show/dr16844	90	16S Fish
				0.984456	Ashmore Reef	12°14.276'	122°58.990'	17/06/2019 to 20/06/2019	KM235632	tcccgctaaccgcaaatagcggccacacccctaattatcgcggttctatgcaaggcgccttcggttggggcgaccacgggagatagcaaagctcccgagaggaaagggcttttagcctaaagctcagagagacatctctaggccgcagaacatctgaccttgaatgatccggctactgccgatcaacggacca	https://collections.ala.org.au/public/show/dr16844	90	16S Fish
				0.984456	Ashmore Reef	12°14.276'	122°58.990'	17/06/2019 to 20/06/2019	KM235632	tcccgctaaccgcaaatagcggccacacccctaattatcgcggttctatgcaaagcgccttcggttggggcgaccacgggagatagcaaagctcccgagagtaaagggcttttagcctaaagctcagagagacatctctaggccgcagaacatctgaccttgaatgatccggctactgccgatcaacggacca	https://collections.ala.org.au/public/show/dr16844	88	16S Fish
				0.984456	Ashmore Reef	12°14.276'	122°58.990'	17/06/2019 to 20/06/2019	KM235632	gcccgctaaccgcaaatagcggccacacccctaattatcgcggttctatgcaaagcgccttcggttggggcgaccacgggagatagcaaagctcccgagaggagagggcttttagcctaaagctcagagagacatctctaggccgcagaacatctgaccttgaatgatcctgctactgccgatcaacggacca	https://collections.ala.org.au/public/show/dr16844	85	16S Fish
				0.984456	Ashmore Reef	12°14.276'	122°58.990'	17/06/2019 to 20/06/2019	KM235632	gcccgctaaccgcaaatagcggccgcacccctaattatcgcggttctatgcaaagcgccctcggttggggcgaccacgggagatagcaaagctcccgagaggaaagggcttttagcctaaagctcagagagacatctctaggccgcagaacatctgaccttgaatgatccggctactgccgatcaacggacca	https://collections.ala.org.au/public/show/dr16844	82	16S Fish
				0.984456	Ashmore Reef	12°14.276'	122°58.990'	17/06/2019 to 20/06/2019	KM235632	gcccgctaaccgcaaatagcggccacacccctaattatcgcggttctatgcaaagcgccttcggttggggcgaccacgggaaatagcaaagctcccgagaggaaagggcttctagcctaaagctcagagagacatctctaggccgcagaacatctgaccttgaatgatccggctactgccgatcaacggacca	https://collections.ala.org.au/public/show/dr16844	80	16S Fish
				0.984456	Ashmore Reef	12°14.276'	122°58.990'	17/06/2019 to 20/06/2019	KM235632	gcccgctaaccgcaaatagcggccgcacccctaattatcgcggttctatgcaaagcgccttcggttggggcgaccacgggagatagcaaagctcccgagaggaaagggcttttagcctaaagctcagagagacatctctaggccgcagaacatctgaccttgaatgatccggctaccgccgatcaacggacca	https://collections.ala.org.au/public/show/dr16844	80	16S Fish
				0.984456	Ashmore Reef	12°14.276'	122°58.990'	17/06/2019 to 20/06/2019	KM235632	gcccgctaaccgcaaatagcggccgcacccctaattatcgcggttctatgcaaagcgccttcggttggggcgaccacgggagatagcaaagctcccgagaggaaagggcttttagcctaaagctcagagaggcatctctaggccgcagaacatctgaccttgaatgatccggctactgccgatcaacggacca	https://collections.ala.org.au/public/show/dr16844	74	16S Fish
				0.984456	Ashmore Reef	12°14.276'	122°58.990'	17/06/2019 to 20/06/2019	KM235632	tcccgctaaccgcaaatagcggccacacccctaattatcgcggttctatgcaaagcgccttcggttggggcgaccacgggagatagcaaagctcccgagaggaaagggcctttagcctaaagctcagagagacatctctaggccgcagaacatctgaccttgaatgatccggctactgccgatcaacggacca	https://collections.ala.org.au/public/show/dr16844	72	16S Fish
				0.984456	Ashmore Reef	12°14.276'	122°58.990'	17/06/2019 to 20/06/2019	KM235632	gcccgctaaccgcaaatagcggccgcacccctaattatcgcggttctatgcagagcgccttcggttggggcgaccacgggagatagcaaagctcccgagaggaaagggcttttagcctaaagctcagagagacatctctaggccgcagaacatctgaccttgaatgatccggctactgccgatcaacggacca	https://collections.ala.org.au/public/show/dr16844	72	16S Fish
				0.984456	Ashmore Reef	12°14.276'	122°58.990'	17/06/2019 to 20/06/2019	KM235632	gcccgctaaccgcaaatagcggccacacccctaattatcgcggttctatgcaaagcgccttcggttggggcgaccacaggagatagcaaagctcccgagaggagagggcttttagcctaaagctcagagagacatctctaggccgcagaacatctgaccttgaatgatccggctactgccgatcaacggacca	https://collections.ala.org.au/public/show/dr16844	70	16S Fish
				0.984456	Ashmore Reef	12°14.276'	122°58.990'	17/06/2019 to 20/06/2019	KM235632	gcccgctaaccgcaaatagcggccacacccctaattatcgcggttctatgcaaagcgccttcggttggggcgaccacgggagatagcaaagctcccgagaggaaagggcttttagcctaaagctcagagagacatctctaggccgcagaacatctgaccttgaatgatccggctactgccggtcagcggacca	https://collections.ala.org.au/public/show/dr16844	69	16S Fish
				0.984456	Ashmore Reef	12°14.276'	122°58.990'	17/06/2019 to 20/06/2019	KM235632	gcccgctaaccgcaaatagcggccacacccctaattatcgcggttctatgcaaagcgccttcggttggggcgaccacgggagatagcaaagctcccgagaggagagggcttttagcctaaagctcagagagacatctctaggccgcagaacatctgaccttgaatgatccggctactgccgatcaacggacta	https://collections.ala.org.au/public/show/dr16844	68	16S Fish
				0.984456	Ashmore Reef	12°14.276'	122°58.990'	17/06/2019 to 20/06/2019	KM235632	gcccgctaaccgcaaatagcggccacacccctaattatcgcggttctatgcaaagcgccttcggttggggcgaccacgggagatagcaaagctcccgagaggaaagggcttttagcctaaagctcagatatacatctctaggccgcagaacatctgaccttgaatgatccggctactgccgatcaacggacca	https://collections.ala.org.au/public/show/dr16844	68	16S Fish
				0.984456	Ashmore Reef	12°14.276'	122°58.990'	17/06/2019 to 20/06/2019	KM235632	tcccgctaaccgcaaatagcggccacacccctaattatcgcggttctatgcaaagcgccttcggttggggcgaccacgggagatagcaaagctcccgagaggaaagggcttttagcctaaagctcagagaggcatctctaggccgcagaacatctgaccttgaatgatccggctactgccgatcaacggacca	https://collections.ala.org.au/public/show/dr16844	67	16S Fish
				0.984456	Ashmore Reef	12°14.276'	122°58.990'	17/06/2019 to 20/06/2019	KM235632	tcccgctaaccgcaaatagcggccacacccctaattatcgcggttctatgcaaagcgccttcggttggggcgaccacgggagatagcaaagctcccgaggggaaagggcttttagcctaaagctcagagagacatctctaggccgcagaacatctgaccttgaatgatccggctactgccgatcaacggacca	https://collections.ala.org.au/public/show/dr16844	67	16S Fish
				0.984456	Ashmore Reef	12°14.276'	122°58.990'	17/06/2019 to 20/06/2019	KM235632	tcccgctaaccgcaaatagcggccacacccctaattatcgcggttctatgcaaagcgccttcggttggggcgaccacgggagatagcaaagctcccgagaggaaagggcttttagcctaaagctcagagagacgtctctaggccgcagaacatctgaccttgaatgatccggctactgccgatcaacggacca	https://collections.ala.org.au/public/show/dr16844	66	16S Fish
				0.984456	Ashmore Reef	12°14.276'	122°58.990'	17/06/2019 to 20/06/2019	KM235632	gcccgctaaccgcaaatagcggccacacccctaattatcgcggttctatgcaaagcgccttcggttggggcgaccacgggagatagcaaagctcccgagagtaaagggcttttagcctaaagctcagagatacatctctaggccgcagaacatctgaccttgaatgatccggctactgccgatcaacggacca	https://collections.ala.org.au/public/show/dr16844	66	16S Fish
				0.984456	Ashmore Reef	12°14.276'	122°58.990'	17/06/2019 to 20/06/2019	KM235632	gcccgctaaccgcaaatagcggccgcacccctaattatcgcggttctatgcaaagcgccttcggttggggcgaccacgggagatagcaaggctcccgagaggaaagggcttttagcctaaagctcagagagacatctctaggccgcagaacatctgaccttgaatgatccggctactgccgatcaacggacca	https://collections.ala.org.au/public/show/dr16844	65	16S Fish
				0.984456	Ashmore Reef	12°14.276'	122°58.990'	17/06/2019 to 20/06/2019	KM235632	tcccgctaaccgcaaatagcggccacacccctaattatcgcggttctatgcaaagcgccttcggttggggcgaccacgggagatagcaaagctcccgagaggaaagggcttttagcctaaagctcagagatacatctctaggccgcagaacatctgaccttgaatgatccggctactgccgatcaacggacca	https://collections.ala.org.au/public/show/dr16844	61	16S Fish
				0.984456	Ashmore Reef	12°14.276'	122°58.990'	17/06/2019 to 20/06/2019	KM235632	gcccgctaaccgcaaatagcggccgcacccctaattatcgcggttctatgcaaagcgccttcggttggggcgaccacgggagatagcaaagctcccgagaggaaagggcttttagcctaaagctcagagagacatctctaggccgcagaacatctgacctcgaatgatccggctactgccgatcaacggacca	https://collections.ala.org.au/public/show/dr16844	60	16S Fish
				0.984456	Ashmore Reef	12°14.276'	122°58.990'	17/06/2019 to 20/06/2019	KM235632	tcccgctaaccgcaaatagcggccacgcccctaattatcgcggttctatgcaaagcgccttcggttggggcgaccacgggagatagcaaagctcccgagaggaaagggcttttagcctaaagctcagagagacatctctaggccgcagaacatctgaccttgaatgatccggctactgccgatcaacggacca	https://collections.ala.org.au/public/show/dr16844	59	16S Fish
				0.984456	Ashmore Reef	12°14.276'	122°58.990'	17/06/2019 to 20/06/2019	KM235632	tcccgctaaccgcaaatagcggccacacccctaattatcgcggttctatgcaaagcgccttcggttggggcgaccacgggagatagcaaagctcccgagaggaaagggcttttagcctaaagctcagagagacatctctaggccgcagaacatctgaccttgaatgatccggctactgccgatcaacgggcca	https://collections.ala.org.au/public/show/dr16844	57	16S Fish
				0.984456	Ashmore Reef	12°14.276'	122°58.990'	17/06/2019 to 20/06/2019	KM235632	gcccgctaaccgcaaatagcggccacacccctaattatcgcggttctatgcaaagcgccttcggttgaagcgaccacgggagatagcaaagctcccgagaggaaagggcttttagcctaaagctcagagagacatctctaggccgcagaacatctgaccttgaatgatccggctactgccgatcaacggacca	https://collections.ala.org.au/public/show/dr16844	55	16S Fish
				0.984456	Ashmore Reef	12°14.276'	122°58.990'	17/06/2019 to 20/06/2019	KM235632	tcccgctaaccgcaaatagcggccacacccctaattatcgcggttctatgcaaagcgccttcggttggggcgaccacgggagatagcaaagctcccgagaggaaagggcttttagcctaaagctcagagagacatctctaggccgcagaacatctgaccttgaatgatcctgctactgccgatcaacggacca	https://collections.ala.org.au/public/show/dr16844	55	16S Fish
				0.984456	Ashmore Reef	12°14.276'	122°58.990'	17/06/2019 to 20/06/2019	KM235632	gcccgctaaccgcaaatagcggccacacccctaattatcgcggttctatgcaaagcgccttcggttggggcgaccacgggagatagcaaagctcccgagaggaaagggcttttagcctaaagctcagggagacatctctaggccgcagaacatctgaccttgaatgatccggctactgccgatcagcggacca	https://collections.ala.org.au/public/show/dr16844	55	16S Fish
				0.984456	Ashmore Reef	12°14.276'	122°58.990'	17/06/2019 to 20/06/2019	KM235632	gcccgctaaccgcaaatagcggccacacccctaattatcgcggttctatgcaaagcgccctcggttggggcgaccacgggagatagcaaagctcccgagaggaaagggcttttagcctaaagctcagagagacatctctaggccgcagaacatctgaccttgaatgatccggctactgccgatcagcggacca	https://collections.ala.org.au/public/show/dr16844	55	16S Fish
				0.984456	Ashmore Reef	12°14.276'	122°58.990'	17/06/2019 to 20/06/2019	KM235632	gcccgctaaccgcaaatagcggccgcacccctaattatcgcggttctatgcaaagcgccttcggttggggcgaccacgggagacagcaaagctcccgagaggaaagggcttttagcctaaagctcagagagacatctctaggccgcagaacatctgaccttgaatgatccggctactgccgatcaacggacca	https://collections.ala.org.au/public/show/dr16844	55	16S Fish
				0.984456	Ashmore Reef	12°14.276'	122°58.990'	17/06/2019 to 20/06/2019	KM235632	gcccgctaaccgcaaatagcggccacacccctaattatcgcggtcctatgcaaagcgccttcggttggggcgaccacgggagatagcaaagctcccgagaggaaagggcttttagcctaaagctcagagagacatctctaggccgcagaacatctgaccttgaatgatccggctactgccgatcagcggacca	https://collections.ala.org.au/public/show/dr16844	53	16S Fish
				0.984456	Ashmore Reef	12°14.276'	122°58.990'	17/06/2019 to 20/06/2019	KM235632	gcccgctaaccgcaaatagcggccacacccctaattatcgcggttctatgcaaagcgccttcggttggggcgaccacgggaaatagcaaagcccccgagaggaaagggcttttagcctaaagctcagagagacatctctaggccgcagaacatctgaccttgaatgatccggctactgccgatcaacggacca	https://collections.ala.org.au/public/show/dr16844	52	16S Fish
				0.984456	Ashmore Reef	12°14.276'	122°58.990'	17/06/2019 to 20/06/2019	KM235632	gcccgctaaccgcaaatagcggccacacccctaattatcgcggttctatgcaaagcgccttcggttggggcgaccacgggagatagtaaagctcccgagaggagagggcttttagcctaaagctcagagagacatctctaggccgcagaacatctgaccttgaatgatccggctactgccgatcaacggacca	https://collections.ala.org.au/public/show/dr16844	52	16S Fish
				0.984456	Ashmore Reef	12°14.276'	122°58.990'	17/06/2019 to 20/06/2019	KM235632	gcccgctaaccgcaaatagcggccgcacccctaattatcgcggttctatgcaaagcgccttcggttggggcgaccacgggagatagcaaagctcccgagaggaaagggcttctagcctaaagctcagagagacatctctaggccgcagaacatctgaccttgaatgatccggctactgccgatcaacggacca	https://collections.ala.org.au/public/show/dr16844	52	16S Fish
				0.984456	Ashmore Reef	12°14.276'	122°58.990'	17/06/2019 to 20/06/2019	KM235632	gcccgctaaccgcaaatagcggccacacccctaattatcgcggttctatgcaaagcgccttcggttggggcgaccacgggagatagcaaagctcccgagaggaaagggcttttagcctaaagctcagagagacatctctaggccgcagaacatctgaccttgaatggtccggctactgccgatcagcggacca	https://collections.ala.org.au/public/show/dr16844	51	16S Fish
				0.984456	Ashmore Reef	12°14.276'	122°58.990'	17/06/2019 to 20/06/2019	KM235632	gcccgctaaccgcaaatagcggccgcacccctaattatcgcggttctatgcaaagcgccttcggttggggcgaccacgggagatagcaaagctcccgagaggaaagggcttttagcctaaagctcagagagacatctctaggccgcaggacatctgaccttgaatgatccggctactgccgatcaacggacca	https://collections.ala.org.au/public/show/dr16844	51	16S Fish
				0.984456	Ashmore Reef	12°14.276'	122°58.990'	17/06/2019 to 20/06/2019	KM235632	gcccgctaaccgcaaatagcggccacacccctaattatcgcggttctatgcaaagcgccttcggttggggcgaccacgggggatagcaaagctcccgagaggaaagggcttttagcctaaagctcagagagacatctctaggccgcagaacatctgaccttgaatgatccggctactgccgatcagcggacca	https://collections.ala.org.au/public/show/dr16844	51	16S Fish
				0.984456	Ashmore Reef	12°14.276'	122°58.990'	17/06/2019 to 20/06/2019	KM235632	gcccgctaaccgcaaatagcggccacacccctaattatcgcggttctatgcaaagcgccttcggttggggcgaccatgggagatagcaaagctcccgagaggagagggcttttagcctaaagctcagagagacatctctaggccgcagaacatctgaccttgaatgatccggctactgccgatcaacggacca	https://collections.ala.org.au/public/show/dr16844	51	16S Fish
				0.984456	Ashmore Reef	12°14.276'	122°58.990'	17/06/2019 to 20/06/2019	KM235632	gcccgctaaccgcaaatagcggccacacccctaattatcgcggttctatgcaaagcgccttcggttggggcgaccacgggagatagcaaagctcccgagaggaaagggcttttagcctaaagctcagagagacatctctaggccgcagaacatctgaccttgaatgacccggctactgccgatcagcggacca	https://collections.ala.org.au/public/show/dr16844	50	16S Fish
				0.984456	Ashmore Reef	12°14.276'	122°58.990'	17/06/2019 to 20/06/2019	KM235632	gcccgctaaccgcaaatagcggccgcacccctaattatcgcggttctatgcaaagcgccttcggttggggcgaccacgggagatagcaaagctcccgagaggaaagggcttttagcctaaagctcagagagacatctctaggccgcagaacatctgaccttgaatgatccggctactgccggtcaacggacca	https://collections.ala.org.au/public/show/dr16844	50	16S Fish
				0.984456	Ashmore Reef	12°14.276'	122°58.990'	17/06/2019 to 20/06/2019	KM235632	gcccgctaaccgcaaatagcggccacacccctaattatcgcggttctatgcaaggcgccttcggttggggcgaccacgggagatagcaaagctcccgagaggaaagggcttttagcctaaagctcagagagacatctctaggccgcagaacatctgaccttgaatgatccggctactgccgatcagcggacca	https://collections.ala.org.au/public/show/dr16844	48	16S Fish
				0.984456	Ashmore Reef	12°14.276'	122°58.990'	17/06/2019 to 20/06/2019	KM235632	gcccgctaaccgcaaatagcggccgcacccctaattaccgcggttctatgcaaagcgccttcggttggggcgaccacgggagatagcaaagctcccgagaggaaagggcttttagcctaaagctcagagagacatctctaggccgcagaacatctgaccttgaatgatccggctactgccgatcaacggacca	https://collections.ala.org.au/public/show/dr16844	48	16S Fish
				0.984456	Ashmore Reef	12°14.276'	122°58.990'	17/06/2019 to 20/06/2019	KM235632	gcccgctaaccgcaaatagcggccacacccctaattatcgcggttctatgcaaagcgccttcggttggggcgaccacgggagatagcaaagctcccgagaggagagggcttttagcctaaagctcagagagacatctctaggccgcagaacatctgaccttgaatgatccggctactgccgattaacggacca	https://collections.ala.org.au/public/show/dr16844	48	16S Fish
				0.984456	Ashmore Reef	12°14.276'	122°58.990'	17/06/2019 to 20/06/2019	KM235632	gcccgctaaccgcaaatagcggccacacccctaattatcgcggttctatgcaaagcgccttcggttggggcgaccacgagagatagcaaagctcccgagaggagagggcttttagcctaaagctcagagagacatctctaggccgcagaacatctgaccttgaatgatccggctactgccgatcaacggacca	https://collections.ala.org.au/public/show/dr16844	47	16S Fish
				0.984456	Ashmore Reef	12°14.276'	122°58.990'	17/06/2019 to 20/06/2019	KM235632	gcccgctaaccgcaaatagcggccgcacccctaattatcgcggttctatgcaaagcgccttcggttggggcggccacgggagatagcaaagctcccgagaggaaagggcttttagcctaaagctcagagagacatctctaggccgcagaacatctgaccttgaatgatccggctactgccgatcaacggacca	https://collections.ala.org.au/public/show/dr16844	47	16S Fish
				0.984456	Ashmore Reef	12°14.276'	122°58.990'	17/06/2019 to 20/06/2019	KM235632	gcccgctaaccgcaaatagcggccgcacccctaattatcgcggttctatgcaaagcgccttcggttggggcgaccacgggagatagcaaagctcccgagaggaaagggcttttagcctaaagctcagagagacatctctaggccgcagaacatctgaccttgaatggtccggctactgccgatcaacggacca	https://collections.ala.org.au/public/show/dr16844	44	16S Fish
				0.984456	Ashmore Reef	12°14.276'	122°58.990'	17/06/2019 to 20/06/2019	KM235632	gcccgctaaccgcaaatagcggccacacccctaattatcgcggttctatgcaaagcgccttcggttggggcgaccacgggagatagcaaagctcccgagaggaaagggcttttagcctaaagctcagagagacatctctaggccgcagaacatctgaccttgaatgatccggctactgccgatcagcgggcca	https://collections.ala.org.au/public/show/dr16844	43	16S Fish
				0.984456	Ashmore Reef	12°14.276'	122°58.990'	17/06/2019 to 20/06/2019	KM235632	gcccgctaaccgcaaatagcggccacacccctaattatcgcggttctatgcaaagcgccttcggttggggcgaccacgggagatagcaaagctcccgagaggagagggcttttagcttaaagctcagagagacatctctaggccgcagaacatctgaccttgaatgatccggctactgccgatcaacggacca	https://collections.ala.org.au/public/show/dr16844	43	16S Fish
				0.984456	Ashmore Reef	12°14.276'	122°58.990'	17/06/2019 to 20/06/2019	KM235632	gcccgctaaccgcaaatagcggccacacccctaattatcgcggttctatgcaaagcgccttcggttggggcgaccacgggagatagcaaagctcccgagaggaaagggcttttagcctaaagctcggagagacatctctaggccgcagaacatctgaccttgaatgatccggctactgccgatcagcggacca	https://collections.ala.org.au/public/show/dr16844	42	16S Fish
				0.984456	Ashmore Reef	12°14.276'	122°58.990'	17/06/2019 to 20/06/2019	KM235632	gcccgctaaccgcaagtagcggccgcacccctaattatcgcggttctatgcaaagcgccttcggttggggcgaccacgggagatagcaaagctcccgagaggaaagggcttttagcctaaagctcagagagacatctctaggccgcagaacatctgaccttgaatgatccggctactgccgatcaacggacca	https://collections.ala.org.au/public/show/dr16844	42	16S Fish
				0.984456	Ashmore Reef	12°14.276'	122°58.990'	17/06/2019 to 20/06/2019	KM235632	tcccgctaaccgcaaatagcggccacacccctaattatcgcggttctatgcaaagcgccttcggttggggcgaccacgggagatagcagagctcccgagaggaaagggcttttagcctaaagctcagagagacatctctaggccgcagaacatctgaccttgaatgatccggctactgccgatcaacggacca	https://collections.ala.org.au/public/show/dr16844	42	16S Fish
				0.984456	Ashmore Reef	12°14.276'	122°58.990'	17/06/2019 to 20/06/2019	KM235632	tcccgctaaccgcaaatagcggccacacccctaattatcgcggttctatgcaaagcgccttcggttggggcgaccacgggagatagcaaagctcccgagaggaaagggcttttagcctaaagctcagagagacatctctaggccgcagaacatctgaccttgaatggtccggctactgccgatcaacggacca	https://collections.ala.org.au/public/show/dr16844	40	16S Fish
				0.984456	Ashmore Reef	12°14.276'	122°58.990'	17/06/2019 to 20/06/2019	KM235632	gcccgctaaccgcaaatagcggccacacccctaattatcgcggttctatgcagagcgccttcggttggggcgaccacgggagatagcaaagctcccgagaggaaagggcttttagcctaaagctcagagagacatctctaggccgcagaacatctgaccttgaatgatccggctactgccgatcagcggacca	https://collections.ala.org.au/public/show/dr16844	40	16S Fish
				0.984456	Ashmore Reef	12°14.276'	122°58.990'	17/06/2019 to 20/06/2019	KM235632	tcccgctaaccgcgaatagcggccacacccctaattatcgcggttctatgcaaagcgccttcggttggggcgaccacgggagatagcaaagctcccgagaggaaagggcttttagcctaaagctcagagagacatctctaggccgcagaacatctgaccttgaatgatccggctactgccgatcaacggacca	https://collections.ala.org.au/public/show/dr16844	40	16S Fish
				0.984456	Ashmore Reef	12°14.276'	122°58.990'	17/06/2019 to 20/06/2019	KM235632	gcccgctaaccgcaaatagcggccacacccctaattatcgcggttctatgcaaagcgccttcggttggggcgaccacgggagatagcaaagctcccgagaggaaagggcttttagcctaaagctcagagagacgtctctaggccgcagaacatctgaccttgaatgatccggctactgccgatcagcggacca	https://collections.ala.org.au/public/show/dr16844	39	16S Fish
				0.984456	Ashmore Reef	12°14.276'	122°58.990'	17/06/2019 to 20/06/2019	KM235632	gcccgctaaccgcaaatagcggccgcacccctaattatcgcggttctatgcaaagcgcctccggttggggcgaccacgggagatagcaaagctcccgagaggaaagggcttttagcctaaagctcagagagacatctctaggccgcagaacatctgaccttgaatgatccggctactgccgatcaacggacca	https://collections.ala.org.au/public/show/dr16844	38	16S Fish
				0.984456	Ashmore Reef	12°14.276'	122°58.990'	17/06/2019 to 20/06/2019	KM235632	gcccgctaaccgcaaatagcggccacacccctaattatcgcggttctatgcaaagcgccttcggttggggcgaccacgggagatagcaaagctcccgagaggaaagggcttttagcctaaagctcagagagacatctctaggccgcagaacatctgaccttgaatgatccggctactgccgaccagcggacca	https://collections.ala.org.au/public/show/dr16844	37	16S Fish
				0.984456	Ashmore Reef	12°14.276'	122°58.990'	17/06/2019 to 20/06/2019	KM235632	gcccgctaaccgcaaatagcggccacacccctaattatcgcggttctatgcaaagcgccctcggttggggcgaccacgggaaatagcaaagctcccgagaggaaagggcttttagcctaaagctcagagagacatctctaggccgcagaacatctgaccttgaatgatccggctactgccgatcaacggacca	https://collections.ala.org.au/public/show/dr16844	37	16S Fish
				0.984456	Ashmore Reef	12°14.276'	122°58.990'	17/06/2019 to 20/06/2019	KM235632	tcccgctaaccgcaaatagcggccacacccctaattatcgcggttctatgcaaagcgccttcggttggggcgaccacgggagatagcaaagctcccgagaggaaagggcttttagcctaaagctcagagagacatctctaggccgcaggacatctgaccttgaatgatccggctactgccgatcaacggacca	https://collections.ala.org.au/public/show/dr16844	37	16S Fish
				0.984456	Ashmore Reef	12°14.276'	122°58.990'	17/06/2019 to 20/06/2019	KM235632	gcccgccaaccgcaaatagcggccgcacccctaattatcgcggttctatgcaaagcgccttcggttggggcgaccacgggagatagcaaagctcccgagaggaaagggcttttagcctaaagctcagagagacatctctaggccgcagaacatctgaccttgaatgatccggctactgccgatcaacggacca	https://collections.ala.org.au/public/show/dr16844	37	16S Fish
				0.984456	Ashmore Reef	12°14.276'	122°58.990'	17/06/2019 to 20/06/2019	KM235632	gcccgctaaccgcaaatagcggccgcacccctaattatcgcggttctatgcaaagcgccttcggttggggcgaccacgggagatagcaaagctcccgagaggaaagggcttttagcctaaagctcagagatacatctctaggccgcagaacatctgaccttgaatgatccggctactgccgatcaacggacca	https://collections.ala.org.au/public/show/dr16844	36	16S Fish
				0.984456	Ashmore Reef	12°14.276'	122°58.990'	17/06/2019 to 20/06/2019	KM235632	gcccgctaaccgcaaatagcggccacacccctaattatcgcggttctatgcaaagcgccttcggttggggcgaccacgggagatagcaaagctcccgagaggaaagggcttttagcctaaagcccagagagacatctctaggccgcagaacatctgaccttgaatgatccggctactgccgatcagcggacca	https://collections.ala.org.au/public/show/dr16844	35	16S Fish
				0.984456	Ashmore Reef	12°14.276'	122°58.990'	17/06/2019 to 20/06/2019	KM235632	gcccgctaaccgcaaatagcggccgcacccccaattatcgcggttctatgcaaagcgccttcggttggggcgaccacgggagatagcaaagctcccgagaggaaagggcttttagcctaaagctcagagagacatctctaggccgcagaacatctgaccttgaatgatccggctactgccgatcaacggacca	https://collections.ala.org.au/public/show/dr16844	34	16S Fish
				0.984456	Ashmore Reef	12°14.276'	122°58.990'	17/06/2019 to 20/06/2019	KM235632	gcccgctaaccgcaaatagcggccgcacccctaatcatcgcggttctatgcaaagcgccttcggttggggcgaccacgggagatagcaaagctcccgagaggaaagggcttttagcctaaagctcagagagacatctctaggccgcagaacatctgaccttgaatgatccggctactgccgatcaacggacca	https://collections.ala.org.au/public/show/dr16844	33	16S Fish
				0.984456	Ashmore Reef	12°14.276'	122°58.990'	17/06/2019 to 20/06/2019	KM235632	gcccgctaaccgcaaatagcggccacacccctaattatcgcggttctatgcaaggcgccttcggttggggcgaccacgggaaatagcaaagctcccgagaggaaagggcttttagcctaaagctcagagagacatctctaggccgcagaacatctgaccttgaatgatccggctactgccgatcaacggacca	https://collections.ala.org.au/public/show/dr16844	33	16S Fish
				0.984456	Ashmore Reef	12°14.276'	122°58.990'	17/06/2019 to 20/06/2019	KM235632	gcccgctaaccgcaaatagcggccacacccctaattatcgcggttctatgcaaagcgccttcggttggggcgaccacgggagatagcaaagctcccgagaggaaagggcttttagcctaaagctcagagagacatctctaggccccagaacatctgaccttgaatgatccggcaactgccgatcaacggacca	https://collections.ala.org.au/public/show/dr16844	32	16S Fish
				0.984456	Ashmore Reef	12°14.276'	122°58.990'	17/06/2019 to 20/06/2019	KM235632	tcccgctaaccgcaaatagcggccacacccctaattatcgcggttctatgcaaagcgccttcggttggggcgaccacgggagatagcaaagctcccgagaggaaagggcttttagcctaaagctcagagagacatctctaggccgcagaacgtctgaccttgaatgatccggctactgccgatcaacggacca	https://collections.ala.org.au/public/show/dr16844	31	16S Fish
				0.984456	Ashmore Reef	12°14.276'	122°58.990'	17/06/2019 to 20/06/2019	KM235632	gcccgctaaccgcaaatagcggccacacccctaattatcgcggttctatgcaaagcgccttcggttggggcgaccacgggagatagcaaagctcccgagaggaaagggcttttagcctaaagctcagatagacatctctaggccgcagaacatctgaccttgaatgatccggctactgccgatcagcggacca	https://collections.ala.org.au/public/show/dr16844	31	16S Fish
				0.984456	Ashmore Reef	12°14.276'	122°58.990'	17/06/2019 to 20/06/2019	KM235632	gcccgctaaccgcaagtagcggccacacccctaattatcgcggttctatgcaaagcgccttcggttggggcgaccacgggagatagcaaagctcccgagaggaaagggcttttagcctaaagctcagagagacatctctaggccgcagaacatctgaccttgaatgatccggctactgccgatcagcggacca	https://collections.ala.org.au/public/show/dr16844	31	16S Fish
				0.984456	Ashmore Reef	12°14.276'	122°58.990'	17/06/2019 to 20/06/2019	KM235632	tcccgctaaccgcaaatagcggccacacccctaattatcgcggttctatgcaaagcgccttcggttggggcgaccacgggagatagcaaagctcccgagaggaaagggcttttagcctaaagctcagagagacatctctaggccgcagaacatctgacctttaatgatccggctactgccgatcaacggacca	https://collections.ala.org.au/public/show/dr16844	30	16S Fish
				0.984456	Ashmore Reef	12°14.276'	122°58.990'	17/06/2019 to 20/06/2019	KM235632	gcccgctaaccgcaaatagcggccgcacccctaattatcgcggttctatgcaaagcgccttcggttggggcgaccacgggagatagcaaagctcccgagaggaaagggcttttagcctaaagctcagagagacatctctaggccacagaacatctgaccttgaatgatccggctactgccgatcaacggacca	https://collections.ala.org.au/public/show/dr16844	30	16S Fish
				0.984456	Ashmore Reef	12°14.276'	122°58.990'	17/06/2019 to 20/06/2019	KM235632	gcccgctaaccgcaaatagcggccacacccctaattatcgcggttctatgcaaagcgccttcggttggggcgaccacgggagatagcaaagctcccgagaggaaagggcttttagcctaaagctcagagagacatctctaggccgcagaacatctgaccctgaatgatccggctaccgccgatcaacggacca	https://collections.ala.org.au/public/show/dr16844	29	16S Fish
				0.984456	Ashmore Reef	12°14.276'	122°58.990'	17/06/2019 to 20/06/2019	KM235632	gcccgctaaccgcaaacagcggccgcacccctaattatcgcggttctatgcaaagcgccttcggttggggcgaccacgggagatagcaaagctcccgagaggaaagggcttttagcctaaagctcagagagacatctctaggccgcagaacatctgaccttgaatgatccggctactgccgatcaacggacca	https://collections.ala.org.au/public/show/dr16844	29	16S Fish
				0.984456	Ashmore Reef	12°14.276'	122°58.990'	17/06/2019 to 20/06/2019	KM235632	gcccgctaaccgcaaatagcggccacacccctaattatcgcggttctatgcaaagcgccttcggtttgggcgaccacgggagatagcaaagctcccgagaggagagggcttttagcctaaagctcagagagacatctctaggccgcagaacatctgaccttgaatgatccggctactgccgatcaacggacca	https://collections.ala.org.au/public/show/dr16844	29	16S Fish
				0.984456	Ashmore Reef	12°14.276'	122°58.990'	17/06/2019 to 20/06/2019	KM235632	tcccgctaaccgcaaatagcggccacacccctaattatcgcggttctatgcaaagcgccttcggttggggcgaccacgggagatagcaaagctcccgagaggaaagggcttttagcctaaagctcggagagacatctctaggccgcagaacatctgaccttgaatgatccggctactgccgatcaacggacca	https://collections.ala.org.au/public/show/dr16844	29	16S Fish
				0.984456	Ashmore Reef	12°14.276'	122°58.990'	17/06/2019 to 20/06/2019	KM235632	gcccgctaaccgcaaatagcggccacatccctaattatcgcggttctatgcaaagcgccttcggttggggcgaccacgggagatagcaaagctcccgagaggagagggcttttagcctaaagctcagagagacatctctaggccgcagaacatctgaccttgaatgatccggctactgccgatcaacggacca	https://collections.ala.org.au/public/show/dr16844	29	16S Fish
				0.984456	Ashmore Reef	12°14.276'	122°58.990'	17/06/2019 to 20/06/2019	KM235632	gcccgctaaccgcaaatagcggccacacccctaattatcgcggttctatgcgaagcgccttcggttggggcgaccacgggaaatagcaaagctcccgagaggaaagggcttttagcctaaagctcagagagacatctctaggccgcagaacatctgaccttgaatgatccggctactgccgatcaacggacca	https://collections.ala.org.au/public/show/dr16844	28	16S Fish
				0.984456	Ashmore Reef	12°14.276'	122°58.990'	17/06/2019 to 20/06/2019	KM235632	gcccgctaaccgcaaatagcggccacacccctaattatcgcggttctatgcaaagcgccttcggttggggcgaccacgggagatagcaaagctcccgagaggagagggcttttagcctaaagctcagagagacatctctaggccgcagaacatctgaccttgaatgatccggctactgccgatcaacggaaca	https://collections.ala.org.au/public/show/dr16844	27	16S Fish
				0.984456	Ashmore Reef	12°14.276'	122°58.990'	17/06/2019 to 20/06/2019	KM235632	gcccgctaaccgcaaatagcggccacacccctaattatcgcggttctatgcaaagcgccttcggttggggcgaccacgggagatagcaaagctcccgagaggaaagggcttttagcctaaagctcagagagacatctctaggccgcagaacatctgaccttgaatgatccggctactgctgatcagcggacca	https://collections.ala.org.au/public/show/dr16844	27	16S Fish
				0.984456	Ashmore Reef	12°14.276'	122°58.990'	17/06/2019 to 20/06/2019	KM235632	gcccgctaaccgcaaatagcggccacacccctaattatcgcggttctatgcaaagcgccttcggttggggcgaccacgggagatagcaaagctcccgagaggaaagggcttttagcctaaagctcagatagacatctctaggccgcagaacatctgaccttgaatgatcctgctactgccgatcaacggacca	https://collections.ala.org.au/public/show/dr16844	27	16S Fish
				0.984456	Ashmore Reef	12°14.276'	122°58.990'	17/06/2019 to 20/06/2019	KM235632	gcccgctaaccgcaaatagcggccacacccctaattatcgcggttctatgcaaagcgccttcggttggggcgaccacgggagatagcagagctcccgagaggaaagggcttttagcctaaagctcagagagacatctctaggccgcagaacatctgaccttgaatgatccggctactgccgatcagcggacca	https://collections.ala.org.au/public/show/dr16844	26	16S Fish
				0.984456	Ashmore Reef	12°14.276'	122°58.990'	17/06/2019 to 20/06/2019	KM235632	acccgctaaccgcaaatagcggccacacccctaattatcgcggttctatgcaaagcgccttcggttggggcgaccacgggaaatagcaaagctcccgagaggaaagggcttttagcctaaagctcagagagacatctctaggccgcagaacatctgaccttgaatgatccggctactgccgatcaacggacca	https://collections.ala.org.au/public/show/dr16844	26	16S Fish
				0.984456	Ashmore Reef	12°14.276'	122°58.990'	17/06/2019 to 20/06/2019	KM235632	gcccgctaaccgcaaatagcggccacacccctaattatcgcggttctatgcaaagcgccttcggttggggcgaccacgggagatagcaaagctcccgagaggaaagggcttttagcctaaatctcagatagacatctctaggccgcagaacatctgaccttgaatgatccggctactgccgatcaacggacca	https://collections.ala.org.au/public/show/dr16844	25	16S Fish
				0.984456	Ashmore Reef	12°14.276'	122°58.990'	17/06/2019 to 20/06/2019	KM235632	gcccgctaaccgcaaatagcggccacacccctaattatcgcggttctatgcaaagcgccttcggttggggcgaccacgggagatagcaaagctcccgagaggagtgggcttttagcctaaagctcagagagacatctctaggccgcagaacatctgaccttgaatgatccggctactgccgatcaacggacca	https://collections.ala.org.au/public/show/dr16844	24	16S Fish
				0.984456	Ashmore Reef	12°14.276'	122°58.990'	17/06/2019 to 20/06/2019	KM235632	gcccgctaaccgcaaatagcggccacacccctaattatcgcggttctatgcaaagcgccttcggttggggcgaccacgggagatagcaaagctcccgagaggaaagggcttttagcctaaagctcagagagacatctctaggccgcagaacatctgaccttgagtgatccggctactgccgatcagcggacca	https://collections.ala.org.au/public/show/dr16844	24	16S Fish
				0.984456	Ashmore Reef	12°14.276'	122°58.990'	17/06/2019 to 20/06/2019	KM235632	gcccgctaaccgcaagtagcggccacacccctaattatcgcggttctatgcaaagcgccttcggttggggcgaccacgggaaatagcaaagctcccgagaggaaagggcttttagcctaaagctcagagagacatctctaggccgcagaacatctgaccttgaatgatccggctactgccgatcaacggacca	https://collections.ala.org.au/public/show/dr16844	24	16S Fish
				0.984456	Ashmore Reef	12°14.276'	122°58.990'	17/06/2019 to 20/06/2019	KM235632	gcccgctaaccgcaaatagcggccacacccctaattatcgcggttctatgcaaagcgccttcggttggggcgaccacgggaaatagcaaagctcccgagaggaaagggcttttagcctaaagctcagagagacatctctaggccgcagaacatctgaccttgaatgatccggctactgccgaccaacggacca	https://collections.ala.org.au/public/show/dr16844	24	16S Fish
				0.984456	Ashmore Reef	12°14.276'	122°58.990'	17/06/2019 to 20/06/2019	KM235632	gcccgctaaccgcaaatagcggccacacccctaattatcgcggttctatgcaaagcgccttcggttggggcgaccacgggagatagcaaagctcccggggggaaagggcttttagcctaaagctcagagagacatctctaggccgcagaacatctgaccttgaatgatccggctactgccgatcaacggacca	https://collections.ala.org.au/public/show/dr16844	23	16S Fish
				0.984456	Ashmore Reef	12°14.276'	122°58.990'	17/06/2019 to 20/06/2019	KM235632	gcccgctaaccgcaaatagcggccacacccctaattaccgcggttctgtgcaaagcgccttcggttggggcgaccacgggagatagcaaagctcccgagaggaaagggcttttagcctaaagctcagagagacatctctaggccgcagaacatctgaccttgaatgatccggctactgccgatcaacggacca	https://collections.ala.org.au/public/show/dr16844	23	16S Fish
				0.984456	Ashmore Reef	12°14.276'	122°58.990'	17/06/2019 to 20/06/2019	KM235632	tcccgctaaccgcaaatagcggccacacccctaactatcgcggttctatgcaaagcgccttcggttggggcgaccacgggagatagcaaagctcccgagaggaaagggcttttagcctaaagctcagagagacatctctaggccgcagaacatctgaccttgaatgatccggctactgccgatcaacggacca	https://collections.ala.org.au/public/show/dr16844	23	16S Fish
				0.984456	Ashmore Reef	12°14.276'	122°58.990'	17/06/2019 to 20/06/2019	KM235632	gcccgctaaccgcaaatagcggccacacccctaattatcgcggttctatgcaaggcgccttcggttggggcgaccacgggagatagcaaagctcccgagaggaaagggcttttagcctaaagctcagagagacatctctaggccgcagaacatctgaccttgaatgatccggctactgccgatcaacgggcca	https://collections.ala.org.au/public/show/dr16844	23	16S Fish
				0.984456	Ashmore Reef	12°14.276'	122°58.990'	17/06/2019 to 20/06/2019	KM235632	gcccgctaaccgcaaatagcggccacacccctaattatcgcggttctatgcaaagcgccttcggttggggcgaccacgggagatagcaaagctcccgagaggaacgggcttttagcccaaagctcagagagacatctctaggccgcagaacatctgaccttgaatgatccggctactgccgatcaacggacca	https://collections.ala.org.au/public/show/dr16844	22	16S Fish
				0.984456	Ashmore Reef	12°14.276'	122°58.990'	17/06/2019 to 20/06/2019	KM235632	gcccgctaaccgcaaatagcggccgcacccctaattatcgcggttctatgcaaagcgccttcggttggggcgaccacgggagatagcaaagctcccgcgaggaaagggcttttagcctaaagctcagagagacatctctaggccgcagaacatctgaccttgaatgatccggctactgccgatcaacggacca	https://collections.ala.org.au/public/show/dr16844	22	16S Fish
				0.984456	Ashmore Reef	12°14.276'	122°58.990'	17/06/2019 to 20/06/2019	KM235632	gcccgctaaccgcaaatagcggccacacccctaattatcgcggttctatgcaaagcgccttcggttggggcgaccacgggagatagcaaagctcccgagaggaaagggcttttagcctaaagctcagagatacatctctaggccgcagaacatctgaccttgaatgatcctgctactgccgatcaacggacca	https://collections.ala.org.au/public/show/dr16844	21	16S Fish
				0.984456	Ashmore Reef	12°14.276'	122°58.990'	17/06/2019 to 20/06/2019	KM235632	gcccgctaaccgcaaatagcggccgcacccctaattatcgcggttctatgcaaagcgcctttggttggggcgaccacgggagatagcaaagctcccgagaggaaagggcttttagcctaaagctcagagagacatctctaggccgcagaacatctgaccttgaatgatccggctactgccgatcaacggacca	https://collections.ala.org.au/public/show/dr16844	21	16S Fish
				0.984456	Ashmore Reef	12°14.276'	122°58.990'	17/06/2019 to 20/06/2019	KM235632	tcctgctaaccgcaaatagcggccacacccctaattatcgcggttctatgcaaagcgccttcggttggggcgaccacgggagatagcaaagctcccgagaggaaagggcttttagcctaaagctcagagagacatctctaggccgcagaacatctgaccttgaatgatccggctactgccgatcaacggacca	https://collections.ala.org.au/public/show/dr16844	21	16S Fish
				0.984456	Ashmore Reef	12°14.276'	122°58.990'	17/06/2019 to 20/06/2019	KM235632	gcccgctagccgcaaatagcggccacacccctaattatcgcggttctatgcaaagcgccttcggttggggcgaccacgggagatagcaaagctcccgagaggaaagggcttttagcctaaagctcagagagacatctctaggccacagaacatctgaccttgaatgatccggctactgccgatcaacggacca	https://collections.ala.org.au/public/show/dr16844	20	16S Fish
				0.984456	Ashmore Reef	12°14.276'	122°58.990'	17/06/2019 to 20/06/2019	KM235632	tcccgctaaccgcaaatagcggccacacccctaattatcgcggttctatgcaaagcgccttcggttgtggcgaccacgggagatagcaaagctcccgagaggaaagggcttttagcctaaagctcagagagacatctctaggccgcagaacatctgaccttgaatgatccggctactgccgatcaacggacca	https://collections.ala.org.au/public/show/dr16844	20	16S Fish
				0.984456	Ashmore Reef	12°14.276'	122°58.990'	17/06/2019 to 20/06/2019	KM235632	gcccgctaaccgcaaatagcggccacacccctaattatcgcggttctatgcaaagcgccttcggttggggcgaaaacgggagatagcaaagctcccgagaggaaagggcttttagcctaaagctcagagagacatctctaggccgcagaacatctgaccttgaatgatccggctactgccgatcaacggacca	https://collections.ala.org.au/public/show/dr16844	19	16S Fish
				0.984456	Ashmore Reef	12°14.276'	122°58.990'	17/06/2019 to 20/06/2019	KM235632	gcccgctaaccgcaaatagcggccgcacccctaattatcgcggttctatgcaaagcgccttcggttgggcgaccacgggagatagcaaagctcccgagaggaaagggcttttagcctaaagctcagagagacatctctaggccgcagaacatctgaccttgaatgatccggctactgccgatcaacggacca	https://collections.ala.org.au/public/show/dr16844	19	16S Fish
				0.984456	Ashmore Reef	12°14.276'	122°58.990'	17/06/2019 to 20/06/2019	KM235632	gcccgctaaccgcaaatagcggccacacccctaattatcgcggttctatgcaaagcgccttcggttggggcgaccacgggagatagcaaagctcccgagaggaaagggcttttagcctaaagctcagagagacatctctaggccgcagaacatctgaccttgaatgatccggctgctgccgatcagcggacca	https://collections.ala.org.au/public/show/dr16844	19	16S Fish
				0.984456	Ashmore Reef	12°14.276'	122°58.990'	17/06/2019 to 20/06/2019	KM235632	tcccgctaaccgcaaatagcggccacacccctaattatcgcggttctatgcaaagcgcctccggttggggcgaccacgggagatagcaaagctcccgagaggaaagggcttttagcctaaagctcagagagacatctctaggccgcagaacatctgaccttgaatgatccggctactgccgatcaacggacca	https://collections.ala.org.au/public/show/dr16844	19	16S Fish
				0.984456	Ashmore Reef	12°14.276'	122°58.990'	17/06/2019 to 20/06/2019	KM235632	gcccgctaaccgcaaatagcggccacacccctaatcatcgcggttctatgcaaagcgccttcggttggggcgaccacgggagatagcaaagctcccgagaggaaagggcttttagcctaaagctcagagagacatctctaggccgcagaacatctgaccttgaatgatccggctactgccgatcagcggacca	https://collections.ala.org.au/public/show/dr16844	18	16S Fish
				0.984456	Ashmore Reef	12°14.276'	122°58.990'	17/06/2019 to 20/06/2019	KM235632	tcccgctaaccgcaaatagcggccacacccctaattatcgcggttctatacaaagcgccttcggttggggcgaccacgggagatagcaaagctcccgagaggaaagggcttttagcctaaagctcagagagacatctctaggccgcagaacatctgaccttgaatgatccggctactgccgatcaacggacca	https://collections.ala.org.au/public/show/dr16844	18	16S Fish
				0.984456	Ashmore Reef	12°14.276'	122°58.990'	17/06/2019 to 20/06/2019	KM235632	gcccgctaaccgcaaatagcagccacacccctaattatcgcggttctatgcaaagcgccttcggttggggcgaccacgggagatagcaaagctcccgagaggaaagggcttttagcctaaagctcagagagacatctctaggccgcagaacatctgaccttgaatgatccggctactgccgatcagcggacca	https://collections.ala.org.au/public/show/dr16844	18	16S Fish
				0.984456	Ashmore Reef	12°14.276'	122°58.990'	17/06/2019 to 20/06/2019	KM235632	gcccgctaaccgcaaatagcggccacacccctaattatcgcggttctatgcaaagcgccttcggttggggcgaccacgggagatagcaaagctcccgagaggagagggcttttagcctaaagctcagagagacatctctaggccgcagaacatctgtccttgaatgatccggctactgccgatcaacggacca	https://collections.ala.org.au/public/show/dr16844	17	16S Fish
				0.984456	Ashmore Reef	12°14.276'	122°58.990'	17/06/2019 to 20/06/2019	KM235632	gcccgctagccgcaaatagcggccacacccctaattatcgcggttctatgcaaagcgccttcggttggggcgaccacgggagatagcaaagctcccgagaggaaagggcttttagcctaaagctcagagagacatctctaggccgcagaacatctgaccttgaatgatccggctactgtcgatcaacggacca	https://collections.ala.org.au/public/show/dr16844	17	16S Fish
				0.984456	Ashmore Reef	12°14.276'	122°58.990'	17/06/2019 to 20/06/2019	KM235632	gcccgctaaccgcaaatagcggccacacccctaattatcgcggttctatgcaaagcgccttcggttggggcgaccacgggaaatagcaaagctcccgagaggaaagggcttttggcctaaagctcagagagacatctctaggccgcagaacatctgaccttgaatgatccggctactgccgatcaacggacca	https://collections.ala.org.au/public/show/dr16844	17	16S Fish
				0.984456	Ashmore Reef	12°14.276'	122°58.990'	17/06/2019 to 20/06/2019	KM235632	gcccgctaaccgcaaatagcggccacacccctaattatcgcggttctatgcaaagcgccttcggttggggcgaccacgggagatagcaaagctcccgcgaggaaagggcttttagcctaaagctcagagagccatctctaggccgcagaacatctgaccttgaatgatccggctactgccgatcaacggacca	https://collections.ala.org.au/public/show/dr16844	17	16S Fish
				0.984456	Ashmore Reef	12°14.276'	122°58.990'	17/06/2019 to 20/06/2019	KM235632	tcccgctaaccgcaaatagcggccacacccctaattatcgcggttctatgcaaagcgccttcggttggggcgaccacgggagatagcaaagctcccgagaggaaagggcttttagcctaaagctcagagagacatctctaggccgcagaacatctgaccttgaatgattcggctactgccgatcaacggacca	https://collections.ala.org.au/public/show/dr16844	16	16S Fish
				0.984456	Ashmore Reef	12°14.276'	122°58.990'	17/06/2019 to 20/06/2019	KM235632	gcccgctaaccgcaaatagcggccgcacccctaattatcgcggttctatgcaaagcgccttcggttggggcgaccatgggagatagcaaagctcccgagaggaaagggcttttagcctaaagctcagagagacatctctaggccgcagaacatctgaccttgaatgatccggctactgccgatcaacggacca	https://collections.ala.org.au/public/show/dr16844	16	16S Fish
				0.984456	Ashmore Reef	12°14.276'	122°58.990'	17/06/2019 to 20/06/2019	KM235632	gcccgctaaccgcaaatagcggccacacccctaattatcgcggttctatgcaaagcgccttcggttggggcgaccacgggagatagcaaagctcccgcgcggaaagggcttttagcctaaagctcagagagacatctctaggccgcagaacatctgaccttgaatgatccggctactgccgatcaacggacca	https://collections.ala.org.au/public/show/dr16844	16	16S Fish
				0.984456	Ashmore Reef	12°14.276'	122°58.990'	17/06/2019 to 20/06/2019	KM235632	gcccgctaaccgcaaatagcggccacccctaattatcgcggttctatgcaaagcgccttcggttggggcgaccacgggagatagcaaagctcccgagaggaaagggcttttagcctaaagctcagagagacatctctaggccgcagaacatctgaccttgaatgatccggctactgccgatcaacggacca	https://collections.ala.org.au/public/show/dr16844	16	16S Fish
				0.984456	Ashmore Reef	12°14.276'	122°58.990'	17/06/2019 to 20/06/2019	KM235632	gcccgctaaccgcaaatagcggccacacccctaattatcgcggttctatgcaaagcgccttcggttggggcgaccacgggagatagcaaagctcccgagaggagagggcttttagcctaaagctcagagagacatctctaggccgcagaacatctgaccttgaatgatccggctactgccgatcaactgacca	https://collections.ala.org.au/public/show/dr16844	15	16S Fish
				0.984456	Ashmore Reef	12°14.276'	122°58.990'	17/06/2019 to 20/06/2019	KM235632	gcccgctaaccgcaaatagcggccgcacccctgattatcgcggttctatgcaaagcgccttcggttggggcgaccacgggagatagcaaagctcccgagaggaaagggcttttagcctaaagctcagagagacatctctaggccgcagaacatctgaccttgaatgatccggctactgccgatcaacggacca	https://collections.ala.org.au/public/show/dr16844	15	16S Fish
				0.984456	Ashmore Reef	12°14.276'	122°58.990'	17/06/2019 to 20/06/2019	KM235632	gcccgctaaccgcaaatagcggccacacccctaattatcgcggttctatgcaaagcgccttcggttggggcgaccacgggagatagcaaagctcccgagaggaaagggcttttagcctaaagctcagagagacatctctaggccgcagaacatctgaccttgaatgatccggctactgccgatccgcggacca	https://collections.ala.org.au/public/show/dr16844	15	16S Fish
				0.984456	Ashmore Reef	12°14.276'	122°58.990'	17/06/2019 to 20/06/2019	KM235632	gcccgctaaccgcaaatagcggccacacccctaattatcgcggttctatgcaaagcgccttcggttggggcgaccacgggaaacagcaaagctcccgagaggaaagggcttttagcctaaagctcagagagacatctctaggccgcagaacatctgaccttgaatgatccggctactgccgatcaacggacca	https://collections.ala.org.au/public/show/dr16844	15	16S Fish
				0.984456	Ashmore Reef	12°14.276'	122°58.990'	17/06/2019 to 20/06/2019	KM235632	gcccgctaaccgcaaatagcggccacacccctaattatcgcggttctatgcaacgcgccttcggttggggcgaccacgggagatagcaaagctcccgagcggaaagggcttttagcctaaagctcagagagacatctctaggccgcagaacatctgaccttgaatgatccggctactgccgatcaacggacca	https://collections.ala.org.au/public/show/dr16844	15	16S Fish
				0.984456	Ashmore Reef	12°14.276'	122°58.990'	17/06/2019 to 20/06/2019	KM235632	gcccgctaaccgcaaatagcggccacacccctaattatcgcggttctatgcaaagcgccttcggttggggcgaccacgggagatagcaaagctcccgagtggagagggcttttagcctaaagctcagagagacatctctaggccgcagaacatctgaccttgaatgatccggctactgccgatcaacggacca	https://collections.ala.org.au/public/show/dr16844	14	16S Fish
				0.984456	Ashmore Reef	12°14.276'	122°58.990'	17/06/2019 to 20/06/2019	KM235632	gcccgctaaccgcaaatagcggccacacccctaattatcgcggttctatgcaaagcgccttcggttggggcgaccacgggagatagcaaagctcccgagagggaagggcttttagcctaaagctcagagagacatctctaggccgcagaacatctgaccttgaatgatccggctaccgccgatcaacggacca	https://collections.ala.org.au/public/show/dr16844	14	16S Fish
				0.984456	Ashmore Reef	12°14.276'	122°58.990'	17/06/2019 to 20/06/2019	KM235632	gcccgctaaccgcaaatagcggccacacccctaattatcgcggttctatgcaaagcgccttcggttggggcggccacgggagatagcaaagctcccgagaggaaagggcttttagcctaaagctcagagagacatctctaggccgcagaacatctgaccttgaatgatccggctactgccggtcaacggacca	https://collections.ala.org.au/public/show/dr16844	14	16S Fish
				0.984456	Ashmore Reef	12°14.276'	122°58.990'	17/06/2019 to 20/06/2019	KM235632	gcccgctaaccgcaaatagcggccgcacccctaattatcgcggttctatgcaaagcgccttcggttggggcgaccacgggagatagcaaagctcccgagaggaaagggcttttagcctaaagctcagagagacatctctaggccgcagaacatctgaccttgaatgatccggcgactgccgatcaacggacca	https://collections.ala.org.au/public/show/dr16844	14	16S Fish
				0.984456	Ashmore Reef	12°14.276'	122°58.990'	17/06/2019 to 20/06/2019	KM235632	gcccgctaaccgcaaatagcggccacacccctaattatcgcggctctatgcaaagcgccttcggttggggcgaccacgggagatagcaaagctcccgagaggaaagggcttttagcctaaagctcagagagacatctctaggccgcagaacatctgaccttgaatgatccggctactgccgatcaatggacca	https://collections.ala.org.au/public/show/dr16844	13	16S Fish
				0.984456	Ashmore Reef	12°14.276'	122°58.990'	17/06/2019 to 20/06/2019	KM235632	gcccgctaaccgcaaatagcggccacacccctaattatcgcggttctatgcaaagcgccttcggttggggcgaccacgggagatagcaaagctcccgagaggaaagggcttttagcctaaagcccagagagacatctctaggccgcagagcatctgaccttgaatgatccggctactgccgatcaacggacca	https://collections.ala.org.au/public/show/dr16844	13	16S Fish
				0.984456	Ashmore Reef	12°14.276'	122°58.990'	17/06/2019 to 20/06/2019	KM235632	gcccgctaaccgcaaatagcggccacacccctaattatcgcggttctatgcaaagcgccctcggttggggcgaccacgggagatagcaaagctcccgagaggaaagggcttttagcctaaagctcagagagacatctctaggccgcagaacatctgaccttgaatgatccggctactgccgatcaatggacca	https://collections.ala.org.au/public/show/dr16844	13	16S Fish
				0.984456	Ashmore Reef	12°14.276'	122°58.990'	17/06/2019 to 20/06/2019	KM235632	gcccgctaaccgcaaatagcggccacacccctaattatcgcggttctatgcaaagcgccatcggttggggcgaccacgggagatagcaaagctcccgagaggagagggcttttagcctaaagctcagagagacatctctaggccgcagaacatctgaccttgaatgatccggctactgccgatcaacggacca	https://collections.ala.org.au/public/show/dr16844	13	16S Fish
				0.984456	Ashmore Reef	12°14.276'	122°58.990'	17/06/2019 to 20/06/2019	KM235632	tcccgctaaccgcaaatagcggccacacccctaattatcgcggttctatgcaaagcgccttcggttggggcgaccacgggagatagcaaagctcccgagcggaaagggcttttagcctaaagctcagagagacatctctaggccgcagaacatctgaccttgaatgatccggctactgccgatcaacggacca	https://collections.ala.org.au/public/show/dr16844	13	16S Fish
				0.984456	Ashmore Reef	12°14.276'	122°58.990'	17/06/2019 to 20/06/2019	KM235632	gcccgctaaccgcaaatagcggccacacccctaattatcgcggttctatgtaaagcgccttcggttggggcgaccacgggaaatagcaaagctcccgagaggaaagggcttttagcctaaagctcagagagacatctctaggccgcagaacatctgaccttgaatgatccggctactgccgatcaacggacca	https://collections.ala.org.au/public/show/dr16844	13	16S Fish
				0.984456	Ashmore Reef	12°14.276'	122°58.990'	17/06/2019 to 20/06/2019	KM235632	gcccgctaaccgcaaatagcggccacacccctaattatcgcggttctatgcaaagcgccttcggttggggcgaccacgggagatagcaaagcccccgaggggaaagggcttttagcctaaagctcagagagacatctctaggccgcagaacatctgaccttgaatgatccggctactgccgatcaacggacca	https://collections.ala.org.au/public/show/dr16844	13	16S Fish
				0.984456	Ashmore Reef	12°14.276'	122°58.990'	17/06/2019 to 20/06/2019	KM235632	gcccgttaaccgcaaatagcggccacacccctaattatcgcggttctatgcaaagcgccttcggttggggcgaccacgggagatagcaaagctcccgagaggaaagggcttttagcctaaagctcagagagacatctctaggccgcagaacacctgaccttgaatgatccggctactgccgatcaacggacca	https://collections.ala.org.au/public/show/dr16844	12	16S Fish
				0.984456	Ashmore Reef	12°14.276'	122°58.990'	17/06/2019 to 20/06/2019	KM235632	gcccgctaaccgcaaatagcggccacacccctaattatcgcggttctatgcaaagcgccttcggttggggcgaccacgggaggtagcaaagctcccgagaggaaagggcctttagcctaaagctcagagagacatctctaggccgcagaacatctgaccttgaatgatccggctactgccgatcaacggacca	https://collections.ala.org.au/public/show/dr16844	12	16S Fish
				0.984456	Ashmore Reef	12°14.276'	122°58.990'	17/06/2019 to 20/06/2019	KM235632	gcccgccaaccgcaaatagcggccacacccctaattatcgcggttctatgcaaagcgccttcggttggggcgaccacgggaaatagcaaagctcccgagaggaaagggcttttagcctaaagctcagagagacatctctaggccgcagaacatctgaccttgaatgatccggctactgccgatcaacggacca	https://collections.ala.org.au/public/show/dr16844	12	16S Fish
				0.984456	Ashmore Reef	12°14.276'	122°58.990'	17/06/2019 to 20/06/2019	KM235632	gcccgctaaccgcaaatagcggccacacccctaattatcgcggttctatgcaaagcgccttcggttggggcgaccacgggagatagcaaagctcccgagaggaaagggcttttagcctaaagctcagagagacatctctaggccgcagaacatctgaccttgaatgatccggctactgccgatccacggaccc	https://collections.ala.org.au/public/show/dr16844	12	16S Fish
				0.984456	Ashmore Reef	12°14.276'	122°58.990'	17/06/2019 to 20/06/2019	KM235632	gcccgctaaccgcaaatagcggccacacccctaattatcgcggttctatgcaaagcgccttcggttggggcgaccacgggagatagcaaagctcccgagaggaaagggcttttagcctaaagctcagagagacatctctaggccgcagaacatctgaccttgaatgatccggctactgccgatcaatggacta	https://collections.ala.org.au/public/show/dr16844	12	16S Fish
				0.984456	Ashmore Reef	12°14.276'	122°58.990'	17/06/2019 to 20/06/2019	KM235632	gcccgctaaccgcaaatagcggccacacccctaattatcgcggttctatgcaaagcgccttcggttggggcgaccacgggagatagcaaagctcccgagatgaaagggcttttagcctaaagctcagatagacatctctaggccgcagaacatctgaccttgaatgatccggctactgccgatcaacggacca	https://collections.ala.org.au/public/show/dr16844	12	16S Fish
				0.984456	Ashmore Reef	12°14.276'	122°58.990'	17/06/2019 to 20/06/2019	KM235632	gcccgccaaccgcaaatagcggccacacccctaattatcgcggttctatgcaaagtgccttcggttggggcgaccacgggagatagcaaagctcccgagaggaaagggcttttagcctaaagctcagagagacatctctaggccgcagaacatctgaccttgaatgatccggctactgccgatcaacggacca	https://collections.ala.org.au/public/show/dr16844	12	16S Fish
				0.984456	Ashmore Reef	12°14.276'	122°58.990'	17/06/2019 to 20/06/2019	KM235632	gcccgctaaccgcaaatagcggccacacccctaattatcgcggttctgtgcaaagcgccctcggttggggcgaccacgggagatagcaaagctcccgagaggaaagggcttttagcctaaagctcagagagacatctctaggccgcagaacatctgaccttgaatgatccggctactgccgatcaacggacca	https://collections.ala.org.au/public/show/dr16844	12	16S Fish
				0.984456	Ashmore Reef	12°14.276'	122°58.990'	17/06/2019 to 20/06/2019	KM235632	gcccgctagccgcaaatagcggccacacccctaattatcgcggttctatgcaaagcgccttcggttggggcgaccacgggagatagcaaagctcccgagaggaaagggcttttagcctaaagctcagagagacatctctaggccgcagaacatctgaccctgaatgatccggctactgccgatcaacggacca	https://collections.ala.org.au/public/show/dr16844	12	16S Fish
				0.984456	Ashmore Reef	12°14.276'	122°58.990'	17/06/2019 to 20/06/2019	KM235632	gcccgctaaccgcaaatagcggccacacccctaattatcgcggttctatgcaaagcgccttcggttggggcgaccacgggagatagcaaagctcccgagaggaaagggcttttagcctaaagctcagagagacatctctaggccgcagagcatctgaccttgaatgatccggctaccgccgatcaacggacca	https://collections.ala.org.au/public/show/dr16844	12	16S Fish
				0.984456	Ashmore Reef	12°14.276'	122°58.990'	17/06/2019 to 20/06/2019	KM235632	gcccgctaaccgcaaatagcggccgcacccctaattatcgcggttctatgtaaagcgccttcggttggggcgaccacgggagatagcaaagctcccgagaggaaagggcttttagcctaaagctcagagagacatctctaggccgcagaacatctgaccttgaatgatccggctactgccgatcaacggacca	https://collections.ala.org.au/public/show/dr16844	12	16S Fish
				0.984456	Ashmore Reef	12°14.276'	122°58.990'	17/06/2019 to 20/06/2019	KM235632	gcccgctaaccgcaaatagcggccacacccctaattatcgcggttctatgcaaagcgccttcggttggggcgaccacgggagatagcagagctcccgagaggaaagggcttttagcctaaagctcagagagacatctctgggccgcagaacatctgaccttgaatgatccggctactgccgatcaacggacca	https://collections.ala.org.au/public/show/dr16844	12	16S Fish
				0.984456	Ashmore Reef	12°14.276'	122°58.990'	17/06/2019 to 20/06/2019	KM235632	gcccgctaaccgcaaatagcggccacacccctaattatcgcggttctatgcaaagcgccttcggttggggcgaccacgggagatagcaaagctcccgagaggaaagggcttttagcctaaagctcagagggacacctctaggccgcagaacatctgaccttgaatgatccggctactgccgatcaacggacca	https://collections.ala.org.au/public/show/dr16844	12	16S Fish
				0.984456	Ashmore Reef	12°14.276'	122°58.990'	17/06/2019 to 20/06/2019	KM235632	gcccgctaaccgcaaatagcggccacacccctaattatcgcggttctatgcaaagcgccttcggttggggcgaccacgggagatagcaaggctcccgagaggaaagggcttttagcctaaagctcagagagacatctctaggccacagaacatctgaccttgaatgatccggctactgccgatcaacggacca	https://collections.ala.org.au/public/show/dr16844	11	16S Fish
				0.984456	Ashmore Reef	12°14.276'	122°58.990'	17/06/2019 to 20/06/2019	KM235632	gcccgctaaccgcaaatagcggccacacccctaattatcgcggttctatgcaaagcgccttcggttggggcgaccacgggagatagcaaagctcccgagaggaaagggcttttagcctaaagctcagagagacatctctaggccgcagaacatctgaccttgaatgatccggctactgccgatcaatgggcca	https://collections.ala.org.au/public/show/dr16844	11	16S Fish
				0.984456	Ashmore Reef	12°14.276'	122°58.990'	17/06/2019 to 20/06/2019	KM235632	gcccgctaaccgcaaatagcggccacacccctaattatcgcggttctatgcaaagcgccttcggttggggcgaccacgggagatagcaaagctcccgagaggaaagggcttttagcctaaatctcagagagacatctctaggccgcagaacatctgaccttgaatgatcctgctactgccgatcaacggacca	https://collections.ala.org.au/public/show/dr16844	11	16S Fish
				0.984456	Ashmore Reef	12°14.276'	122°58.990'	17/06/2019 to 20/06/2019	KM235632	gcccgctaaccgcaaatagcggccacacccctaattatcgcggttctatgcaaagcgccttcggttggggcgaccacgggagatagcaaagctcccgagaggaaagggcttttagcctaaagctcagagagacatctctaggtcgcagaacatctgaccttgaatgatccggctactgccgatcagcggacca	https://collections.ala.org.au/public/show/dr16844	11	16S Fish
				0.984456	Ashmore Reef	12°14.276'	122°58.990'	17/06/2019 to 20/06/2019	KM235632	gcccgctaaccgcaaatagcggccacacccctaattatcgcggttctatgcaaagcgccttcggttggggcgaccacgggagatagcaaagctcccgagaggaaagggcttttagcctaaagctcagagagacatctctaggccgcagaacatctgaccttgagtgatccggctactgccgatcaatggacca	https://collections.ala.org.au/public/show/dr16844	11	16S Fish
				0.984456	Ashmore Reef	12°14.276'	122°58.990'	17/06/2019 to 20/06/2019	KM235632	gcccgctaaccgcaaatagcggccacacccctaattatcgcggttctatgcaaagcgccttcggttggggcgaccacgggagatagcaaagctcccgagaggaaagggcttttagcctaaagctcagagagacatctctaggccgcagaacatctgaccttgaatgatccggctactgcctatcagcggacca	https://collections.ala.org.au/public/show/dr16844	11	16S Fish
				0.984456	Ashmore Reef	12°14.276'	122°58.990'	17/06/2019 to 20/06/2019	KM235632	gcccgctaaccgcaaatagcggccacacccctaattaccgcggttctatgcaaagcgccttcggttggggcgaccacgggagatagcaaagctcccgagaggaaagggcctttagcctaaagctcagagagacatctctaggccgcagaacatctgaccttgaatgatccggctactgccgatcaacggacca	https://collections.ala.org.au/public/show/dr16844	11	16S Fish
				0.984456	Ashmore Reef	12°14.276'	122°58.990'	17/06/2019 to 20/06/2019	KM235632	gcccgctaaccgcaaatagcggccacacccctaattatcgcggttctatgcaaagcgccttcggttggggcgaccacgggagatagcaaagctcccgagaggaaagggcttttagcctaaagctcagagagacacctctaggccgcagaacatctgaccttgaatgatccggctactgccgatcaatggacca	https://collections.ala.org.au/public/show/dr16844	11	16S Fish
				0.984456	Ashmore Reef	12°14.276'	122°58.990'	17/06/2019 to 20/06/2019	KM235632	gcccgctaaccgcaaatagcggccgcacccctaattatcgcggttctatgcaaagcgccttcggttggggcgaccacgggagatagcaaagttcccgagaggaaagggcttttagcctaaagctcagagagacatctctaggccgcagaacatctgaccttgaatgatccggctactgccgatcaacggacca	https://collections.ala.org.au/public/show/dr16844	11	16S Fish
				0.984456	Ashmore Reef	12°14.276'	122°58.990'	17/06/2019 to 20/06/2019	KM235632	gcccgctaaccgcaaatagcggccacacccctaattatcgcggttctatgcaaagcgccttcggttggggcgaccacgggagatagcaaagcccccgagaggaaagggcttttagcctaaagctcagagagacatctctaggccgcaggacatctgaccttgaatgatccggctactgccgatcaacggacca	https://collections.ala.org.au/public/show/dr16844	11	16S Fish
				0.984456	Ashmore Reef	12°14.276'	122°58.990'	17/06/2019 to 20/06/2019	KM235632	gcccgctaaccgcaaatagcggccacacccctaattatcgcggttctatgcaaagcgccttcggttggggcgaccacgggagatagcaaggctcccgagaggaaagggcttttagcctaaagctcagagagacatctctaggccgcagaacacctgaccttgaatgatccggctactgccgatcaacggacca	https://collections.ala.org.au/public/show/dr16844	11	16S Fish
				0.984456	Ashmore Reef	12°14.276'	122°58.990'	17/06/2019 to 20/06/2019	KM235632	gcccgctaaccgcaaatagcggccacacccctaattatcgcggttctatgcaaagcgccttcggttggggcgaccacgggagatagcaaagcccccgagaggaaagggcttttagcctaaagctcagagagacatctctaggccgcagaacatctgaccttggatgatccggctactgccgatcaacggacca	https://collections.ala.org.au/public/show/dr16844	11	16S Fish
				0.984456	Ashmore Reef	12°14.276'	122°58.990'	17/06/2019 to 20/06/2019	KM235632	gcccgctaaccgcaaatagcggccacacccctaattatcgcggttctatgcaaagcgccttcggttggggcgaccacgggagatagcaaggctcccgagaggaaagggcctttagcctaaagctcagagagacatctctaggccgcagaacatctgaccttgaatgatccggctactgccgatcaacggacca	https://collections.ala.org.au/public/show/dr16844	11	16S Fish
				0.984456	Ashmore Reef	12°14.276'	122°58.990'	17/06/2019 to 20/06/2019	KM235632	gcccgctaaccgcagatagcggccacacccctaattatcgcggttctatgcaaagcgccttcggttggggcgaccacgggagatagcaaagctcccgagaggaaagggcttttagcctaaagctcagagagacatctctaggccgcagagcatctgaccttgaatgatccggctactgccgatcaacggacca	https://collections.ala.org.au/public/show/dr16844	11	16S Fish
				0.984456	Ashmore Reef	12°14.276'	122°58.990'	17/06/2019 to 20/06/2019	KM235632	gcccgctaaccgcaaatagcggccacgcccctaattatcgcggttccatgcaaagcgccttcggttggggcgaccacgggagatagcaaagctcccgagaggaaagggcttttagcctaaagctcagagagacatctctaggccgcagaacatctgaccttgaatgatccggctactgccgatcaacggacca	https://collections.ala.org.au/public/show/dr16844	10	16S Fish
				0.984456	Ashmore Reef	12°14.276'	122°58.990'	17/06/2019 to 20/06/2019	KM235632	gcccgctaaccgcaaacagcggccacacccctaattatcgcggttctatgcaaagcgccttcggttggggcgaccacgggagatagcaaagctcccgagaggaaagggctttcagcctaaagctcagagagacatctctaggccgcagaacatctgaccttgaatgatccggctactgccgatcaacggacca	https://collections.ala.org.au/public/show/dr16844	10	16S Fish
				0.984456	Ashmore Reef	12°14.276'	122°58.990'	17/06/2019 to 20/06/2019	KM235632	gcccgctaaccgcaaatagcggccacacccctaattatcgcggttctatgcaaagcgccttcggctggggcgaccacgggagatagcaaggctcccgagaggaaagggcttttagcctaaagctcagagagacatctctaggccgcagaacatctgaccttgaatgatccggctactgccgatcaacggacca	https://collections.ala.org.au/public/show/dr16844	10	16S Fish
				0.984456	Ashmore Reef	12°14.276'	122°58.990'	17/06/2019 to 20/06/2019	KM235632	gcccgctaaccgcaaatagcggccacacccctaattatcgcggttctatgcaaagcgccttcggttggggcgaccacgggagatagcaaagctcccgagaggaaagggcttttagcctaaagctcagagagacatctctaggccgcagaacatctgaccttgaatgatccggctactaccgatcagcggacca	https://collections.ala.org.au/public/show/dr16844	10	16S Fish
				0.984456	Ashmore Reef	12°14.276'	122°58.990'	17/06/2019 to 20/06/2019	KM235632	gcccgctaaccgcagatagcggccacacccctaattatcgcggttctatgcaaagcgccttcggttggggcgaccacgggagatagcaaagctcccgagaggaaagggcttttagcccaaagctcagagagacatctctaggccgcagaacatctgaccttgaatgatccggctactgccgatcaacggacca	https://collections.ala.org.au/public/show/dr16844	10	16S Fish
				0.984456	Ashmore Reef	12°14.276'	122°58.990'	17/06/2019 to 20/06/2019	KM235632	gcccgctaaccgcaaatagcggccacacccctaattatcgcggttctatgcaaagcgccttcggttggggcgaccacgggagatagcaaagctcccgagaggaaagggcttttagcctaaagctcagagagacatctctaggccgcagaacatctgaccttgaatgatccggctactgccgatcgatggacca	https://collections.ala.org.au/public/show/dr16844	10	16S Fish
				0.984456	Ashmore Reef	12°14.276'	122°58.990'	17/06/2019 to 20/06/2019	KM235632	gcccgctaaccgcaaatagcggccacacccctaattatcgcggttctatgcaaagcgccttcggttggggcgaccacgggagatagcaaagctcccgagaggaaagggcttttagcctaaagctcagagagacatctctaggccgcagaacatttgaccttgaatgatccggctactgccgatcagcggacca	https://collections.ala.org.au/public/show/dr16844	10	16S Fish
				0.984456	Ashmore Reef	12°14.276'	122°58.990'	17/06/2019 to 20/06/2019	KM235632	gcccgctaaccgcaaatagcggccacacccctaattatcgcggttctatgcaaagcgccttcggttggggcgaccacgggagatagcaaagctcccgagaggaaagggcttttagcctaaagctcagagagacatctctaggccgcagaacatctgaccttgagtgatccggctaccgccgatcaacggacca	https://collections.ala.org.au/public/show/dr16844	10	16S Fish
				0.984456	Ashmore Reef	12°14.276'	122°58.990'	17/06/2019 to 20/06/2019	KM235632	gcccgctaaccgcaaatagcggccacacccctaattatcgcggttctatgcaaagcgccttcggttggggcgaccacgggggatagcaaagctcccgagaggaaagggcttttagcctaaagctcagagagacgtctctaggccgcagaacatctgaccttgaatgatccggctactgccgatcaacggacca	https://collections.ala.org.au/public/show/dr16844	10	16S Fish
				0.984456	Ashmore Reef	12°14.276'	122°58.990'	17/06/2019 to 20/06/2019	KM235632	gcccgctaaccgcacatagcggccacacccctaattatcgcggttctatgcaaagcgccttcggttggggcgaccacgggagacagcaaagctcccgagaggaaagggcttttagcctaaagctcagagagacatctctaggccgcagaacatctgaccttgaatgatccggctactgccgatcaacggacca	https://collections.ala.org.au/public/show/dr16844	10	16S Fish
				0.984456	Ashmore Reef	12°14.276'	122°58.990'	17/06/2019 to 20/06/2019	KM235632	gcccgctaaccgcaaatagcggccacacccctaattatcgcggttctatgcaaggcgccctcggttggggcgaccacgggagatagcaaagctcccgagaggaaagggcttttagcctaaagctcagagagacatctctaggccgcagaacatctgaccttgaatgatccggctactgccgatcaacggacca	https://collections.ala.org.au/public/show/dr16844	10	16S Fish
				0.984456	Ashmore Reef	12°14.276'	122°58.990'	17/06/2019 to 20/06/2019	KM235632	gcccgctaaccgcaaatagcggccacacccctaattatcgcggttctatgcaaagcgccttcggttggggtgaccatgggagatagcaaagctcccgagaggaaagggcttttagcctaaagctcagagagacatctctaggccgcagaacatctgaccttgaatgatccggctactgccgatcaacggacca	https://collections.ala.org.au/public/show/dr16844	10	16S Fish
				0.984456	Ashmore Reef	12°14.276'	122°58.990'	17/06/2019 to 20/06/2019	KM235632	gcccgctaaccgcaaatagcggccacacccctaattatcgcggtcctatgcaaagcgccttcggttggggcgaccacgggagatagcaaagctcccgagaggaaagggcttttagcctaaagctcagagagacatctctaggccgcagaacatctgaccttgaatgatccggctactgccgatcaatggacca	https://collections.ala.org.au/public/show/dr16844	10	16S Fish
				0.984456	Ashmore Reef	12°14.276'	122°58.990'	17/06/2019 to 20/06/2019	KM235632	gcccgctaaccgcaaatagcggccacacccctaattatcgcggttctatgcaaagcgccttcggtcggggcgaccacgggagatagcaaagctcccgagaggaaagggcttttagcctaaagctcagagagacatctctaggccgcagaacacctgaccttgaatgatccggctactgccgatcaacggacca	https://collections.ala.org.au/public/show/dr16844	10	16S Fish
				0.984456	Ashmore Reef	12°14.276'	122°58.990'	17/06/2019 to 20/06/2019	KM235632	gcccgctaaccgcagatagcggccacacccctaattatcgcggttctatgcaaagcgccttcggttggggcgaccacgggagatagcaaagctcccgagaggaaagggcttttagcctaaagctcagagagacatctctaggccgcagaacatctgaccttgaatgacccggctactgccgatcaacggacca	https://collections.ala.org.au/public/show/dr16844	10	16S Fish
				0.984456	Ashmore Reef	12°14.276'	122°58.990'	17/06/2019 to 20/06/2019	KM235632	gcccgctaaccgcaaatagcggccacacccctaattatcgcggttctatgcaaagcgccttcggttggggcgaccacgggagatagcaaagctcccgagaggaaagggcttttagcctaaagctcagagagacacctctaggccgcagaacatctgaccttgaatgatccggctaccgccgatcaacggacca	https://collections.ala.org.au/public/show/dr16844	10	16S Fish
				0.984456	Ashmore Reef	12°14.276'	122°58.990'	17/06/2019 to 20/06/2019	KM235632	gcccgctaaccgcaaatagcggccacacccctagttatcgcggttctatgcaaagcgccttcggttggggcgaccacgggagatagcaaagctcccgagaggaaagggcctttagcctaaagctcagagagacatctctaggccgcagaacatctgaccttgaatgatccggctactgccgatcaacggacca	https://collections.ala.org.au/public/show/dr16844	10	16S Fish
				0.984456	Ashmore Reef	12°14.276'	122°58.990'	17/06/2019 to 20/06/2019	KM235632	gcccgctaaccgcaaatagcggccacacccctaattatcgcggttctatgcaaagcgccttcggttggggcaaccacgggagatagcaaagctcccgagaggaaagggcttttagcctaaagctcagagagacatctctaggccgcagaacatctgaccttgaatgatccggctactgccgatcagcggacca	https://collections.ala.org.au/public/show/dr16844	10	16S Fish
				0.984456	Ashmore Reef	12°14.276'	122°58.990'	17/06/2019 to 20/06/2019	KM235632	gcccgctaaccgcaaatagcggccacacccctaattatcgcggttctatgcaaagcgccttcggttggggcgaccacgggagatagcaaagctcccgagagtaaagggcttttagcctaaatctcagagagacatctctaggccgcagaacatctgaccttgaatgatccggctactgccgatcaacggacca	https://collections.ala.org.au/public/show/dr16844	10	16S Fish
				0.984456	Ashmore Reef	12°14.276'	122°58.990'	17/06/2019 to 20/06/2019	KM235632	gcccgctaaccgcaaatagcggccacacccctaattatcgcggttctatgcaaagcgccttcggttggggcgaccacgggaggtagcaaagctcccgaggggaaagggcttttagcctaaagctcagagagacatctctaggccgcagaacatctgaccttgaatgatccggctactgccgatcaacggacca	https://collections.ala.org.au/public/show/dr16844	10	16S Fish
				0.984456	Ashmore Reef	12°14.276'	122°58.990'	17/06/2019 to 20/06/2019	KM235632	gcccgctaaccgcaaatagcggccgcacccctaattatcgcggttctatgcacagcgccttcggttggggcgaccacgggagatagcaaagctcccgagaggaaagggcttttagcctaaagctcagagagacatctctaggccgcagaacatctgaccttgaatgatccggctactgccgatcaacggacca	https://collections.ala.org.au/public/show/dr16844	10	16S Fish
				0.979381	Ashmore Reef	12°14.276'	122°58.990'	17/06/2019 to 20/06/2019	KM235632	gcccgttaaccgcaaatagcggccacacccctaattatcgcggttctatgcaaagcgccttcggttggggcgaccacgggagatagcaaagctcccgagaggagagggcttttagcctagagctcagagagacatctctaggccgcagaacatctgaccttgaatgatccggctactgccgatcaacggacca	https://collections.ala.org.au/public/show/dr16844	12	16S Fish
				0.979275	Ashmore Reef	12°14.276'	122°58.990'	17/06/2019 to 20/06/2019	KM235632	gcccgctaaccgcaaatagcggccacacccctaattatcgcggttctatgcaaagcgccttcggttggggcgaccacgggagatagcaaagctcccgagagtaaagggcttttagcctaaagctcagatatacatctctaggccgcagaacatctgaccttgaatgatccggctactgccgatcaacggacca	https://collections.ala.org.au/public/show/dr16844	59	16S Fish
				0.979275	Ashmore Reef	12°14.276'	122°58.990'	17/06/2019 to 20/06/2019	KM235632	gcccgctaaccgcaaatagcggccacacccctaattatcgcggttctatgcaaagcgccttcggttggggcgaccacgggagatggcaaagcccccgagaggaaagggcttttagcctaaagctcagagagacgtctctaggccgcagaacatctgaccttgaatgatccggctactgccgatcaacggacca	https://collections.ala.org.au/public/show/dr16844	51	16S Fish
				0.979275	Ashmore Reef	12°14.276'	122°58.990'	17/06/2019 to 20/06/2019	KM235632	gcccgctaaccgcaaatagcggccacacccctaattatcgcggttctatgcaaagcgccttcggttggggcgaccacgggagatagcaaagctcccgagagtagagggcttttagcctaaagctcagatagacatctctaggccgcagaacatctgaccttgaatgatccggctactgccgatcaacggacca	https://collections.ala.org.au/public/show/dr16844	38	16S Fish
				0.979275	Ashmore Reef	12°14.276'	122°58.990'	17/06/2019 to 20/06/2019	KM235632	tcccgctaaccgcaaatagcggccacacccctaattatcgcggttctatgcaaagcgccttcggttggggcgaccacgggagatagcaaagctcccgagagtaaagggcttttagcctaaagctcagatagacatctctaggccgcagaacatctgaccttgaatgatccggctactgccgatcaacggacca	https://collections.ala.org.au/public/show/dr16844	30	16S Fish
				0.979275	Ashmore Reef	12°14.276'	122°58.990'	17/06/2019 to 20/06/2019	KM235632	tcccgctaaccgcaaatagcggccacacccctaattatcgcggttctatgcaaagcgccttcggttggggcgaccacgggagatagcaaagctcccgagaggagagggcttttagcctaaagctcagatagacatctctaggccgcagaacatctgaccttgaatgatccggctactgccgatcaacggacca	https://collections.ala.org.au/public/show/dr16844	25	16S Fish
				0.979275	Ashmore Reef	12°14.276'	122°58.990'	17/06/2019 to 20/06/2019	KM235632	gcccgctaaccgcaaatagcggccacacccctaattatcgcggttctatgcaaagcgccttcggttggggcgaccacgggagatagcaaagctcccgagaggagagggcttttagcctaaagctcggagagacatctctaggccgcaggacatctgaccttgaatgatccggctactgccgatcaacggacca	https://collections.ala.org.au/public/show/dr16844	24	16S Fish
				0.979275	Ashmore Reef	12°14.276'	122°58.990'	17/06/2019 to 20/06/2019	KM235632	tcccgctaaccgcaaatagcggccacacccctaattatcgcggttctatgcaaagcgccttcggttggggcgaccacgggagatagcaaagctcccgagaggaaagggcttttagcctaaagctcagatatacatctctaggccgcagaacatctgaccttgaatgatccggctactgccgatcaacggacca	https://collections.ala.org.au/public/show/dr16844	22	16S Fish
				0.979275	Ashmore Reef	12°14.276'	122°58.990'	17/06/2019 to 20/06/2019	KM235632	gcccgctaaccgcaaatagcggccacacccctaattatcgcggttctatgcaaagcgccttcggttggggcgaccacgggagatagcaaagctcccgagaggagagggcttttagcctaaagctcagagagacatctctaggctgcagaacatctgaccttgaatgattcggctactgccgatcaacggacca	https://collections.ala.org.au/public/show/dr16844	21	16S Fish
				0.979275	Ashmore Reef	12°14.276'	122°58.990'	17/06/2019 to 20/06/2019	KM235632	gcccgctaaccgcaaatagcggccacacccctaattatcgcggttctatgcaaagcgccttcggttaaagcgaccacgggagatagcaaagctcccgagaggaaagggcttttagcctaaagctcagagagacatctctaggccgcagaacatctgaccttgaatgatccggctactgccgatcaacggacca	https://collections.ala.org.au/public/show/dr16844	15	16S Fish
				0.979275	Ashmore Reef	12°14.276'	122°58.990'	17/06/2019 to 20/06/2019	KM235632	gcccgccaaccgcaaatagcggccacacccctagttatcgcggttctatgcaaagcgccttcggttggggcgaccacgggagatagcaaagctcccgagaggaaagggcttttagcctaaagctcagagagacatctctaggccgcagaacatctgaccttgaatgatccggctactgccgatcagcggacca	https://collections.ala.org.au/public/show/dr16844	14	16S Fish
				0.979275	Ashmore Reef	12°14.276'	122°58.990'	17/06/2019 to 20/06/2019	KM235632	gcccgctaaccgcaaatagcggccacacccctaattatcgcggttctatgcaaagcgccttcggttggggcgaccacgggagatagcaaagctcccgagaggagagggcttttagcctaaagctcagatatacatctctaggccgcagaacatctgaccttgaatgatccggctactgccgatcaacggacca	https://collections.ala.org.au/public/show/dr16844	13	16S Fish
				0.979275	Ashmore Reef	12°14.276'	122°58.990'	17/06/2019 to 20/06/2019	KM235632	gcccgctaaccgcaagtagcggccacacccctaattatcgcggttctatgcaaagcgccttcggctggggcgaccacgggagatagcaaagctcccgagaggagagggcttttagcctaaagctcagagagacatctctaggccgcagaacatctgaccttgaatgatccggctactgccgatcaacggacca	https://collections.ala.org.au/public/show/dr16844	10	16S Fish
				0.979275	Ashmore Reef	12°14.276'	122°58.990'	17/06/2019 to 20/06/2019	KM235632	gcccgctaaccgcaaatagcggccacacccctaattatcgcggttctatgcaaagcgccttcggttggggcgaccacgggagatagcaaagctcccgagaggagagggcttttagcctaaagctcagagagacatctctaggctgcagaacatctgaccttgaatgatctggctactgccgatcaacggacca	https://collections.ala.org.au/public/show/dr16844	10	16S Fish
				0.979275	Ashmore Reef	12°14.276'	122°58.990'	17/06/2019 to 20/06/2019	KM235632	gcccgctaaccgcaaatagcggccgcacccctaattatcgcggttctatgcaaagcgccttcggttggggcgaccacgggagatagcaaagctcccgagagtaaagggcttttagcctaaagctcagatagacatctctaggccgcagaacatctgaccttgaatgatccggctactgccgatcaacggacca	https://collections.ala.org.au/public/show/dr16844	10	16S Fish
				0.974093	Ashmore Reef	12°14.276'	122°58.990'	17/06/2019 to 20/06/2019	KM235632	gcccgctaaccgcaaatagcggccacacccctaattattgcagttctatgcaaagcgccttcggttggggcgaccacgggagatagcgaagctcccgagaggaaagggcttttagcctaaagctcagagagacatctctaggccgcagaacatctgaccttgaatgatccggctgctgccgatcaacggacca	https://collections.ala.org.au/public/show/dr16844	226	16S Fish
				0.974093	Ashmore Reef	12°14.276'	122°58.990'	17/06/2019 to 20/06/2019	KM235632	tcccgctaaccgcaaatagcggccacacccctaattatcgcggttctatgcaaagcgccttcggttggggcgaccacgggagatagcaaagctcccgagagtaaagggcttttagcctaaagctcagatatacatctctaggccgcagaacatctgaccttgaatgatccggctactgccgatcaacggacca	https://collections.ala.org.au/public/show/dr16844	13	16S Fish
				0.968912	Ashmore Reef	12°14.276'	122°58.990'	17/06/2019 to 20/06/2019	KM235632	gcccgctaaccgcaaatagcggccacacccctaattattgcagttctatgcaaagcgccttcggttggggcgaccacgggagataacgaagctcccgagaggaaagggcttttagcctaaagctcagagagacatctctaggccgcagaacatctgaccttgaatgatccggctgctgccgatcaacggacca	https://collections.ala.org.au/public/show/dr16844	122	16S Fish
				0.963918	Ashmore Reef	12°14.276'	122°58.990'	17/06/2019 to 20/06/2019	KM235632	gcccgctaaccgcaaatagcggccacacccctaattattgcagttctatgcaaagcgccttcggttggggcgaccacgggagatgacgaagctcccgagaggaaagggcttttagcctaaagctcagagagacatctctaggccgcagaacatctgaccttgaatgatccggctgctgccgatcaacggacca	https://collections.ala.org.au/public/show/dr16844	148	16S Fish
		Spratelloides gracilis	37085030	0.99	Ashmore Reef	12°14.276'	122°58.990'	17/06/2019 to 20/06/2019	AB246177	tttttaccagctgcgagaagcgcgcacacaacctgcgttcaccctccgcaatattggattaaatgccttcggttggggcgaccacgggagatagagaagctcccgagtggattgggggaaactccagagctcagaggaacccctctaagcaacagaaaatctgaccttcaatgatccggccaaggccgatcaacggacca	https://collections.ala.org.au/public/show/dr16844	2980	16S Fish
Congridae	Gnathophis	Gnathophis sp.	37067901	0.950893	Ashmore Reef	12°14.276'	122°58.990'	17/06/2019 to 20/06/2019	AB167648	caaggaccaatcatgttaaaagactacaacaaccaaaaagaacaaaaaagttaacaaacccagtgcaaactcgtccaagtgccttcggttggggcgaccacggggaaaaaagaaacccccacatggaacggaaattatttccttaaaccaagaaacacaattctaagcagcagaatatctgaccaatatatgacccaggaagacacatcctgatcaatgaacca	https://collections.ala.org.au/public/show/dr16844	87	16S Fish
Dasyatidae	Pastinachus	Pastinachus ater	37035011	1	Ashmore Reef	12°14.276'	122°58.990'	17/06/2019 to 20/06/2019	HG942172	acttaagttaagtttttaaaatactaaatctcccccgggtataaacataaattaacccctaacttaacttgttttcggttggggcgaccaaggggaaaaacaaaacccccttatcgaatgtgtgagatatcactcaaaaattagaattacaattctaattaatagaaaatctaacgaacaatgacccaggaaccttcctgatcaatgaacca	https://collections.ala.org.au/public/show/dr16844	505	16S Fish
Ephippidae	Platax	Platax orbicularis	37362007	1	Ashmore Reef	12°14.276'	122°58.990'	17/06/2019 to 20/06/2019	AP006825	accaaggcagaccatgttaaacacacccaaacacggaaccaaactaaatgatacctgccagatgtctttggttggggcgaccacggggaacacgaaacccccgcgcggaacggaagcacctccttctacaaccaagagttcccactccaataaacagaatttctgacccatatgatccggcaacgccgatcaacggaccg	https://collections.ala.org.au/public/show/dr16844	13748	16S Fish
				0.995	Ashmore Reef	12°14.276'	122°58.990'	17/06/2019 to 20/06/2019	AP006825	tccaaggcagaccatgttaaacacacccaaacacggaaccaaactaaatgatacctgccagatgtctttggttggggcgaccacggggaacacgaaacccccgcgcggaacggaagcacctccttctacaaccaagagttcccactccaataaacagaatttctgacccatatgatccggcaacgccgatcaacggaccg	https://collections.ala.org.au/public/show/dr16844	372	16S Fish
				0.995	Ashmore Reef	12°14.276'	122°58.990'	17/06/2019 to 20/06/2019	AP006825	accaaggcagaccatgttaaacacacctaaacacggaaccaaactaaatgatacctgccagatgtctttggttggggcgaccacggggaacacgaaacccccgcgcggaacggaagcacctccttctacaaccaagagttcccactccaataaacagaatttctgacccatatgatccggcaacgccgatcaacggaccg	https://collections.ala.org.au/public/show/dr16844	45	16S Fish
				0.995	Ashmore Reef	12°14.276'	122°58.990'	17/06/2019 to 20/06/2019	AP006825	accaaggcagaccatgttaaacacacccaaacacggaaccaaactaaatgatacctgccagatgtctttggttggggcgaccacggggagcacgaaacccccgcgcggaacggaagcacctccttctacaaccaagagttcccactccaataaacagaatttctgacccatatgatccggcaacgccgatcaacggaccg	https://collections.ala.org.au/public/show/dr16844	41	16S Fish
				0.995	Ashmore Reef	12°14.276'	122°58.990'	17/06/2019 to 20/06/2019	AP006825	accaaggcagaccatgttaaacacacccaaacacggaaccaaactaaatgatacctgccagatgtctttggttggggcgaccacggggaacacgaaacccccgcgcggaacggaagcacctccttctacaaccaagagttcccactccaataaacagaatttctgacccatatgatccggcaacgccgatcaacgggccg	https://collections.ala.org.au/public/show/dr16844	32	16S Fish
				0.99	Ashmore Reef	12°14.276'	122°58.990'	17/06/2019 to 20/06/2019	AP006825	accaaggcagaccatgttaaacacacccaaacacggaaccaaactaaatgatacctgccagatgtctttggttggggcgaccacggggaacgcgaaacccccgcgcggaacggaagcacctccttctacaaccaagagttcccactccaataaacagaatttctgacccgtatgatccggcaacgccgatcaacggaccg	https://collections.ala.org.au/public/show/dr16844	17	16S Fish
				0.926108	Ashmore Reef	12°14.276'	122°58.990'	17/06/2019 to 20/06/2019	KJ668153	accaaggcagaccatgttaaacatgccaaaataaagaactaaaccaaatgaaccctgccctaatgtctttggttggggcgaccacggggaacacgaaacccccgcgcggaacggaagcacctccttctacaaccaagagttcccactccaataaacagaatttctgacctacatgatccggcaacgccgatcaacggaccg	https://collections.ala.org.au/public/show/dr16844	18	16S Fish
				0.921951	Ashmore Reef	12°14.276'	122°58.990'	17/06/2019 to 20/06/2019	KJ668153	accaaggcagatcatgttaaacaccccttcacaaaggactaaaccagatgaaccctgccctaatgtctttggttggggcgaccacggggaacacgaaacccccgcgcggaacggaagcacctccttctacaaccaagagttcccactccaataaacagaatttctgacctacatgatccggcaacgccgatcaacggaccg	https://collections.ala.org.au/public/show/dr16844	13	16S Fish
		Platax teira	37362004	1	Ashmore Reef	12°14.276'	122°58.990'	17/06/2019 to 20/06/2019	KJ668153	accaaggcagaccatgttaaacacacccagacacggagccaaactaaatgatacctgccagatgtctttggttggggcgaccacggggaacacgaaacccccgcgcggaacggaagcacctccttctacaaccaagagttcccactccaataaacagaatttctgacctacatgatccggcaacgccgatcaacggaccg	https://collections.ala.org.au/public/show/dr16844	223406	16S Fish
				0.995	Ashmore Reef	12°14.276'	122°58.990'	17/06/2019 to 20/06/2019	KJ668153	tccaaggcagaccatgttaaacacacccagacacggagccaaactaaatgatacctgccagatgtctttggttggggcgaccacggggaacacgaaacccccgcgcggaacggaagcacctccttctacaaccaagagttcccactccaataaacagaatttctgacctacatgatccggcaacgccgatcaacggaccg	https://collections.ala.org.au/public/show/dr16844	4155	16S Fish
				0.995	Ashmore Reef	12°14.276'	122°58.990'	17/06/2019 to 20/06/2019	KJ668153	accaaggcagaccatgttaaacacacccagacacggagccaaactaaatgatacctgccagatgtctttggttggggcgaccacggggaacacgaaacccccgcgcggaacggaagcacctccttctacaaccaagagttcccactccaataaacaggatttctgacctacatgatccggcaacgccgatcaacggaccg	https://collections.ala.org.au/public/show/dr16844	2509	16S Fish
				0.995	Ashmore Reef	12°14.276'	122°58.990'	17/06/2019 to 20/06/2019	KJ668153	accaaggcagaccatgttaaacacacccagacacggagccaaactaaatgatacctgccagatgtctttggttggggcgaccacggggaacacgagacccccgcgcggaacggaagcacctccttctacaaccaagagttcccactccaataaacagaatttctgacctacatgatccggcaacgccgatcaacggaccg	https://collections.ala.org.au/public/show/dr16844	1191	16S Fish
				0.995	Ashmore Reef	12°14.276'	122°58.990'	17/06/2019 to 20/06/2019	KJ668153	accaaggcagaccatgttaaacacacccagacacggagccaaactaaatgatacctgccagatgtctttggttggggcgaccacggggaacacgaaacccccgcgcggaacgggagcacctccttctacaaccaagagttcccactccaataaacagaatttctgacctacatgatccggcaacgccgatcaacggaccg	https://collections.ala.org.au/public/show/dr16844	715	16S Fish
				0.995	Ashmore Reef	12°14.276'	122°58.990'	17/06/2019 to 20/06/2019	KJ668153	accaaggcagaccatgttaaacacacccagacacggagccaaactaaatgatacctgccagatgtctttggttggggcgaccacggggaacactaaacccccgcgcggaacggaagcacctccttctacaaccaagagttcccactccaataaacagaatttctgacctacatgatccggcaacgccgatcaacggaccg	https://collections.ala.org.au/public/show/dr16844	649	16S Fish
				0.995	Ashmore Reef	12°14.276'	122°58.990'	17/06/2019 to 20/06/2019	KJ668153	accaaggcagaccatgttaaacacacccagacacggagccaaactaaatgatacctgccagatgtctttggttggggcgaccacggggaacacgaaacccccgcgcggaacggaagcacctccttctacaaccaagagttcccactccaataaacagaatttctgacctacatggtccggcaacgccgatcaacggaccg	https://collections.ala.org.au/public/show/dr16844	629	16S Fish
				0.995	Ashmore Reef	12°14.276'	122°58.990'	17/06/2019 to 20/06/2019	KJ668153	accaaggcagaccatgttaaacacacccaggcacggagccaaactaaatgatacctgccagatgtctttggttggggcgaccacggggaacacgaaacccccgcgcggaacggaagcacctccttctacaaccaagagttcccactccaataaacagaatttctgacctacatgatccggcaacgccgatcaacggaccg	https://collections.ala.org.au/public/show/dr16844	540	16S Fish
				0.995	Ashmore Reef	12°14.276'	122°58.990'	17/06/2019 to 20/06/2019	KJ668153	accaaggcagaccatgttaaacacacccagacacggagccaaactaaatgatacctgccagatgtctttggttggggcgaccacggggaacacgaaacccccgcgcggaacggaagcacctccttctacaaccaagagttcccactccaataaacagagtttctgacctacatgatccggcaacgccgatcaacggaccg	https://collections.ala.org.au/public/show/dr16844	491	16S Fish
				0.995	Ashmore Reef	12°14.276'	122°58.990'	17/06/2019 to 20/06/2019	KJ668153	accaaggcagaccatgttagacacacccagacacggagccaaactaaatgatacctgccagatgtctttggttggggcgaccacggggaacacgaaacccccgcgcggaacggaagcacctccttctacaaccaagagttcccactccaataaacagaatttctgacctacatgatccggcaacgccgatcaacggaccg	https://collections.ala.org.au/public/show/dr16844	491	16S Fish
				0.995	Ashmore Reef	12°14.276'	122°58.990'	17/06/2019 to 20/06/2019	KJ668153	accaaggcagaccatgttaaacacacccagacacggagccaaactaaatgatacctgccagatgtctttggttggggcgaccacggggaacacgaaacccccgcgcggaacggaagcacctccttccacaaccaagagttcccactccaataaacagaatttctgacctacatgatccggcaacgccgatcaacggaccg	https://collections.ala.org.au/public/show/dr16844	485	16S Fish
				0.995	Ashmore Reef	12°14.276'	122°58.990'	17/06/2019 to 20/06/2019	KJ668153	accagggcagaccatgttaaacacacccagacacggagccaaactaaatgatacctgccagatgtctttggttggggcgaccacggggaacacgaaacccccgcgcggaacggaagcacctccttctacaaccaagagttcccactccaataaacagaatttctgacctacatgatccggcaacgccgatcaacggaccg	https://collections.ala.org.au/public/show/dr16844	463	16S Fish
				0.995	Ashmore Reef	12°14.276'	122°58.990'	17/06/2019 to 20/06/2019	KJ668153	accaaggcagaccatgttaaacacacccagacacggagccaaactaaatgatacctgccagatgtctttggttggggcgaccacggggaacacgaaacccccgcgcggaacggaagcacctccttctacaaccaagagttcccactccaataaacagaatttctgacctacatgatccggcaacgccgatcgacggaccg	https://collections.ala.org.au/public/show/dr16844	449	16S Fish
				0.995	Ashmore Reef	12°14.276'	122°58.990'	17/06/2019 to 20/06/2019	KJ668153	accaaggcagaccatgttaaacacacccagacacggagccaaactaaatgatacctgccagatgtctttggttggggcgaccacggggaacacgaaacccccgcgcggaacggaagcacctccttctacaaccaagagttcccactccaatagacagaatttctgacctacatgatccggcaacgccgatcaacggaccg	https://collections.ala.org.au/public/show/dr16844	425	16S Fish
				0.995	Ashmore Reef	12°14.276'	122°58.990'	17/06/2019 to 20/06/2019	KJ668153	accaaggcagaccatgttaaacacacccagacacggagccaaactaaatgatacctgccagatgtctttggttggggcgaccacggggaacacgaaacccccgcgcggaacggaagcacctccttctacaaccaagagttcccactccaataaacagaatttctgacctacatgatccggcgacgccgatcaacggaccg	https://collections.ala.org.au/public/show/dr16844	366	16S Fish
				0.995	Ashmore Reef	12°14.276'	122°58.990'	17/06/2019 to 20/06/2019	KJ668153	accaaggcagaccatgttaaacacacccagacacggagccaaactaaatgatacctgccagatgtctttggttggggcgaccacggggaacacgaaacccccgcgcggaacggaagcacctccttctacaaccgagagttcccactccaataaacagaatttctgacctacatgatccggcaacgccgatcaacggaccg	https://collections.ala.org.au/public/show/dr16844	211	16S Fish
				0.995	Ashmore Reef	12°14.276'	122°58.990'	17/06/2019 to 20/06/2019	KJ668153	accaaggcagaccatgttaaacacacccagacacagagccaaactaaatgatacctgccagatgtctttggttggggcgaccacggggaacacgaaacccccgcgcggaacggaagcacctccttctacaaccaagagttcccactccaataaacagaatttctgacctacatgatccggcaacgccgatcaacggaccg	https://collections.ala.org.au/public/show/dr16844	192	16S Fish
				0.995	Ashmore Reef	12°14.276'	122°58.990'	17/06/2019 to 20/06/2019	KJ668153	accaagacagaccatgttaaacacacccagacacggagccaaactaaatgatacctgccagatgtctttggttggggcgaccacggggaacacgaaacccccgcgcggaacggaagcacctccttctacaaccaagagttcccactccaataaacagaatttctgacctacatgatccggcaacgccgatcaacggaccg	https://collections.ala.org.au/public/show/dr16844	188	16S Fish
				0.995	Ashmore Reef	12°14.276'	122°58.990'	17/06/2019 to 20/06/2019	KJ668153	accaaggcagaccatgttaaacacacccagacacggagccaaactaaatgatacctgccagatgtctttggttggggcgaccacggggaacatgaaacccccgcgcggaacggaagcacctccttctacaaccaagagttcccactccaataaacagaatttctgacctacatgatccggcaacgccgatcaacggaccg	https://collections.ala.org.au/public/show/dr16844	168	16S Fish
				0.995	Ashmore Reef	12°14.276'	122°58.990'	17/06/2019 to 20/06/2019	KJ668153	accaaggcagaccatgttaaacacacccagacacggagccaaactaaatgatacctgccagatgtctttggttggggcgaccacggggaacacgaaacccccgcgcggaacggaagcacctccttctacaaccaagagttcccactccaataaacagaatttctgacctatatgatccggcaacgccgatcaacggaccg	https://collections.ala.org.au/public/show/dr16844	121	16S Fish
				0.995	Ashmore Reef	12°14.276'	122°58.990'	17/06/2019 to 20/06/2019	KJ668153	accaaggcagaccatgttaaacacacccagacacggagccaaactaaatgttacctgccagatgtctttggttggggcgaccacggggaacacgaaacccccgcgcggaacggaagcacctccttctacaaccaagagttcccactccaataaacagaatttctgacctacatgatccggcaacgccgatcaacggaccg	https://collections.ala.org.au/public/show/dr16844	41	16S Fish
				0.995	Ashmore Reef	12°14.276'	122°58.990'	17/06/2019 to 20/06/2019	KJ668153	accaaggcagaccatgttaaacacacccagacacggagccaaactaaatgatacctgccagatgactttggttggggcgaccacggggaacacgaaacccccgcgcggaacggaagcacctccttctacaaccaagagttcccactccaataaacagaatttctgacctacatgatccggcaacgccgatcaacggaccg	https://collections.ala.org.au/public/show/dr16844	38	16S Fish
				0.995	Ashmore Reef	12°14.276'	122°58.990'	17/06/2019 to 20/06/2019	KJ668153	accaaggcagaccttgttaaacacacccagacacggagccaaactaaatgatacctgccagatgtctttggttggggcgaccacggggaacacgaaacccccgcgcggaacggaagcacctccttctacaaccaagagttcccactccaataaacagaatttctgacctacatgatccggcaacgccgatcaacggaccg	https://collections.ala.org.au/public/show/dr16844	33	16S Fish
				0.99	Ashmore Reef	12°14.276'	122°58.990'	17/06/2019 to 20/06/2019	KJ668153	ttcaaggcagaccatgttaaacacacccagacacggagccaaactaaatgatacctgccagatgtctttggttggggcgaccacggggaacacgaaacccccgcgcggaacggaagcacctccttctacaaccaagagttcccactccaataaacagaatttctgacctacatgatccggcaacgccgatcaacggaccg	https://collections.ala.org.au/public/show/dr16844	54	16S Fish
				0.99	Ashmore Reef	12°14.276'	122°58.990'	17/06/2019 to 20/06/2019	KJ668153	accaaggcagaccatgttaaacacacccagacacggagccaaactaaatgatacctgccagatgtctttggttggggcgaccacggggaacacgaaacccccgcgcggaacggaagcacctccttctacaaccaagagttcccactccaataaacagaatttctgacctacatgatccggcaacgctgatcaacggactg	https://collections.ala.org.au/public/show/dr16844	39	16S Fish
				0.99	Ashmore Reef	12°14.276'	122°58.990'	17/06/2019 to 20/06/2019	KJ668153	accaaggcagactatgttaaacacacccagacacggagccaaactaaatgatacctgccagatgtctttggttggggcgaccacgggggacacgaaacccccgcgcggaacggaagcacctccttctacaaccaagagttcccactccaataaacagaatttctgacctacatgatccggcaacgccgatcaacggaccg	https://collections.ala.org.au/public/show/dr16844	38	16S Fish
				0.99	Ashmore Reef	12°14.276'	122°58.990'	17/06/2019 to 20/06/2019	KJ668153	accaaggcagaccatgttaaacacacccagacacggagccaaactaaatgatacctgccagatgtctttggttggggcgaccacggggaacacgaaacccccgcgcggaacggaagcacctccttctacaaccaagagttcccactccaataaacagaatttctgacctacatgatccggcaacgctgatcaactgaccg	https://collections.ala.org.au/public/show/dr16844	25	16S Fish
				0.99	Ashmore Reef	12°14.276'	122°58.990'	17/06/2019 to 20/06/2019	KJ668153	accaaggcagaccatgttaaacacacccagacacggagccaaactaaatgatacctgccagacgtctttggttggggcgaccacggggaacacgaaacccccgcgcggaacggaagcacctccttctacaaccaagagttcccactccaataaacagaatttctgacctacatgatctggcaacgccgatcaacggaccg	https://collections.ala.org.au/public/show/dr16844	22	16S Fish
				0.99	Ashmore Reef	12°14.276'	122°58.990'	17/06/2019 to 20/06/2019	KJ668153	accaaggcagaccatgttaaacacacccagacacggagccaaactaaatgatacctgccagatgtctttggttggggcgaccacggggaacacgaaacccccgcgcggaacggaagcacctccttctacaaccaagggtccccactccaataaacagaatttctgacctacatgatccggcaacgccgatcaacggaccg	https://collections.ala.org.au/public/show/dr16844	22	16S Fish
				0.99	Ashmore Reef	12°14.276'	122°58.990'	17/06/2019 to 20/06/2019	KJ668153	accaaggcagaccttgttaaacacacccagacacggagccaaactaaatgatacctgcctgatgtctttggttggggcgaccacggggaacacgaaacccccgcgcggaacggaagcacctccttctacaaccaagagttcccactccaataaacagaatttctgacctacatgatccggcaacgccgatcaacggaccg	https://collections.ala.org.au/public/show/dr16844	22	16S Fish
				0.99	Ashmore Reef	12°14.276'	122°58.990'	17/06/2019 to 20/06/2019	KJ668153	accaaggcagaccatgttaaacacacccagacacggagccaaactaaatgatacctgccagatgtctaaggttggggcgaccacggggaacacgaaacccccgcgcggaacggaagcacctccttctacaaccaagagttcccactccaataaacagaatttctgacctacatgatccggcaacgccgatcaacggaccg	https://collections.ala.org.au/public/show/dr16844	20	16S Fish
				0.99	Ashmore Reef	12°14.276'	122°58.990'	17/06/2019 to 20/06/2019	KJ668153	tccaaggcagaccatgttaaacacacccagacacggagccaaactaaatgatacctgccagatgtctttggttggggcgaccacggggaacacgaaacccccgcgcggaacggaagcacctccttctacaaccaagagttcccactccaataaacagaatttctgacctacatgatccggcaacgctgatcaacggaccg	https://collections.ala.org.au/public/show/dr16844	20	16S Fish
				0.99	Ashmore Reef	12°14.276'	122°58.990'	17/06/2019 to 20/06/2019	KJ668153	tccaaggcaggccatgttaaacacacccagacacggagccaaactaaatgatacctgccagatgtctttggttggggcgaccacggggaacacgaaacccccgcgcggaacggaagcacctccttctacaaccaagagttcccactccaataaacagaatttctgacctacatgatccggcaacgccgatcaacggaccg	https://collections.ala.org.au/public/show/dr16844	17	16S Fish
				0.99	Ashmore Reef	12°14.276'	122°58.990'	17/06/2019 to 20/06/2019	KJ668153	accaaggcagaccatgttaaacacacccagacacggagccaaactaaatgatacctgccagatgtctttggatagggcgaccacggggaacacgaaacccccgcgcggaacggaagcacctccttctacaaccaagagttcccactccaataaacagaatttctgacctacatgatccggcaacgccgatcaacggaccg	https://collections.ala.org.au/public/show/dr16844	17	16S Fish
				0.99	Ashmore Reef	12°14.276'	122°58.990'	17/06/2019 to 20/06/2019	KJ668153	accaaggcagaccatgttaaacacacccggacacggagccaaactaaatgatacctgccagatgtctttggttggggcgaccacggggaacacgaaacccccgcgcggaacggaagcacctccctctacaaccaagagttcccactccaataaacagaatttctgacctacatgatccggcaacgccgatcaacggaccg	https://collections.ala.org.au/public/show/dr16844	17	16S Fish
				0.99	Ashmore Reef	12°14.276'	122°58.990'	17/06/2019 to 20/06/2019	KJ668153	accaaggccgaccatgttaaacacacccagacacggagccaaactaaatgatacctgccagatgtctttggatggggcgaccacggggaacacgaaacccccgcgcggaacggaagcacctccttctacaaccaagagttcccactccaataaacagaatttctgacctacatgatccggcaacgccgatcaacggaccg	https://collections.ala.org.au/public/show/dr16844	15	16S Fish
				0.99	Ashmore Reef	12°14.276'	122°58.990'	17/06/2019 to 20/06/2019	KJ668153	tccaaggcagaccatgttaaacacacccagacacggagccaaactaaatgatacctgccagatgtctttggttggggcgaccacggggaacacgaaacccccgcgcggaacgggagcacctccttctacaaccaagagttcccactccaataaacagaatttctgacctacatgatccggcaacgccgatcaacggaccg	https://collections.ala.org.au/public/show/dr16844	14	16S Fish
				0.99	Ashmore Reef	12°14.276'	122°58.990'	17/06/2019 to 20/06/2019	KJ668153	accaaggcagaccatgttaaacacacccagacacggagccaaactaaatgatacctgccagatgtctttggttggggcgaccacggggaacacgaaacccccgcgcggaacggaagcacctccttctacaaccaagagttcccactccaataaacaggatctctgacctacatgatccggcaacgccgatcaacggaccg	https://collections.ala.org.au/public/show/dr16844	12	16S Fish
				0.99	Ashmore Reef	12°14.276'	122°58.990'	17/06/2019 to 20/06/2019	KJ668153	accaaggcagaccatgttaaacacacccagacacggagccaaactaaatgatacctgccagatgtctttggttggggcgaccacggggaacacgaaacccccgcgcggaacggaagcacctccttctacaaccaagagttcccactccaataaacagaatttctgacctacatgatccggcaacgccgatcaactgactg	https://collections.ala.org.au/public/show/dr16844	11	16S Fish
				0.99	Ashmore Reef	12°14.276'	122°58.990'	17/06/2019 to 20/06/2019	KJ668153	accaaggcagaccatgttaaacacacccagacacggagccaaactaaatgatacctgccagatgtctttggttggggcgaccacggggaacactaaacccccgcgcggaacggaagcacctccttctacaaccaagagttcccactccaataaacagaatttctgacctacatgatccggcaacgccgatcaacgtaccg	https://collections.ala.org.au/public/show/dr16844	11	16S Fish
				0.99	Ashmore Reef	12°14.276'	122°58.990'	17/06/2019 to 20/06/2019	KJ668153	accaaggcagaccatgttaaacacacccagacacggagccaaactaagtgatacctgccagatgtctttggttggggcgaccacggggaacacgaaacccccgcgcggagcggaagcacctccttctacaaccaagagttcccactccaataaacagaatttctgacctacatgatccggcaacgccgatcaacggaccg	https://collections.ala.org.au/public/show/dr16844	11	16S Fish
				0.99	Ashmore Reef	12°14.276'	122°58.990'	17/06/2019 to 20/06/2019	KJ668153	accaaggcagaccatgttaaacacacccagacacggagccaaactaaatgatacctgccagatgtctttggttggggcgaccacggggaacactaaacccccgcgcggaacggaagcacctccttctacaaccaagagttcccactccaataaacagaatttcttacctacatgatccggcaacgccgatcaacggaccg	https://collections.ala.org.au/public/show/dr16844	11	16S Fish
Fistulariidae	Fistularia	Fistularia commersonii	37278001	0.995	Ashmore Reef	12°14.276'	122°58.990'	17/06/2019 to 20/06/2019	GQ902000	ataagacagcctatgttaaacacccctgataaggcctccaaacaaaataggccctgcctgaatgtctttggttggggcgaccgcggggacataaagaacccccacgtggaatgggagtacttctcccagagctaagagctacggctctaggcaacagaatttctgaccagcaagatccggtacatccgatcaacggaccg	https://collections.ala.org.au/public/show/dr16844	196	16S Fish
Gadidae	Micromesistius	Micromesistius sp.	37226905	1	Ashmore Reef	12°14.276'	122°58.990'	17/06/2019 to 20/06/2019	KU510496	ctaaagtaagtcacgtttaacatgctacgataatagtaaaaacttagtgataattactgaagtgtctttggttggggcgaccgcggggtaaaacacaacccccatgtggaccggggatattatccctaatactcagagcctctactccaagtaacagaaattctgacttttctgatccggtataaccgatcaacgaaccg	https://collections.ala.org.au/public/show/dr16844	440	16S Fish
				0.995	Ashmore Reef	12°14.276'	122°58.990'	17/06/2019 to 20/06/2019	KU510496	ttaaagtaagtcacgtttaacatgctacgataatagtaaaaacttagtgataattactgaagtgtctttggttggggcgaccgcggggtaaaacacaacccccatgtggaccggggatattatccctaatactcagagcctctactccaagtaacagaaattctgacttttctgatccggtataaccgatcaacgaaccg	https://collections.ala.org.au/public/show/dr16844	73	16S Fish
Gobiidae		Gobiidae - Unknown 1	37428000	0.896552	Ashmore Reef	12°14.276'	122°58.990'	17/06/2019 to 20/06/2019	KF415300	accaagacagaccacgttaagcccccgcagcaacacgaaataaaactaagtggtacctgttttattgtctttggttggggcgaccgcggagtaacaacaaacccccgtgcggaaggggacacaccctcgaagcaagagccacagctctaacaaacagaacatctgaccaaaaagatccggcaatgccgatcaacggaccg	https://collections.ala.org.au/public/show/dr16844	199	16S Fish
	Bryaninops	Bryaninops sp.	37428917	0.916667	Ashmore Reef	12°14.276'	122°58.990'	17/06/2019 to 20/06/2019	FJ617060	actagaccagactacgtaaagaacgctttcaaccacgaaagatgaactatgtaacctctgtccctttgtctttggttggggcgaccaaggggacctacacaacccccacgcggaagggaacataccagcccgaagcgagagccacagctctaactagcagatacttctgaccacagagatccggccacgccgatcaacggaccg	https://collections.ala.org.au/public/show/dr16844	790	16S Fish
	Eviota	Eviota sp. 1	37428932	0.925	Ashmore Reef	12°14.276'	122°58.990'	17/06/2019 to 20/06/2019	FJ617063	gccagggcgggccccgtcaagaatcctactttaattaggagggaacaacaggacccccgccctcatgtctttggttggggcgaccgcggggtaacaacaaacccccacgtggaatgggtaaacccctaagacaagagccacagctctaataaccagaacgtctgaccaaaaagatccggcaccgccgatcaacggatac	https://collections.ala.org.au/public/show/dr16844	764	16S Fish
		Eviota sp. 2	37428932	0.935323	Ashmore Reef	12°14.276'	122°58.990'	17/06/2019 to 20/06/2019	AP019335	accaggacagtccatgttaaagcccctgccacaccaggaaaaaaccccgtgggccccgtcctcctgtctttggttggggcgaccgcggggaaacacaaaacccccacgaggaacggggccctccccctaaacccagagccacagctctaattaacagaacatctgactttaagatccggcactgccgatcaacggaccg	https://collections.ala.org.au/public/show/dr16844	10	16S Fish
				0.930693	Ashmore Reef	12°14.276'	122°58.990'	17/06/2019 to 20/06/2019	AP019335	accaggacagtccatgttaaaacccctgccacaccaggaaaaaaccccgtgggccctgtcctcctgtctttggttggggcgaccgcggggaaacacaaaacccccacgaggaacggggccctccccctaaacccagagccacagctctaattaacagaacatctgactttaagatccggcactgccgatcaacggaccg	https://collections.ala.org.au/public/show/dr16844	15939	16S Fish
				0.930348	Ashmore Reef	12°14.276'	122°58.990'	17/06/2019 to 20/06/2019	AP019335	accaggacagtccatgttaaaacccctgccacaccaggaaaaaaccccgtgggccctgtccccctgtctttggttggggcgaccgcggggaaacacaaaacccccacgaggagcggggccctccccctaaacccagagccacagctctaattaacagaacatctgactttaagatccggcactgccgatcaacggaccg	https://collections.ala.org.au/public/show/dr16844	14	16S Fish
				0.925743	Ashmore Reef	12°14.276'	122°58.990'	17/06/2019 to 20/06/2019	AP019335	accaggacagtccatgttaaaacccctgccacaccaggaaaaaaccccgtgggccctgtcctcctgtctttggttggggcgaccgcggggaaacacaaaacccccacgaggaacggggccctccccctaagcccagagccacagctctaattaacagaacatctgactttaagatccggcactgccgatcaacggaccg	https://collections.ala.org.au/public/show/dr16844	1497	16S Fish
				0.925743	Ashmore Reef	12°14.276'	122°58.990'	17/06/2019 to 20/06/2019	AP019335	accaggacagtccatgttaaaacccctgccacaccaggaaaaaaccccgtgggccctgtcctcctgtctttggttggggcgaccgcggggaaacacaaaacccccacgaggaacggggccctccccctaaacccagagccacagctccaattaacagaacatctgactttaagatccggcactgccgatcaacggaccg	https://collections.ala.org.au/public/show/dr16844	425	16S Fish
				0.925743	Ashmore Reef	12°14.276'	122°58.990'	17/06/2019 to 20/06/2019	AP019335	accaggacagtccatgttaaaacccctgccacaccaggaaaaaaccccgtgggccctgtcctcctgtctttggttggggcgaccgcggggaaacacaaaacccccacgaggaacggggccctccccctaaacccagagccacagctctaattaacagaacatctgactttaagatccggcactgccgatcaacgggccg	https://collections.ala.org.au/public/show/dr16844	58	16S Fish
				0.925743	Ashmore Reef	12°14.276'	122°58.990'	17/06/2019 to 20/06/2019	AP019335	accaggacagtccatgttaaaacccctgccacaccaggaaaaaaccccgtgggccctgtcctcctgtctttggttggggcgaccgcggggaaacacaaaacccccacggggaacggggccctccccctaaacccagagccacagctctaattaacagaacatctgactttaagatccggcactgccgatcaacggaccg	https://collections.ala.org.au/public/show/dr16844	49	16S Fish
				0.920792	Ashmore Reef	12°14.276'	122°58.990'	17/06/2019 to 20/06/2019	AP019335	accaggacagtccatgttaaaacccctgccacaccaggaaaaaaccccgtgggccctgtcctcctgtctttggttggggcgaccgcggggaaacacaaaacccccacgaggaacggggccctccccctaaacccagagccacagctctaattaacagaacatctgactttaagatccggcactgcctatcaacggacct	https://collections.ala.org.au/public/show/dr16844	11	16S Fish
	Exyrias	Exyrias sp.	37428933	0.94	Ashmore Reef	12°14.276'	122°58.990'	17/06/2019 to 20/06/2019	KF415361	accaggacagcccacgttaagccccctcacttgcgaggaataaaccaaatggcccctgtccccctgtctttggttggggcgaccgcggagaaacataaaacccccacgtggaatgggcctacacccctaaaaacagagccacagctctaataagcagaaaatctgaccagcaagatccggtaacaccgatcaacggaccc	https://collections.ala.org.au/public/show/dr16844	140	16S Fish
	Gobiodon	Gobiodon sp.	37428938	1	Ashmore Reef	12°14.276'	122°58.990'	17/06/2019 to 20/06/2019	KF242367	cccgcagcagaccacgtcaagacccttaaaccactaggactgtaaacaaagtgcccctcctgctgctaggtctttggttggggcgaccgcggagaaacaataaacccccgcgtggtacgggccacacccctaaagccagagccacagctctaacaagcagaatttctgaccttcaagatccggcattaccgatcaacggaccg	https://collections.ala.org.au/public/show/dr16844	262	16S Fish
				1	Ashmore Reef	12°14.276'	122°58.990'	17/06/2019 to 20/06/2019	KF242368	ccccgcagcagaccacgtcaagacccttaaaccactaggactgtaaacaaagtgccctcctgctgctaggtctttggttggggcgaccgcggagaaacaataaacccccgcgtggtacgggccacacccctaaagccagagccacagctctaacaagcagaatttctgaccttcaagatccggcattaccgatcaacggaccg	https://collections.ala.org.au/public/show/dr16844	234	16S Fish
				1	Ashmore Reef	12°14.276'	122°58.990'	17/06/2019 to 20/06/2019	FJ617079	cctgcagcagaccacgtcaagacccttaagccaccaaggctataaacagagtgctccccctgctgcaggtctttggttggggcgaccgcggagaaacaacaaacccccgcgtggtacgggccatacccttaaagccagagccgcagctctaacaagcagaatttctgaccttcaagatccggcattgccgatcaacggaccg	https://collections.ala.org.au/public/show/dr16844	21	16S Fish
	Paragobiodon	Paragobiodon sp.	37428966	0.975248	Ashmore Reef	12°14.276'	122°58.990'	17/06/2019 to 20/06/2019	EF443263	cccgaagcagcccacatctaaaagctttgaaccactaaagcccaattaacactggcccctacttcgggtttttggttggggcgaccgcggggaaacagaaaacccccacatggtaaggggcctcctccctaaaaccagagccacagctctaattaacagaacatctgaccgctaagatccggcaccgccgatcaacggaccc	https://collections.ala.org.au/public/show/dr16844	485	16S Fish
				0.975248	Ashmore Reef	12°14.276'	122°58.990'	17/06/2019 to 20/06/2019	EF443263	cccgaagcagcccacatctaaaagctttgaactactaaagcccaattaacactggcccctacttcgggtttttggttggggcgaccgcggggaaacaaaaaacccccacatggtaaggggcctcctccctaaaaccagagccacagctctaatgaacagaacatctgaccgctaagatccggcaccgccgatcaacggaccc	https://collections.ala.org.au/public/show/dr16844	188	16S Fish
				0.970297	Ashmore Reef	12°14.276'	122°58.990'	17/06/2019 to 20/06/2019	EF443263	cccgaagcagcccacatctaaaagctttgagctactaaagcccaattaacactggcccctacttcgggtttttggttggggcgaccgcggggaaacaaaaaacccccacatggtaaggggcctcctccctaaaaccagagccacagctctaatgaacagaacatctgaccgctaagatccggcaccgccgatcaacggaccc	https://collections.ala.org.au/public/show/dr16844	83	16S Fish
		Gobiidae - Unknown 2	37428000	0.900498	Ashmore Reef	12°14.276'	122°58.990'	17/06/2019 to 20/06/2019	FJ617095	aaagagaagactgccctgacagacaccccgccaacctaactaaaacgggcgccccttcctcacatgtctttggttggggcgaccgcggggcaacataaagcccccacgtggaaaggaatatttgacccaatgccagagcgacagctccaactaacagaacttctgaccattaagacccagcaatgctgattaacgaacca	https://collections.ala.org.au/public/show/dr16844	252	16S Fish
		Gobiidae - Unknown 3	37428000	0.91	Ashmore Reef	12°14.276'	122°58.990'	17/06/2019 to 20/06/2019	KM357615	actaggacggcacacgttaaacccctcggcttatcgggaataaaccaagtgacccccgtccccctgtctttggttggggcgaccgcggagtaaaaactaacccccacgtggaaggggaaatacccctgagcatagaggcacacctccagcaagcagaaattctgaccatacgatccggcaatgccgatcaacggaccc	https://collections.ala.org.au/public/show/dr16844	12027	16S Fish
		Gobiidae - Unknown 4	37428000	1	Ashmore Reef	12°14.276'	122°58.990'	17/06/2019 to 20/06/2019	KM357608	accaggacggcccgcgttaaagcccttggcttatcaagactaaaccaagcggcccccgtccccctgtctttggttggggcgaccgcggggtaataaccaacccccacgtggaatgggtaacaccctgacctcagagccacacctccagctagcagaacttctgaccataagatccggcagtgccgatcaacggaccc	https://collections.ala.org.au/public/show/dr16844	907	16S Fish
		Vanderhorstia ornatissima	37428291	0.99505	Ashmore Reef	12°14.276'	122°58.990'	17/06/2019 to 20/06/2019	AP019315	accagagtagaccatgttaaactcccacccaaacgtgggcccaaaccaaatggcatcctgctcctatgtctttggttggggcgaccgcggaggaacaaaaatcccccgtgcagaaggggagaagctccctgagataagagccacagctctaagcaccagaacatctgactagaaagatccggcaaagccgatcaacggaccg	https://collections.ala.org.au/public/show/dr16844	902	16S Fish
Haemulidae	Plectorhinchus	Plectorhinchus chaetodonoides	37350014	0.961165	Ashmore Reef	12°14.276'	122°58.990'	17/06/2019 to 20/06/2019	JN688771	accaagacagactatgttaaacaccccaaatcaaagggctaaactaaatggaaacctgtcctaatgtcttcggttggggcgaccgcggggaaacataaaacccccacgtggaaagggagcacgaccctcctacagccaagagcttccgctctactaaacagaaattctgaccaattagatccggcaagaccgatcaacgaaccg	https://collections.ala.org.au/public/show/dr16844	10	16S Fish
				0.941463	Ashmore Reef	12°14.276'	122°58.990'	17/06/2019 to 20/06/2019	AB355914	accaaagcagaccatgttaaacaccccaaaataaagggccaaaccaaatgactcctgccctaatgtctttggttggggcgaccgcggggaaacacaaaacccccacgtggaaagggagcacgaccctcctacagccaagagcttccgctctactaaacagaacttctgaccttaagatccggcaaagccgatcaacggacca	https://collections.ala.org.au/public/show/dr16844	36	16S Fish
				0.941176	Ashmore Reef	12°14.276'	122°58.990'	17/06/2019 to 20/06/2019	DQ299910	accaaggcagaccatgttaaacacctcagaacaaaggaccaaaccaaatgaaccctgccctaatgtctttggttggggcgaccgcggggaaacataaaacccccacgtggaaagggagcacgaccctcctacagccaagagcttccgctctactaaacagaacttctgaccttaagatccggcaaagccgatcaacggacca	https://collections.ala.org.au/public/show/dr16844	20	16S Fish
				0.936585	Ashmore Reef	12°14.276'	122°58.990'	17/06/2019 to 20/06/2019	JN688771	actaagacagcctatgtcaaacatccccaacaagggcctgaactaaatagtccctgtcctaatgtcttcggttggggcgaccgcggggaaacataaaacccccacgtggaaagggagcacgaccctcctacagccaagagcttccgctctactaaacagaacttctgaccttaagatccggcaaagccgatcaacggacca	https://collections.ala.org.au/public/show/dr16844	29	16S Fish
				0.936275	Ashmore Reef	12°14.276'	122°58.990'	17/06/2019 to 20/06/2019	DQ299918	accaaggcagaccatgttaaacatgccaaaataaagaactaaaccaaatgaaccctgccctaatgtctttggttggggcgaccgcggggaaacataaaacccccacgtggaaagggagcacgaccctcctacagccaagagcttccgctctactaaacagaacttctgaccttaagatccggcaaagccgatcaacggacca	https://collections.ala.org.au/public/show/dr16844	13	16S Fish
				0.92233	Ashmore Reef	12°14.276'	122°58.990'	17/06/2019 to 20/06/2019	JN688771	accaaagcagaccatgttaattacccctagacaaaggcccgaacaatattgaaccctgccctaatgtcttcggttggggcgaccgcggggaaacataaaacccccacgtggaaagggagcacgaccctcctacagccaagagcttccgctctactaaacagaacttctgaccttaagatccggcaaagccgatcaacggacca	https://collections.ala.org.au/public/show/dr16844	12	16S Fish
				0.912195	Ashmore Reef	12°14.276'	122°58.990'	17/06/2019 to 20/06/2019	JN688771	actaaagcagatcatgttaaggactccaaaacaaaggactgaacttagtgacccctgccctaatgtctttggttggggcgaccgcggggaaacataaaacccccacgtggaaagggagcacgaccctcctacagccaagagcttccgctctactaaacagaacttctgaccttaagatccggcaaagccgatcaacggacca	https://collections.ala.org.au/public/show/dr16844	10	16S Fish
				0.97561	Ashmore Reef	12°14.276'	122°58.990'	17/06/2019 to 20/06/2019	JN688771	accaaagcagaccatgttaaacaccccaaaataaagggctaaactaaatggaaacctgtcctaatgtcttcggttggggcgaccgcggggaaacataaaacccccacgtggaaagggagcacgaccctcctacagccaagagcttccgctctactaaacagaacttctgaccttaagatccggcaaagccgatcaacggacca	https://collections.ala.org.au/public/show/dr16844	16	16S Fish
				0.97549	Ashmore Reef	12°14.276'	122°58.990'	17/06/2019 to 20/06/2019	JN688771	accaagacagactatgttaaacaccccaaatcaaagggctaaactaaatggaaacctgtcctaatgtcttcggttggggcgaccgcggggaaacataaaacccccacgtggaaagggagcacgaccctcctacagccaagagcttccgctctaataaacagaaattctgaccaataagatccggcaaagccgatcaacggaccg	https://collections.ala.org.au/public/show/dr16844	12	16S Fish
				0.966019	Ashmore Reef	12°14.276'	122°58.990'	17/06/2019 to 20/06/2019	JN688771	accaagacagactatgttaaacaccccaaatcaaagggctaaactaaatggaaacctgtcctaatgtcttcggttggggcgaccgcggggaaacataaaacccccacgtggaaagggagcacgaccctcctacagccaagagcttccgctctactaaacagaacttctgaccaattagatccggcaagaccgatcaacgaaccg	https://collections.ala.org.au/public/show/dr16844	10	16S Fish
				1	Ashmore Reef	12°14.276'	122°58.990'	17/06/2019 to 20/06/2019	JN688771	accaagacagactatgttaaacaccccaaatcaaagggctaaactaaatggaaacctgtcctaatgtcttcggttggggcgaccgcggggaaacataaaacccccacgtggaaagggagcacgaccctcctacagccaagagcttccgctctactaaacagaacttctgaccttaagatccggcaaagccgatcaacggacca	https://collections.ala.org.au/public/show/dr16844	77982	16S Fish
				0.995074	Ashmore Reef	12°14.276'	122°58.990'	17/06/2019 to 20/06/2019	JN688771	tccaagacagactatgttaaacaccccaaatcaaagggctaaactaaatggaaacctgtcctaatgtcttcggttggggcgaccgcggggaaacataaaacccccacgtggaaagggagcacgaccctcctacagccaagagcttccgctctactaaacagaacttctgaccttaagatccggcaaagccgatcaacggacca	https://collections.ala.org.au/public/show/dr16844	1035	16S Fish
				0.995074	Ashmore Reef	12°14.276'	122°58.990'	17/06/2019 to 20/06/2019	JN688771	accaagacagactatgttaaacaccccaaatcaaagggctaaactaaatggaaacctgtcctaatgtcttcggttggggcgaccgcggggaaacataaaacccccacgtggaaagggagcacgaccctcctacagccaagagcctccgctctactaaacagaacttctgaccttaagatccggcaaagccgatcaacggacca	https://collections.ala.org.au/public/show/dr16844	936	16S Fish
				0.995074	Ashmore Reef	12°14.276'	122°58.990'	17/06/2019 to 20/06/2019	JN688771	accaagacagactatgttaaacaccccaaatcaaagggctagactaaatggaaacctgtcctaatgtcttcggttggggcgaccgcggggaaacataaaacccccacgtggaaagggagcacgaccctcctacagccaagagcttccgctctactaaacagaacttctgaccttaagatccggcaaagccgatcaacggacca	https://collections.ala.org.au/public/show/dr16844	648	16S Fish
				0.995074	Ashmore Reef	12°14.276'	122°58.990'	17/06/2019 to 20/06/2019	JN688771	accaagacagactatgttaaacaccccaaatcaaagggctaaactaaatggaaacctgtcctaatgtcttcggttggggcgaccgcggggaaacataaaacccccacgtggaaagggagcacgaccctcctacagccaagagcttccgctctactaaacagaacttctgaccttaagacccggcaaagccgatcaacggacca	https://collections.ala.org.au/public/show/dr16844	370	16S Fish
				0.995074	Ashmore Reef	12°14.276'	122°58.990'	17/06/2019 to 20/06/2019	JN688771	accaagacagactatgttaaacaccccaaatcaaagggctaaactaaatggaaacctgtcctaatgtcttcggttggggcgaccgcggggagacataaaacccccacgtggaaagggagcacgaccctcctacagccaagagcttccgctctactaaacagaacttctgaccttaagatccggcaaagccgatcaacggacca	https://collections.ala.org.au/public/show/dr16844	303	16S Fish
				0.995074	Ashmore Reef	12°14.276'	122°58.990'	17/06/2019 to 20/06/2019	JN688771	accaagacagactatgttaaacaccccaaatcaaagggctaaactaaatggaaacctgtcctaatgtcttcggttggggcgaccgcggggaaacataaaacccccacgtggaaagggagcacgaccctcctacagccaagagcttccgctctactaaacagaacctctgaccttaagatccggcaaagccgatcaacggacca	https://collections.ala.org.au/public/show/dr16844	258	16S Fish
				0.995074	Ashmore Reef	12°14.276'	122°58.990'	17/06/2019 to 20/06/2019	JN688771	accaagacagactatgttaaacaccccaaatcaaagggctaaactaaatggaaacctgtcctaatgtcttcggttggggcgaccgcggggaaacataaaacccccacgtggaaagggagcacgaccctcctacagccaagagcttccgctctactaaacagaacttctgaccttaagatccggcaaagccgatcaacggaccg	https://collections.ala.org.au/public/show/dr16844	231	16S Fish
				0.995074	Ashmore Reef	12°14.276'	122°58.990'	17/06/2019 to 20/06/2019	JN688771	accaaggcagactatgttaaacaccccaaatcaaagggctaaactaaatggaaacctgtcctaatgtcttcggttggggcgaccgcggggaaacataaaacccccacgtggaaagggagcacgaccctcctacagccaagagcttccgctctactaaacagaacttctgaccttaagatccggcaaagccgatcaacggacca	https://collections.ala.org.au/public/show/dr16844	222	16S Fish
				0.995074	Ashmore Reef	12°14.276'	122°58.990'	17/06/2019 to 20/06/2019	JN688771	accaagacagactatgttaaacaccccaaatcaaagggctaagctaaatggaaacctgtcctaatgtcttcggttggggcgaccgcggggaaacataaaacccccacgtggaaagggagcacgaccctcctacagccaagagcttccgctctactaaacagaacttctgaccttaagatccggcaaagccgatcaacggacca	https://collections.ala.org.au/public/show/dr16844	157	16S Fish
				0.995074	Ashmore Reef	12°14.276'	122°58.990'	17/06/2019 to 20/06/2019	JN688771	accaagacagactatgttaaacaccccaaatcaaagggctaaactaaatggaaacctgtcctaatgtcttcggttggggcgaccgcggggaaacataaaacccccacgtggaaagggagcacgaccctcctacagccaagagcttccgctctactaaacagaacttctgaccttaagatccggcaaagccgatcaacgaacca	https://collections.ala.org.au/public/show/dr16844	62	16S Fish
				0.995074	Ashmore Reef	12°14.276'	122°58.990'	17/06/2019 to 20/06/2019	JN688771	accaagacagactatgttaaacaccccaaatcaaagggctaaactaaatggaaacctgtcctaatgtcttcggttggggcgaccgcggggaaacataaaacccccacgtggaaagggagcacgaccctcctacagccaagagcttccgctctactaaacagaacttctgaccttaagatccggcaaagccgataaacggacca	https://collections.ala.org.au/public/show/dr16844	46	16S Fish
				0.995074	Ashmore Reef	12°14.276'	122°58.990'	17/06/2019 to 20/06/2019	JN688771	accaagacagattatgttaaacaccccaaatcaaagggctaaactaaatggaaacctgtcctaatgtcttcggttggggcgaccgcggggaaacataaaacccccacgtggaaagggagcacgaccctcctacagccaagagcttccgctctactaaacagaacttctgaccttaagatccggcaaagccgatcaacggacca	https://collections.ala.org.au/public/show/dr16844	38	16S Fish
				0.995074	Ashmore Reef	12°14.276'	122°58.990'	17/06/2019 to 20/06/2019	JN688771	accaagacagactatgttaaacaccccaaatcaaagggctaaactaaatggaaacctgtcctaatgtcttcggttggggcgaccgcggggaaacataaaacccccacgtggaaagggagcacgaccctcctacagccaagagcttccgctctactaaatagaacttctgaccttaagatccggcaaagccgatcaacggacca	https://collections.ala.org.au/public/show/dr16844	29	16S Fish
				0.995074	Ashmore Reef	12°14.276'	122°58.990'	17/06/2019 to 20/06/2019	JN688771	accaagacagactatgttaaacaccccaaatcaaagggctaaactaaatggaaacctgtcctaatgtcttcggttggggcgaccgcggggaaacataaaacccccacgtggaaagagagcacgaccctcctacagccaagagcttccgctctactaaacagaacttctgaccttaagatccggcaaagccgatcaacggacca	https://collections.ala.org.au/public/show/dr16844	26	16S Fish
				0.995074	Ashmore Reef	12°14.276'	122°58.990'	17/06/2019 to 20/06/2019	JN688771	accaagacagactatgttaaacaccccaaatccaagggctaaactaaatggaaacctgtcctaatgtcttcggttggggcgaccgcggggaaacataaaacccccacgtggaaagggagcacgaccctcctacagccaagagcttccgctctactaaacagaacttctgaccttaagatccggcaaagccgatcaacggacca	https://collections.ala.org.au/public/show/dr16844	15	16S Fish
				0.990196	Ashmore Reef	12°14.276'	122°58.990'	17/06/2019 to 20/06/2019	JN688771	accaaagcagactatgttaaacaccccaaatcaaagggctaaactaaatggaaacctgtcctaatgtcttcggttggggcgaccgcggggaaacataaaacccccacgtggaaagggagcacgaccctcctacagccaagagcttccgctctactaaacagaacttctgaccttaagatccggcaaagccgatcaacggacca	https://collections.ala.org.au/public/show/dr16844	13	16S Fish
				0.990148	Ashmore Reef	12°14.276'	122°58.990'	17/06/2019 to 20/06/2019	JN688771	accaagacagactatgttaaacaccccaaatcaaagggctaaactaaatggaaacctgtcctaatgtcttcggttggggcgaccgcggggaaacataaaacccccacgtggaaagggagcacgaccctcctacagccaagagcttccgctctactaaacagaacttctgaccttaagatccggcaatgccgatcaacgtacca	https://collections.ala.org.au/public/show/dr16844	57	16S Fish
				0.990148	Ashmore Reef	12°14.276'	122°58.990'	17/06/2019 to 20/06/2019	JN688771	ttcaagacagactatgttaaacaccccaaatcaaagggctaaactaaatggaaacctgtcctaatgtcttcggttggggcgaccgcggggaaacataaaacccccacgtggaaagggagcacgaccctcctacagccaagagcttccgctctactaaacagaacttctgaccttaagatccggcaaagccgatcaacggacca	https://collections.ala.org.au/public/show/dr16844	46	16S Fish
				0.990148	Ashmore Reef	12°14.276'	122°58.990'	17/06/2019 to 20/06/2019	JN688771	accaaggcagaccatgttaaacaccccaaatcaaagggctaaactaaatggaaacctgtcctaatgtcttcggttggggcgaccgcggggaaacataaaacccccacgtggaaagggagcacgaccctcctacagccaagagcttccgctctactaaacagaacttctgaccttaagatccggcaaagccgatcaacggacca	https://collections.ala.org.au/public/show/dr16844	19	16S Fish
				0.990148	Ashmore Reef	12°14.276'	122°58.990'	17/06/2019 to 20/06/2019	JN688771	accaagacagactatgttaaacaccccaaatcaaagggctaaactaagtggaaacctgtcctaatgccttcggttggggcgaccgcggggaaacataaaacccccacgtggaaagggagcacgaccctcctacagccaagagcttccgctctactaaacagaacttctgaccttaagatccggcaaagccgatcaacggacca	https://collections.ala.org.au/public/show/dr16844	19	16S Fish
				0.990148	Ashmore Reef	12°14.276'	122°58.990'	17/06/2019 to 20/06/2019	JN688771	accatgacagactatgttaaacaccccaaatcaaagggctaaactaaatggaaacctgtcctaatgtcttcggttggggcgaccgcggggaaacgtaaaacccccacgtggaaagggagcacgaccctcctacagccaagagcttccgctctactaaacagaacttctgaccttaagatccggcaaagccgatcaacggacca	https://collections.ala.org.au/public/show/dr16844	18	16S Fish
				0.990148	Ashmore Reef	12°14.276'	122°58.990'	17/06/2019 to 20/06/2019	JN688771	accaagacagactatgttaaacaccccaaatcaaagggctaaactaaatggaaacctgtcctaatgtcttcggttggggcgaccgcggggaaacataaaacccccacgtggaaagggagcacgaccctcctacagccaagagcttccgctctactaaacagaacttctgaccttaagatccgtcaaagccgatcaacgtacca	https://collections.ala.org.au/public/show/dr16844	17	16S Fish
				0.990148	Ashmore Reef	12°14.276'	122°58.990'	17/06/2019 to 20/06/2019	JN688771	accaagacagactatgttaaacaccccaaatcaaagggctaaactaaatgggaacctgtcctaatgccttcggttggggcgaccgcggggaaacataaaacccccacgtggaaagggagcacgaccctcctacagccaagagcttccgctctactaaacagaacttctgaccttaagatccggcaaagccgatcaacggacca	https://collections.ala.org.au/public/show/dr16844	13	16S Fish
				0.990148	Ashmore Reef	12°14.276'	122°58.990'	17/06/2019 to 20/06/2019	JN688771	accaagacagactatgttaagcaccccaaatcaaagggctaaactaaatggaaacctgtcctaatgtcttcggttggggcgaccgcggggaaacataaaacccccacgtggaaagggagcacgaccctcctacagccaagagcttccgctctactaaacagaacttctgaccttaagatccggcaaagccgatcaacgtacca	https://collections.ala.org.au/public/show/dr16844	12	16S Fish
				0.990148	Ashmore Reef	12°14.276'	122°58.990'	17/06/2019 to 20/06/2019	JN688771	accaagacagactatgttaaacaccccaaatcaaagggctaaactaaatggaagcctgtcctaatgtcttcggttgaggcgaccgcggggaaacataaaacccccacgtggaaagggagcacgaccctcctacagccaagagcttccgctctactaaacagaacttctgaccttaagatccggcaaagccgatcaacggacca	https://collections.ala.org.au/public/show/dr16844	12	16S Fish
				0.990148	Ashmore Reef	12°14.276'	122°58.990'	17/06/2019 to 20/06/2019	JN688771	accaagacagactatgttaaacaccccaaatcaaagggctaaactaaatggaaacctgtcctaatgtcttcggttggggcgaccgcggggaaacataaaacccccacgtggaaagggagcacgaccctcctacagccaagagcttccgctctactaaacagaacttctgaccttaagatccggcaacgccgatcaacggaccg	https://collections.ala.org.au/public/show/dr16844	12	16S Fish
				0.990148	Ashmore Reef	12°14.276'	122°58.990'	17/06/2019 to 20/06/2019	JN688771	accaagacagactatgttaaacaccccaaatcaaagggctaaactaaatggaaacctgtcctaatgtcttcggttggggcgaccgcggggaaacataaaacccccacgtggaaagggagcacgaccctcctacagccaagagcttccgctctactaaacagaacttctgaccttaagatccggcaaagccgatcaacgaaccg	https://collections.ala.org.au/public/show/dr16844	11	16S Fish
				0.990148	Ashmore Reef	12°14.276'	122°58.990'	17/06/2019 to 20/06/2019	JN688771	accaagacagactatgttaaacaccccaaatcaaagggctaaactaaatggaaacctgtcctaatgtaatcggttggggcgaccgcggggaaacataaaacccccacgtggaaagggagcacgaccctcctacagccaagagcttccgctctactaaacagaacttctgaccttaagatccggcaaagccgatcaacggacca	https://collections.ala.org.au/public/show/dr16844	10	16S Fish
				0.990148	Ashmore Reef	12°14.276'	122°58.990'	17/06/2019 to 20/06/2019	JN688771	accaagacagactatgttaagcaccccaaatcaaagggctaaactaaatggaaacctgtcctaatgtcttcggttggggcgaccgcggggaaacataaaacccccacgtggaaagggagcacgacccccctacagccaagagcttccgctctactaaacagaacttctgaccttaagatccggcaaagccgatcaacggacca	https://collections.ala.org.au/public/show/dr16844	10	16S Fish
				0.990148	Ashmore Reef	12°14.276'	122°58.990'	17/06/2019 to 20/06/2019	JN688771	accaagacagactatgttaaacaccccaaatcaaagggctaaactaaatggaaacctgtcctaatgtcttcggttggggcgaccgcggggaaacataaaacccccacgtggaaagggagcacgaccctcctacagccaagagcttccgctctactaaacagaacttctgaccttaagatctggcaatgccgatcaacggacca	https://collections.ala.org.au/public/show/dr16844	10	16S Fish
				0.985294	Ashmore Reef	12°14.276'	122°58.990'	17/06/2019 to 20/06/2019	JN688771	accaaagcagaccatgttaaacaccccaaatcaaagggctaaactaaatggaaacctgtcctaatgtcttcggttggggcgaccgcggggaaacataaaacccccacgtggaaagggagcacgaccctcctacagccaagagcttccgctctactaaacagaacttctgaccttaagatccggcaaagccgatcaacggacca	https://collections.ala.org.au/public/show/dr16844	63	16S Fish
				0.985294	Ashmore Reef	12°14.276'	122°58.990'	17/06/2019 to 20/06/2019	JN688771	accaagacagactatgttaaacaccccaaatcaaagggctaaactaaatggaaacctgtcctaatgtcttcggttggggcgaccgcggggaaacataaaacccccacgtggaaagggagcacgaccctcctacagccaagagcttccgctctactaaacagaacttctgaccaataagatccggcaaagccgatcaacggaccg	https://collections.ala.org.au/public/show/dr16844	15	16S Fish
				0.980392	Ashmore Reef	12°14.276'	122°58.990'	17/06/2019 to 20/06/2019	JN688771	accaagacagactatgttaaacaccccaaatcaaagggctaaactaaatggaaacctgtcctaatgtcttcggttggggcgaccgcggggaaacataaaacccccacgtggaaagggagcacgaccctcctacagccaagagcttccgctctactaaacagaaattctgaccaataagatccggcaaagccgatcaacggaccg	https://collections.ala.org.au/public/show/dr16844	20	16S Fish
				0.946341	Ashmore Reef	12°14.276'	122°58.990'	17/06/2019 to 20/06/2019	JN688771	accaaagcagaccatgttaaacaccccaaaataaagggccaaaccaaatgactcctgccctaatgtcttcggttggggcgaccgcggggaaacataaaacccccacgtggaaagggagcacgaccctcctacagccaagagcttccgctctactaaacagaacttctgaccttaagatccggcaaagccgatcaacggacca	https://collections.ala.org.au/public/show/dr16844	37	16S Fish
				0.941463	Ashmore Reef	12°14.276'	122°58.990'	17/06/2019 to 20/06/2019	JN688771	accaaagcagaccatgttaaacaccccaaaataaagggccaaaccaaatgactcctgccctaatgtctttggttggggcgaccgcggggaaacataaaacccccacgtggaaagggagcacgaccctcctacagccaagagcttccgctctactaaacagaacttctgaccttaagatccggcaaagccgatcaacggacca	https://collections.ala.org.au/public/show/dr16844	80	16S Fish
Hemiramphidae	Hyporhamphus	Hyporhamphus sp.	37234904	0.940887	Ashmore Reef	12°14.276'	122°58.990'	17/06/2019 to 20/06/2019	GQ412294	aacgagtagaccattatccctaccctcaaataaaagaaacaaaccaattgggccctgctctactgtctttggttggggcgaccgcggggaaacataaaacccccatgtggaatgagagacccttctcctataaccaagacccacagctctaagtttcagaatttctgaccaaaaagatccggcaatgccgatcaacgaaccg	https://collections.ala.org.au/public/show/dr16844	2369	16S Fish
Holocentridae	Myripristis	Myripristis botche	37261004	0.990099	Ashmore Reef	12°14.276'	122°58.990'	17/06/2019 to 20/06/2019	AY141407	aaaagacggaccttgcaaaacaaccctgaacaaaggacaaaacaccaaaggatcccgcccaaatgtctttggttggggcgaccgcggggaaaaataaaacccccacgtggaatgggagaacatcccccaaaactaagaggtacccctctaagaagcagaacatctgaccataaatgatccggcattgccgatcaacggaccg	https://collections.ala.org.au/public/show/dr16844	7937	16S Fish
				0.985149	Ashmore Reef	12°14.276'	122°58.990'	17/06/2019 to 20/06/2019	AY141407	aaaagacggaccttgcaaaacaaccctgaacaaaggacaaaacaccaaaggatcccgcccaaatgtctttggttggggcgaccgcggggaaaaataaaacccccacgtggaatgggagaacatcccccaaaactaagaggtacccctctaagaagcagaacatctgaccataaatgatccggcatttccgatcaacggaccg	https://collections.ala.org.au/public/show/dr16844	229	16S Fish
				0.985149	Ashmore Reef	12°14.276'	122°58.990'	17/06/2019 to 20/06/2019	AY141407	aaaagacggaccttgcaaaacaaccctgaacaaaggacaaaacaccaaaggatcccgcccaaatgtctgtggttggggcgaccgcggggaaaaataaaacccccacgtggaatgggagaacatcccccaaaactaagaggtacccctctaagaagcagaacatctgaccataaatgatccggcattgccgatcaacggaccg	https://collections.ala.org.au/public/show/dr16844	95	16S Fish
				0.985149	Ashmore Reef	12°14.276'	122°58.990'	17/06/2019 to 20/06/2019	AY141407	aaaagacggaccttgcaaaacaaccctgaacaaaggacaaaacaccaaaggattccgcccaaatgtctttggttggggcgaccgcggggaaaaataaaacccccacgtggaatgggagaacatcccccaaaactaagaggtacccctctaagaagcagaacatctgaccataaatgatccggcattgccgatcaacggaccg	https://collections.ala.org.au/public/show/dr16844	80	16S Fish
				0.985149	Ashmore Reef	12°14.276'	122°58.990'	17/06/2019 to 20/06/2019	AY141407	aaaagacggaccttgcaaaacaaccctgaacaaaggacaaaacaccaaaggatcccgcccaaatgtctttggttggggcgaccgcggggaaaaataaaacccccacgtggaatgggagaacatcccccaaaactaagaggaacccctctaagaagcagaacatctgaccataaatgatccggcattgccgatcaacggaccg	https://collections.ala.org.au/public/show/dr16844	42	16S Fish
				0.985149	Ashmore Reef	12°14.276'	122°58.990'	17/06/2019 to 20/06/2019	AY141407	aaaagacggaccttgcaaaacaaccctgaacaaaggacaaagcaccaaaggatcccgcccaaatgtctttggttggggcgaccgcggggaaaaataaaacccccacgtggaatgggagaacatcccccaaaactaagaggtacccctctaagaagcagaacatctgaccataaatgatccggcattgccgatcaacggaccg	https://collections.ala.org.au/public/show/dr16844	30	16S Fish
				0.985149	Ashmore Reef	12°14.276'	122°58.990'	17/06/2019 to 20/06/2019	AY141407	aaaagacggaccttgcaaaacaaccctgaacaaaggacaaaacaccaaaggatcccgcccaaatgtctttggttggggcgaccgcggggaaaaataaaacccccacgtggaatgggagaacatcccccaaagctaagaggtacccctctaagaagcagaacatctgaccataaatgatccggcattgccgatcaacggaccg	https://collections.ala.org.au/public/show/dr16844	15	16S Fish
		Myripristis murdjan	37261002	1	Ashmore Reef	12°14.276'	122°58.990'	17/06/2019 to 20/06/2019	KC442002	aaaagacggaccttgcaaaacaaccctgaacaaaggacaaaacaccaaaggatcccgcccaaatgtctttggttggggcgaccgcggggaaaaataaaacccccacgtggaatgggagaacatcccccaaaactaagaggtacccctctaagaagcagaatatctgaccataagtgatccggcatagccgatcaacggaccg	https://collections.ala.org.au/public/show/dr16844	503	16S Fish
				0.980198	Ashmore Reef	12°14.276'	122°58.990'	17/06/2019 to 20/06/2019	AY141407	aaaagacggaccttgcaaaacaaccctgaacaaaggacaaaacaccaaaggatcccgcccaaatgtctttggttggggcgaccgcggggaaaaatagagcccccacgtggaatgggagaacatcccccaaaactaagaggtacccctctaagaagcagaacatctgaccataaatgatccggcattgccgatcaacggaccg	https://collections.ala.org.au/public/show/dr16844	14	16S Fish
				0.980198	Ashmore Reef	12°14.276'	122°58.990'	17/06/2019 to 20/06/2019	AY141407	aaaagactgaccttgcaaaacaaccctgaacaaaggacaaaacaccaaaggatcccgcccaaatgtctttggttggggcgaccgcggggaaaaataaaacccccacgtggaatgggagaacatcccccaaaactaagaggtacccctctaagaagcagaacatctgaccataaatgatccggcatttccgatcaacggaccg	https://collections.ala.org.au/public/show/dr16844	11	16S Fish
	Sargocentron	Sargocentron rubrum	37261001	0.971154	Ashmore Reef	12°14.276'	122°58.990'	17/06/2019 to 20/06/2019	AP004432	acaagacagaccataaagaacagttaaagacaaaaaaccaaacccaaatggatcctctgtctgattatgtctttggttggggcgaccgcggggaaaaacaaaacccccacgtggaatgagagcacccctcttacaaccgagagctacatctctaagaaacagtacatctgaccaaaaatgatccgacgctagtcgatcaacgaaccg	https://collections.ala.org.au/public/show/dr16844	93	16S Fish
Kuhliidae	Kuhlia	Kuhlia sp.	37323902	1	Ashmore Reef	12°14.276'	122°58.990'	17/06/2019 to 20/06/2019	HE798376	actaaggtagatcgtgttaagcaccccctgacaaagggccaaaccctatgaatcctaccctaatgtctttggttggggcgaccgcagggaaataaaaaacccccgcgtggaacgggagtactctcctcctactaccaagagctaccgctctaataaacagaatctctgacccattagatccggcaacgccgattaacgaacca	https://collections.ala.org.au/public/show/dr16844	396	16S Fish
Kyphosidae	Kyphosus	Kyphosus sp.	37361903	1	Ashmore Reef	12°14.276'	122°58.990'	17/06/2019 to 20/06/2019	AY530871	accaaggcagatcatgttaaacaccccttcacaaaggactaaaccagatgaaccctgccctaatgtctttggttggggcgaccgcggggaaacaaaaaacccccatgtggaatgggaacactccttcctacaactaagagctcccgctctaatgaccagaacttctgaccaatcagatccggcaacgccgatcaacgaaccg	https://collections.ala.org.au/public/show/dr16844	18039	16S Fish
				0.99505	Ashmore Reef	12°14.276'	122°58.990'	17/06/2019 to 20/06/2019	EF616977	accaaggcagatcatgttgaacaccccttcacaaaggactaaaccagatgaaccctgccctaatgtctttggttggggcgaccgcggggaaacagaaaacccccacgtggaatgggaacactccttcctacaactaagagctcccgctctaatgaccagaacttctgaccaattagatccggcaacgccgatcaacgaaccg	https://collections.ala.org.au/public/show/dr16844	1658	16S Fish
				0.99505	Ashmore Reef	12°14.276'	122°58.990'	17/06/2019 to 20/06/2019	AY530871	tccaaggcagatcatgttaaacaccccttcacaaaggactaaaccagatgaaccctgccctaatgtctttggttggggcgaccgcggggaaacaaaaaacccccatgtggaatgggaacactccttcctacaactaagagctcccgctctaatgaccagaacttctgaccaatcagatccggcaacgccgatcaacgaaccg	https://collections.ala.org.au/public/show/dr16844	813	16S Fish
				0.99505	Ashmore Reef	12°14.276'	122°58.990'	17/06/2019 to 20/06/2019	AY530871	accaaggcagatcatgttaaacaccccttcacaaaggactaaaccagatgaaccctgccctaatgtctttggttggggcgaccgcggggaaacaaaaaacccccatgtggaatgggaacactccttcctacaactaagagctcccgctctaatgaccagaacttctgaccaatcagatccggcaactccgatcaacgaaccg	https://collections.ala.org.au/public/show/dr16844	95	16S Fish
				0.99505	Ashmore Reef	12°14.276'	122°58.990'	17/06/2019 to 20/06/2019	AY530871	accaaggcagatcatgttaaacaccccttcacaaaggactaaaccagatgaaccctgccctaatgtctttggttggggcgaccgcggggaaacaaaaaacccccatgtggaatggggacactccttcctacaactaagagctcccgctctaatgaccagaacttctgaccaatcagatccggcaacgccgatcaacgaaccg	https://collections.ala.org.au/public/show/dr16844	78	16S Fish
				0.99505	Ashmore Reef	12°14.276'	122°58.990'	17/06/2019 to 20/06/2019	AY530871	accaaggcagatcatgttaaacaccccttcacaaaggactaaaccagatgaaccctgccctaatgtctttggttggggcgaccgcggggaaacaaaaaacccccatgtggaatgggaacactccttcctacgactaagagctcccgctctaatgaccagaacttctgaccaatcagatccggcaacgccgatcaacgaaccg	https://collections.ala.org.au/public/show/dr16844	50	16S Fish
				0.99505	Ashmore Reef	12°14.276'	122°58.990'	17/06/2019 to 20/06/2019	AY530871	accaaggcagatcatgttaaacaccccttcacaaaggactaaaccagatgagccctgccctaatgtctttggttggggcgaccgcggggaaacaaaaaacccccatgtggaatgggaacactccttcctacaactaagagctcccgctctaatgaccagaacttctgaccaatcagatccggcaacgccgatcaacgaaccg	https://collections.ala.org.au/public/show/dr16844	49	16S Fish
				0.99505	Ashmore Reef	12°14.276'	122°58.990'	17/06/2019 to 20/06/2019	AY530871	accaaggcagaccatgttaaacaccccttcacaaaggactaaaccagatgaaccctgccctaatgtctttggttggggcgaccgcggggaaacaaaaaacccccatgtggaatgggaacactccttcctacaactaagagctcccgctctaatgaccagaacttctgaccaatcagatccggcaacgccgatcaacgaaccg	https://collections.ala.org.au/public/show/dr16844	49	16S Fish
				0.99505	Ashmore Reef	12°14.276'	122°58.990'	17/06/2019 to 20/06/2019	AY530871	accaaggcagatcatgttaaacaccccttcacaaaggactaaaccagatgaaccctgccctaatgtctttggttggggcgaccgcggggaaacaaaaaacccccatgtggaatgggaacactccttcctacaactaagagctcccgctctaacgaccagaacttctgaccaatcagatccggcaacgccgatcaacgaaccg	https://collections.ala.org.au/public/show/dr16844	26	16S Fish
				0.99505	Ashmore Reef	12°14.276'	122°58.990'	17/06/2019 to 20/06/2019	AY530871	accaaggcagatcatgttaaacaccccttcacaaaggactaaaccagatgaaccctgccctaatgtctttggttggggcgaccgcggggaaacaaaaaacccccatgtggaatgggaacactccttcctacaactaagagctcccgctctaatgaccagaacttctgaccaatcagatccggcaacaccgatcaacgaaccg	https://collections.ala.org.au/public/show/dr16844	13	16S Fish
				0.990099	Ashmore Reef	12°14.276'	122°58.990'	17/06/2019 to 20/06/2019	AY530871	accaaggcaggtcatgttaaacaccccttcacaaaggactaaaccagatgaaccctgccctaatgtctttggttggggcgaccgcggggaagcaaaaaacccccatgtggaatgggaacactccttcctacaactaagagctcccgctctaatgaccagaacttctgaccaatcagatccggcaacgccgatcaacgaaccg	https://collections.ala.org.au/public/show/dr16844	23	16S Fish
				0.960396	Ashmore Reef	12°14.276'	122°58.990'	17/06/2019 to 20/06/2019	AY530871	accaaggcagaccatgttaaacatgccaaaataaagaactaaaccagatgaaccctgccctaatgtctttggttggggcgaccgcggggaaacaaaaaacccccatgtggaatgggaacactccttcctacaactaagagctcccgctctaatgaccagaacttctgaccaatcagatccggcaacgccgatcaacgaaccg	https://collections.ala.org.au/public/show/dr16844	10	16S Fish
				0.955446	Ashmore Reef	12°14.276'	122°58.990'	17/06/2019 to 20/06/2019	AY530871	accaaggcagaccatgttaaacatgccaaaataaagaactaaaccaaatgaaccctgccctaatgtctttggttggggcgaccgcggggaaacaaaaaacccccatgtggaatgggaacactccttcctacaactaagagctcccgctctaatgaccagaacttctgaccaatcagatccggcaacgccgatcaacgaaccg	https://collections.ala.org.au/public/show/dr16844	20	16S Fish
Labridae	Anampses	Anampses sp.	37384906	1	Ashmore Reef	12°14.276'	122°58.990'	17/06/2019 to 20/06/2019	AY850871	accaagacagtttacgttaagcatccctgcacaaaagaccaaactaaatgagtcctgtcctaatgtctttggttggggcgaccttggggaaataaacaacccccatgtggaacggaagcatgtttccagaactaagagctcccgctctaagaaccagaatttctgaccgatcagatccggcaagaccgatcaacggaccg	https://collections.ala.org.au/public/show/dr16844	1586	16S Fish
	Chlorurus	Chlorurus sp.	37386904	1	Ashmore Reef	12°14.276'	122°58.990'	17/06/2019 to 20/06/2019	JX026470	actaaaacagctcatgttaaaacccctcccacaagaggccaaactagatgacccctgtcctattgtctttggttggggcgaccacggggcaacaaaaaacccccgcgcggaacagaaacattgtttccagaaccaagagtttccactctaagtaacaagacctacttgacctttgagatccggcataagccgatcaacggaccg	https://collections.ala.org.au/public/show/dr16844	3693	16S Fish
				0.995098	Ashmore Reef	12°14.276'	122°58.990'	17/06/2019 to 20/06/2019	JX026470	actaaaacagctcatgttaaaacccctcccacaagaggccaaactagatgacccctgtcctattgtctttggttggggcgaccacggggcaacaaaaaacccccgcgcggaacagaaacattgtttccagaaccaagagtttccactctaagtaacaagacctacttgacctttgagatccggcataagccgatcaactgaccg	https://collections.ala.org.au/public/show/dr16844	149	16S Fish
	Choerodon	Choerodon schoenleinii	37384010	1	Ashmore Reef	12°14.276'	122°58.990'	17/06/2019 to 20/06/2019	KP219807	ataaagcagatcatgttaaggaccctcacacaagaatcaaaacaggacgaaacctgccagaatgtctttggttggggcgaccacggaggagaacacatcctccatgcggaacgggacccatcaggtcccataaccaagagcctcccgctctaagtatcagaaacttttgacctaccagatccggccgaagccgatcaacggaccg	https://collections.ala.org.au/public/show/dr16844	113	16S Fish
				0.995122	Ashmore Reef	12°14.276'	122°58.990'	17/06/2019 to 20/06/2019	KP219807	ataaagcagatcatgttagggaccctcacacaagaatcaaaacaggacgaaacctgccagaatgtctttggttggggcgaccacggaggagaacacatcctccatgcggaacgggacccatcaggtcccataaccaagagcctcccgctctaagtatcagaaacttttgacctaccagatccggccgaagccgatcaacggaccg	https://collections.ala.org.au/public/show/dr16844	25	16S Fish
	Cirrhilabrus	Cirrhilabrus exquisitus	37384080	0.995098	Ashmore Reef	12°14.276'	122°58.990'	17/06/2019 to 20/06/2019	KY815380	aaaaaagtagaccacgccaaacactctcccttaagagacaagagcttaacggccccctacccaaatgtcttcggttggggcgaccacggggtaaaacaaaacccccacgcagaatggggcaatctgccctagagccaagagcaccagctccaagcaacagaattttttgactaaccagatccggcctagccgatctacggaccg	https://collections.ala.org.au/public/show/dr16844	238	16S Fish
	Cymolutes	Cymolutes praetextatus	37384099	1	Ashmore Reef	12°14.276'	122°58.990'	17/06/2019 to 20/06/2019	AY279696	acaaagtcagattacgtcaatcacctttgcataaaaagataaaactaagtaacacctgttcttatgtcttcggttggggcgacctcggggagacaacaaacccccaagcggaacagaggcacagcctcccaagccaagagctcctgctctaagaaatagaaattctaaccttcaagatccggcaacgccgatcaacgaaccg	https://collections.ala.org.au/public/show/dr16844	114181	16S Fish
				0.99505	Ashmore Reef	12°14.276'	122°58.990'	17/06/2019 to 20/06/2019	AY279696	acaaagtcagattacgtcgatcacctttgcataaaaagataaaactaagtaacacctgttcttatgtcttcggttggggcgacctcggggagacaacaaacccccaagcggaacagaggcacagcctcccaagccaagagctcctgctctaagaaatagaaattctaaccttcaagatccggcaacgccgatcaacgaaccg	https://collections.ala.org.au/public/show/dr16844	12195	16S Fish
				0.99505	Ashmore Reef	12°14.276'	122°58.990'	17/06/2019 to 20/06/2019	AY279696	acaaagtcagattacgttaatcacctttgcataaaaagataaaactaagtaacacctgttcttatgtcttcggttggggcgacctcggggagacaacaaacccccaagcggaacagaggcacagcctcccaagccaagagctcctgctctaagaaatagaaattctaaccttcaagatccggcaacgccgatcaacgaaccg	https://collections.ala.org.au/public/show/dr16844	2881	16S Fish
				0.99505	Ashmore Reef	12°14.276'	122°58.990'	17/06/2019 to 20/06/2019	AY279696	acaaagtcagattacgtcaatcacctttgcataaaaagataaaactaagtaacacctgttcttatgtcttcggttggggcgacctcggggagacaacaaacccccaagcggaacagaggcacggcctcccaagccaagagctcctgctctaagaaatagaaattctaaccttcaagatccggcaacgccgatcaacgaaccg	https://collections.ala.org.au/public/show/dr16844	2667	16S Fish
				0.99505	Ashmore Reef	12°14.276'	122°58.990'	17/06/2019 to 20/06/2019	AY279696	tcaaagtcagattacgtcaatcacctttgcataaaaagataaaactaagtaacacctgttcttatgtcttcggttggggcgacctcggggagacaacaaacccccaagcggaacagaggcacagcctcccaagccaagagctcctgctctaagaaatagaaattctaaccttcaagatccggcaacgccgatcaacgaaccg	https://collections.ala.org.au/public/show/dr16844	865	16S Fish
				0.99505	Ashmore Reef	12°14.276'	122°58.990'	17/06/2019 to 20/06/2019	AY279696	acaaagtcagattacgtcaatcacctttgcataaaaagataaaactaagtaacacctgttcttatgtcttcggttggggcgacctcggggagacaacaaacccccaagcggaacagaggcacagcctcccaagccaagagctcctgctctaagaaatagaagttctaaccttcaagatccggcaacgccgatcaacgaaccg	https://collections.ala.org.au/public/show/dr16844	582	16S Fish
				0.99505	Ashmore Reef	12°14.276'	122°58.990'	17/06/2019 to 20/06/2019	AY279696	acaaagtcagattacgtcaatcacctttgcataaaaagataaaactaagtaacacctgttcttatgtcttcggttggggcgacctcggggagacaacaaacccccaagcggaacagaggcacagcctcccaagccaagggctcctgctctaagaaatagaaattctaaccttcaagatccggcaacgccgatcaacgaaccg	https://collections.ala.org.au/public/show/dr16844	321	16S Fish
				0.99505	Ashmore Reef	12°14.276'	122°58.990'	17/06/2019 to 20/06/2019	AY279696	acaaagtcagattacgtcaatcacctttgcataaaaagataaaactaagtaacacctgttcttatgtcttcggttggggcgacctcggggagacaacaaacccccaagcggaacagaggcacagcctcccaagccaagagctcctgctctaagaaatagaaattctaaccttcaagatccggcaacgccgatcaacggaccg	https://collections.ala.org.au/public/show/dr16844	294	16S Fish
				0.99505	Ashmore Reef	12°14.276'	122°58.990'	17/06/2019 to 20/06/2019	AY279696	acaaagtcagattacgtcaatcacctttgcataaaaagataaaactaagtaacacctgttcttatgccttcggttggggcgacctcggggagacaacaaacccccaagcggaacagaggcacagcctcccaagccaagagctcctgctctaagaaatagaaattctaaccttcaagatccggcaacgccgatcaacgaaccg	https://collections.ala.org.au/public/show/dr16844	284	16S Fish
				0.99505	Ashmore Reef	12°14.276'	122°58.990'	17/06/2019 to 20/06/2019	AY279696	acaaagtcagattacgtcaatcacctttgcataaaaagataaaactaagtaacgcctgttcttatgtcttcggttggggcgacctcggggagacaacaaacccccaagcggaacagaggcacagcctcccaagccaagagctcctgctctaagaaatagaaattctaaccttcaagatccggcaacgccgatcaacgaaccg	https://collections.ala.org.au/public/show/dr16844	279	16S Fish
				0.99505	Ashmore Reef	12°14.276'	122°58.990'	17/06/2019 to 20/06/2019	AY279696	acaaagtcagattacgtcaatcacctttgcataaaaagataaaactaagtaacacctgttcttatgtcttcggttggggcgacctcggggagacgacaaacccccaagcggaacagaggcacagcctcccaagccaagagctcctgctctaagaaatagaaattctaaccttcaagatccggcaacgccgatcaacgaaccg	https://collections.ala.org.au/public/show/dr16844	253	16S Fish
				0.99505	Ashmore Reef	12°14.276'	122°58.990'	17/06/2019 to 20/06/2019	AY279696	acaaagtcagattacgtcaatcacctttgcataaagagataaaactaagtaacacctgttcttatgtcttcggttggggcgacctcggggagacaacaaacccccaagcggaacagaggcacagcctcccaagccaagagctcctgctctaagaaatagaaattctaaccttcaagatccggcaacgccgatcaacgaaccg	https://collections.ala.org.au/public/show/dr16844	243	16S Fish
				0.99505	Ashmore Reef	12°14.276'	122°58.990'	17/06/2019 to 20/06/2019	AY279696	acaaagtcagattacgtcaatcacctttgcataaaaagataagactaagtaacacctgttcttatgtcttcggttggggcgacctcggggagacaacaaacccccaagcggaacagaggcacagcctcccaagccaagagctcctgctctaagaaatagaaattctaaccttcaagatccggcaacgccgatcaacgaaccg	https://collections.ala.org.au/public/show/dr16844	237	16S Fish
				0.99505	Ashmore Reef	12°14.276'	122°58.990'	17/06/2019 to 20/06/2019	AY279696	acaaagtcagattacgtcaatcacctttgcataaaagataaaactaagtaacacctgttcttatgtcttcggttggggcgacctcggggagacaacaaacccccaagcggaacagaggcacagcctcccaagccaagagctcctgctctaagaaatagaaattctaaccttcaagatccggcaacgccgatcaacgaaccg	https://collections.ala.org.au/public/show/dr16844	158	16S Fish
				0.99505	Ashmore Reef	12°14.276'	122°58.990'	17/06/2019 to 20/06/2019	AY279696	acaaagtcagattacgtcaatcacctttacataaaaagataaaactaagtaacacctgttcttatgtcttcggttggggcgacctcggggagacaacaaacccccaagcggaacagaggcacagcctcccaagccaagagctcctgctctaagaaatagaaattctaaccttcaagatccggcaacgccgatcaacgaaccg	https://collections.ala.org.au/public/show/dr16844	111	16S Fish
				0.99505	Ashmore Reef	12°14.276'	122°58.990'	17/06/2019 to 20/06/2019	AY279696	acaaagtcagattacgtcaatcacctttgcataaaaagataaaactaagtaacacctgttcttatgtcttcggttggggcgacctcggggagacaacaaacccccaagcggaacagaggcacagcctcccaagccaagagctcctgctctaagaaatagaaattctaaccttcaagatctggcaacgccgatcaacgaaccg	https://collections.ala.org.au/public/show/dr16844	94	16S Fish
				0.99505	Ashmore Reef	12°14.276'	122°58.990'	17/06/2019 to 20/06/2019	AY279696	acaaagtcagattacgtcaatcacctttgcataaaaagataaaactaagtaacacctgttcttatgtcttcggttggggcgaccttggggagacaacaaacccccaagcggaacagaggcacagcctcccaagccaagagctcctgctctaagaaatagaaattctaaccttcaagatccggcaacgccgatcaacgaaccg	https://collections.ala.org.au/public/show/dr16844	93	16S Fish
				0.99505	Ashmore Reef	12°14.276'	122°58.990'	17/06/2019 to 20/06/2019	AY279696	acaaagtcagattacgtcaatcacctttgcataaaaagataaaactaagtaacacctgttcttatgtcttcggttggggcgacctcggggagacaacaaacccccaagcggaacagaggcacagcctcccaagccaagagctcctgctctaagaaatagaaattctaaccttcaagatccggcaacgccgatcaacgaactg	https://collections.ala.org.au/public/show/dr16844	89	16S Fish
				0.99505	Ashmore Reef	12°14.276'	122°58.990'	17/06/2019 to 20/06/2019	AY279696	acaaagtcagattacgtcaatcacctttgcataaaaagataaaactaagtaacacctgttcttatgtcttcggttggggcgacctcggggagacaacaaacccccaagcggaacagaggcacagcctcccaagccaagagctcctgctctaagaaatagaaattctaaccttcaagatccggcaacgccgatcaacgaacca	https://collections.ala.org.au/public/show/dr16844	71	16S Fish
				0.99505	Ashmore Reef	12°14.276'	122°58.990'	17/06/2019 to 20/06/2019	AY279696	acaaagtcagattacgtcaatcacctttgcataaaaagataaaactaagtaacacctgttcttatgtcttcggttggggcgacctcggggagacaacaaacccccaagtggaacagaggcacagcctcccaagccaagagctcctgctctaagaaatagaaattctaaccttcaagatccggcaacgccgatcaacgaaccg	https://collections.ala.org.au/public/show/dr16844	59	16S Fish
				0.99505	Ashmore Reef	12°14.276'	122°58.990'	17/06/2019 to 20/06/2019	AY279696	acaaagtcagattacgtcaatcacctttgcataaaaagataaaactaagtaacacctgttcttatgtcttcggttggggcgacctcggggagacaacaaacccccaagcggaacagaggcacagcctcccaagccaagagttcctgctctaagaaatagaaattctaaccttcaagatccggcaacgccgatcaacgaaccg	https://collections.ala.org.au/public/show/dr16844	40	16S Fish
				0.990099	Ashmore Reef	12°14.276'	122°58.990'	17/06/2019 to 20/06/2019	AY279696	gcaaagtcagattacgttaatcacctttgcataaaaagataaaactaagtaacacctgttcttatgtcttcggttggggcgacctcggggagacaacaaacccccaagcggaacagaggcacagcctcccaagccaagagctcctgctctaagaaatagaaattctaaccttcaagatccggcaacgccgatcaacgaaccg	https://collections.ala.org.au/public/show/dr16844	146	16S Fish
				0.990099	Ashmore Reef	12°14.276'	122°58.990'	17/06/2019 to 20/06/2019	AY279696	acaaagtcagattacgtcaatcacctttgcataaaaagataaaactaagtaacacctgttcttatgtcttcggtttgggcgacctcggggagacaacaaacccccaagcggaacagaggcacggcctcccaagccaagagctcctgctctaagaaatagaaattctaaccttcaagatccggcaacgccgatcaacgaaccg	https://collections.ala.org.au/public/show/dr16844	82	16S Fish
				0.990099	Ashmore Reef	12°14.276'	122°58.990'	17/06/2019 to 20/06/2019	AY279696	acaaagtcagattacgtcaatcacctttgcataaaaagataaaactaagtaacacctgttcttatgtcttcggtcggggcgacctcggggagacaacaaacccccaagcggaacagaggcacggcctcccaagccaagagctcctgctctaagaaatagaaattctaaccttcaagatccggcaacgccgatcaacgaaccg	https://collections.ala.org.au/public/show/dr16844	70	16S Fish
				0.990099	Ashmore Reef	12°14.276'	122°58.990'	17/06/2019 to 20/06/2019	AY279696	acaaagtcagattacgtcaatcacctttgcataaaaagataaaactaagtaacacctgttcttatgttttcggttggggcgacctcggggagacaacaaacccccaagcggaacagaggcacggcctcccaagccaagagctcctgctctaagaaatagaaattctaaccttcaagatccggcaacgccgatcaacgaaccg	https://collections.ala.org.au/public/show/dr16844	63	16S Fish
				0.990099	Ashmore Reef	12°14.276'	122°58.990'	17/06/2019 to 20/06/2019	AY279696	acaaagtcagattacgtcgatcacctttgcataaaaagataaaactaagtaacacctgttcttatgtcctcggttggggcgacctcggggagacaacaaacccccaagcggaacagaggcacagcctcccaagccaagagctcctgctctaagaaatagaaattctaaccttcaagatccggcaacgccgatcaacgaaccg	https://collections.ala.org.au/public/show/dr16844	36	16S Fish
				0.990099	Ashmore Reef	12°14.276'	122°58.990'	17/06/2019 to 20/06/2019	AY279696	acaaagtcagattacgtcgatcacctttgcataaaaagataaaactaagtaacacctgttcttatgtcttcggttggggcgacctcggggagacaacaaacccccaagcggaacagaggcacggcctcccaagccaagagctcctgctctaagaaatagaaattctaaccttcaagatccggcaacgccgatcaacgaaccg	https://collections.ala.org.au/public/show/dr16844	30	16S Fish
				0.990099	Ashmore Reef	12°14.276'	122°58.990'	17/06/2019 to 20/06/2019	AY279696	gcaaagtcagattacgtcaatcacctttgcataaaaagataaaactaagtaacacctgttcttatgtcttcggttggggcgacctcggggagacaacaaacccccaagcggaacagaggcactgcctcccaagccaagagctcctgctctaagaaatagaaattctaaccttcaagatccggcaacgccgatcaacgaaccg	https://collections.ala.org.au/public/show/dr16844	28	16S Fish
				0.990099	Ashmore Reef	12°14.276'	122°58.990'	17/06/2019 to 20/06/2019	AY279696	acaaagtcagattacgtcgatcacctttgcataaaaagataaaactaagtaacacctgttcttatgtcttcggttggggcgacctcggggagacaacaaacccccaagcggaacagaggcacagcctcccaagccaagagctcctgctctaagaaatagaaattctaaccttcaagatccagcaacgccgatcaacgaaccg	https://collections.ala.org.au/public/show/dr16844	22	16S Fish
				0.990099	Ashmore Reef	12°14.276'	122°58.990'	17/06/2019 to 20/06/2019	AY279696	acaaagtcagattacgtcaatcacctttgcataaaaagataaaactaagtaacacctgttcttatgtcttcggttggggcgacctcggggagacaacaaacccccaagcggaacagaggcacagcctcccaagccaagagctcctgctctaagaaatagaaattctaaccttcaagatccggcaactccgatcaacgatccg	https://collections.ala.org.au/public/show/dr16844	20	16S Fish
				0.990099	Ashmore Reef	12°14.276'	122°58.990'	17/06/2019 to 20/06/2019	AY279696	acaaagtcagattacgccgatcacctttgcataaaaagataaaactaagtaacacctgttcttatgtcttcggttggggcgacctcggggagacaacaaacccccaagcggaacagaggcacagcctcccaagccaagagctcctgctctaagaaatagaaattctaaccttcaagatccggcaacgccgatcaacgaaccg	https://collections.ala.org.au/public/show/dr16844	20	16S Fish
				0.990099	Ashmore Reef	12°14.276'	122°58.990'	17/06/2019 to 20/06/2019	AY279696	acaaagtcagattacgtcaatcgcctttgcataaaaagataaaactaagtaacacctgttcttatgtcttcggttggggcgacctcggggagacaacaaacccccaagcggaacagaggcacagcctcccaagccaagagctcctgccctaagaaatagaaattctaaccttcaagatccggcaacgccgatcaacgaaccg	https://collections.ala.org.au/public/show/dr16844	20	16S Fish
				0.990099	Ashmore Reef	12°14.276'	122°58.990'	17/06/2019 to 20/06/2019	AY279696	acgaagtcagattacgtcaatcacctttgcataaaaagataaaactaagtaacacctgttcttatgtcttcggttggggcggcctcggggagacaacaaacccccaagcggaacagaggcacagcctcccaagccaagagctcctgctctaagaaatagaaattctaaccttcaagatccggcaacgccgatcaacgaaccg	https://collections.ala.org.au/public/show/dr16844	19	16S Fish
				0.990099	Ashmore Reef	12°14.276'	122°58.990'	17/06/2019 to 20/06/2019	AY279696	acaaagtcagattacgtcgatcacctttgcataaaagataaaactaagtaacacctgttcttatgtcttcggttggggcgacctcggggagacaacaaacccccaagcggaacagaggcacagcctcccaagccaagagctcctgctctaagaaatagaaattctaaccttcaagatccggcaacgccgatcaacgaaccg	https://collections.ala.org.au/public/show/dr16844	17	16S Fish
				0.990099	Ashmore Reef	12°14.276'	122°58.990'	17/06/2019 to 20/06/2019	AY279696	acaaagtcagattacgtcgatcacctttgcataaaaagataaaactaagtaacacctgttcttatgtcttcggttggggcgacctcggggagacaacaaaccccaagcggaacagaggcacagcctcccaagccaagagctcctgctctaagaaatagaaattctaaccttcaagatccggcaacgccgatcaacgaaccg	https://collections.ala.org.au/public/show/dr16844	16	16S Fish
				0.990099	Ashmore Reef	12°14.276'	122°58.990'	17/06/2019 to 20/06/2019	AY279696	acaaagtcagattacgtcgatcacctttgcacaaaaagataaaactaagtaacacctgttcttatgtcttcggttggggcgacctcggggagacaacaaacccccaagcggaacagaggcacagcctcccaagccaagagctcctgctctaagaaatagaaattctaaccttcaagatccggcaacgccgatcaacgaaccg	https://collections.ala.org.au/public/show/dr16844	16	16S Fish
				0.990099	Ashmore Reef	12°14.276'	122°58.990'	17/06/2019 to 20/06/2019	AY279696	acaaagtcagattacgtcgatcacctttgcataaaaagataaaactaagtgacacctgttcttatgtcttcggttggggcgacctcggggagacaacaaacccccaagcggaacagaggcacagcctcccaagccaagagctcctgctctaagaaatagaaattctaaccttcaagatccggcaacgccgatcaacgaaccg	https://collections.ala.org.au/public/show/dr16844	16	16S Fish
				0.990099	Ashmore Reef	12°14.276'	122°58.990'	17/06/2019 to 20/06/2019	AY279696	acaaagtcagattacgtcgatcacctttgcataaaaagataaaactaagtaacacctgttcttatgtcttcggttggggtgacctcggggagacaacaaacccccaagcggaacagaggcacagcctcccaagccaagagctcctgctctaagaaatagaaattctaaccttcaagatccggcaacgccgatcaacgaaccg	https://collections.ala.org.au/public/show/dr16844	14	16S Fish
				0.990099	Ashmore Reef	12°14.276'	122°58.990'	17/06/2019 to 20/06/2019	AY279696	acaaagtcagattacgtcgatcacctttgcataaaaagataaaactaagtaacacctgttcttatgtcttcggttagggcgacctcggggagacaacaaacccccaagcggaacagaggcacagcctcccaagccaagagctcctgctctaagaaatagaaattctaaccttcaagatccggcaacgccgatcaacgaaccg	https://collections.ala.org.au/public/show/dr16844	14	16S Fish
				0.990099	Ashmore Reef	12°14.276'	122°58.990'	17/06/2019 to 20/06/2019	AY279696	acaaagtcagattacgtcaatcaccttttcataaaaagataaaactaagtaacacctgttcttatgtcttcggttggggcgacctcggggagacaacaaacccccaagcggaacagaggcacagcctcccaagccaagagctcctgctctaagaaatagaaattctaaccttcaagatccggcaactccgatcaacgaaccg	https://collections.ala.org.au/public/show/dr16844	13	16S Fish
				0.990099	Ashmore Reef	12°14.276'	122°58.990'	17/06/2019 to 20/06/2019	AY279696	acaaagtcagattacgtcaatcacctttgcataaaaagataaaactaagtaacacctgttcttatgtcttcggttggggcgacctcggggagacaacaaacccccaagcggaacagaggcacagcctcccaagccaagagctcctgctctaagaaatagaaattctaaccttcaagatcctgcaactccgatcaacgaaccg	https://collections.ala.org.au/public/show/dr16844	12	16S Fish
				0.990099	Ashmore Reef	12°14.276'	122°58.990'	17/06/2019 to 20/06/2019	AY279696	acaaagtcagattacgtcaatcacctttgcataaaaagataaaactaagtaacacctgttcctatgtcttcggttggggcgacctcggggagacaacaaacccccaagcggaacagaggcacagcctcccaagccaagggctcctgctctaagaaatagaaattctaaccttcaagatccggcaacgccgatcaacgaaccg	https://collections.ala.org.au/public/show/dr16844	11	16S Fish
				0.990099	Ashmore Reef	12°14.276'	122°58.990'	17/06/2019 to 20/06/2019	AY279696	acaaagtcagattacgtcaatcgcctttgcataaaaagataaaactaagtaacacctgttcttatgtcttcggttggggcgacctcggggagacaacaaacccccaagcggaacagaggcacagcctcccaagccaagagctcctgctctaggaaatagaaattctaaccttcaagatccggcaacgccgatcaacgaaccg	https://collections.ala.org.au/public/show/dr16844	11	16S Fish
				0.990099	Ashmore Reef	12°14.276'	122°58.990'	17/06/2019 to 20/06/2019	AY279696	acaaagtcagattacgtcaatcacctttgcataaaaagataaaactaagtaacacctgttcttatgtcttcggttggggcgacctcggggagacaacaaacccccaagcggaacagaggcacggcctcccaagccaagagcccctgctctaagaaatagaaattctaaccttcaagatccggcaacgccgatcaacgaaccg	https://collections.ala.org.au/public/show/dr16844	11	16S Fish
				0.990099	Ashmore Reef	12°14.276'	122°58.990'	17/06/2019 to 20/06/2019	AY279696	acaaagtcagattacgtcaatcacctttgcataaaaagataaaactaagtaacacctgttcttatgtcttcggttggggcgacctcggggagacaacaaacccccaagcggaacagaggcacagcctcccaagccaagagctcctgctctaagaaatagaaattctaaccttcaagatccggcaaagccgatcaacggaccg	https://collections.ala.org.au/public/show/dr16844	11	16S Fish
				0.990099	Ashmore Reef	12°14.276'	122°58.990'	17/06/2019 to 20/06/2019	AY279696	acaaggtcagattacgtcaatcacctttgcataaaaagataaaactaagtaacacctgttcttatgtcttcggttggggcgacctcggggagacaacaaacccccaagcggaacagaggcacggcctcccaagccaagagctcctgctctaagaaatagaaattctaaccttcaagatccggcaacgccgatcaacgaaccg	https://collections.ala.org.au/public/show/dr16844	10	16S Fish
				0.990099	Ashmore Reef	12°14.276'	122°58.990'	17/06/2019 to 20/06/2019	AY279696	acaaagtcagattacgtcaatcacctttgcataaaaagataaaactaagtaacacctgttcttatgtaatcggttggggcgacctcggggagacaacaaacccccaagcggaacagaggcacagcctcccaagccaagagctcctgctctaagaaatagaaattctaaccttcaagatccggcaacgccgatcaacgaaccg	https://collections.ala.org.au/public/show/dr16844	10	16S Fish
				0.990099	Ashmore Reef	12°14.276'	122°58.990'	17/06/2019 to 20/06/2019	AY279696	acaaagtcagattacgttaatcacctttgcataaaaagataaaactaagtaacacctgttcttatgtcctcggttggggcgacctcggggagacaacaaacccccaagcggaacagaggcacagcctcccaagccaagagctcctgctctaagaaatagaaattctaaccttcaagatccggcaacgccgatcaacgaaccg	https://collections.ala.org.au/public/show/dr16844	10	16S Fish
				0.990099	Ashmore Reef	12°14.276'	122°58.990'	17/06/2019 to 20/06/2019	AY279696	acaaagtcagattacgtcaatcacctttgcataaaaagataaaactaagtaacacctgttcttatgtcttcggttggggcgacctcggggagacaacaaacccccaagcggaacagaggcacagcctcccaagccaagagctcctgctctaagaaatagaaattctaaccttcaagatccggcaacgccgatcaacggacca	https://collections.ala.org.au/public/show/dr16844	10	16S Fish
				0.985149	Ashmore Reef	12°14.276'	122°58.990'	17/06/2019 to 20/06/2019	AY279696	gcaaagtcagattacgttaatcacctttgcataaaaagataaaactaagtaacacctgttcttatgtcttcggttggggcgacctcggggagacaacaaacccccaagcggagcagaggcacagcctcccaagccaagagctcctgctctaagaaatagaaattctaaccttcaagatccggcaacgccgatcaacgaaccg	https://collections.ala.org.au/public/show/dr16844	19	16S Fish
				0.985149	Ashmore Reef	12°14.276'	122°58.990'	17/06/2019 to 20/06/2019	AY279696	acaaagtcagattacgtcgatcacctttgcataaaaagataaaactaagtaacacctgttcttatgtcttcggttggggtgacctcggggagacaacaaacccccaagcggaacagaggcacagcctcccaagccaagagctcccgctctaagaaatagaaattctaaccttcaagatccggcaacgccgatcaacgaaccg	https://collections.ala.org.au/public/show/dr16844	10	16S Fish
				0.970443	Ashmore Reef	12°14.276'	122°58.990'	17/06/2019 to 20/06/2019	AY279696	acaaagtcagattacgtcaatcacctttgcataaaaagataaaactaagtaacacctgttcttatgtcttcggttggggcgacctcggggagacaacaaacccccaagcggaacagaggcacagcctcccaagccaagagctcctgctctaagaaatagaaattctgaccaataagatccggcaaagccgatcaacggaccg	https://collections.ala.org.au/public/show/dr16844	13	16S Fish
	Epibulus	Epibulus sp.	37384917	1	Ashmore Reef	12°14.276'	122°58.990'	17/06/2019 to 20/06/2019	EF520654	accaaggcagatcatgtaaatacccccgaaacaacgggccgaacacgatgcttcctgccctactgtcttaggttggggcgaccgcggggaaacacacaacccccatgtggaatgggctcacattccctaaaccaagagcgccagctctaaggaacagacattctgacctaaagatccggctttgaccgatcaacggacca	https://collections.ala.org.au/public/show/dr16844	6613	16S Fish
				0.99	Ashmore Reef	12°14.276'	122°58.990'	17/06/2019 to 20/06/2019	EF520654	accaaggcagatcatgtaaatacccccgaaacaacgggccgaacacgatgcttcctgccctactgtcttaggttggggcgaccgcggggaaacacacaacccccatgtggaatgggctcacattccctaaaccaagagcgctagctctaaggaacagacattctgacctagagatccggctttgaccgatcaacggacca	https://collections.ala.org.au/public/show/dr16844	44	16S Fish
	Gomphosus	Gomphosus varius	37384106	1	Ashmore Reef	12°14.276'	122°58.990'	17/06/2019 to 20/06/2019	JF457466	accaagacagcttacgtcaaggacctcatacaaaagattgaactacctaaattcctgtcctaatgtcttcggttggggcgaccctggggagataaagaacccccatgaggactggagagatatctccaaagctaagagcttccgctctaagaagcagaacttctgaccgcaagatccggcaatgccgatcaacggaccg	https://collections.ala.org.au/public/show/dr16844	358	16S Fish
	Halichoeres	Halichoeres hortulanus	37384112	1	Ashmore Reef	12°14.276'	122°58.990'	17/06/2019 to 20/06/2019	AY850886	accaagatagcttatgtcaagaaacccctcacaaggggccgaacccgataagccctatcctaatgtcttcggttggggcgaccccgggaaaataaataacccccgcgaggaatgaaaatatactttcagaaccaagagccaccgctctaagaagcagaacttctgaccaactagatccaggtaaactgattaacggaccg	https://collections.ala.org.au/public/show/dr16844	713	16S Fish
		Halichoeres melanurus	37384032	0.994975	Ashmore Reef	12°14.276'	122°58.990'	17/06/2019 to 20/06/2019	AY850907	accaaagcagcttacgtcaaatacccctaaacaaaggactaaactaattaaaccctgccctaatgtcttcggttggggcgaccccggggaaataagtaacccccatgaggattggaagcatgcttccaaaaccaagagcctctgctctaagaatcagaacttctgaccaccagatccggcaaagccgatcaacggaccg	https://collections.ala.org.au/public/show/dr16844	1168	16S Fish
				0.984925	Ashmore Reef	12°14.276'	122°58.990'	17/06/2019 to 20/06/2019	AY850907	accaaggcagcttacgtcaaatacccctaaacaaaggactaaactaattaaaccctgccctaatgccttcggttggggcgaccccggggaaataagtaacccccatgaggattggaagcatgcttccaaaaccaagagcctctgctctaagaatcagaacttctgaccaccagatccggcaaagccgatcaacggaccg	https://collections.ala.org.au/public/show/dr16844	17	16S Fish
		Halichoeres nebulosus	37384118	1	Ashmore Reef	12°14.276'	122°58.990'	17/06/2019 to 20/06/2019	AY850922	actaagacagcttacgttaaacaccctaacataaaagaccgaacggtgtaagttctgccctaatgtcttcggttggggcgaccctggggagaaaaacaacccccacgaggaatggaagcatgcttccagagcaaagagccactgctctatgtaccagagacttctgaccatcagacccggcaaagccgattaacggaccg	https://collections.ala.org.au/public/show/dr16844	806	16S Fish
				0.995	Ashmore Reef	12°14.276'	122°58.990'	17/06/2019 to 20/06/2019	AY850922	actaagacagcttacgttaaacaccctaacataaaagaccgaacggtgtaagttctgccctaatgtcttcggttggggcgaccctggggagaaaaacaacccccacgaggaatggaagcatgcttccagggcaaagagccactgctctatgtaccagagacttctgaccatcagacccggcaaagccgattaacggaccg	https://collections.ala.org.au/public/show/dr16844	80	16S Fish
		Halichoeres trimaculatus	37384122	1	Ashmore Reef	12°14.276'	122°58.990'	17/06/2019 to 20/06/2019	AY850888	actaagacagcctatgtcaaacatccccaacaagggcctgaactaaatagtccctgtcctaatgtcttcggttggggcgaccctggggaaataaccaacccccatgcggagtgaaaacatgttttcaaagccaagagccaccgctctaagaaacagaatttctgaccagctagatccggcaaagccgatcaacggaccg	https://collections.ala.org.au/public/show/dr16844	129613	16S Fish
				1	Ashmore Reef	12°14.276'	122°58.990'	17/06/2019 to 20/06/2019	EU087704	actaagacagcctatgtcaaacatccccagcaagggcctgaactaaatagtccctgtcctaatgtcttcggttggggcgaccctggggaaataaccaacccccatgcggagtgaaaacatgttttcaaagccaagagccaccgctctaagaaacagaatttctgaccagctagatccggcaaagccgatcaacggaccg	https://collections.ala.org.au/public/show/dr16844	16132	16S Fish
				0.994975	Ashmore Reef	12°14.276'	122°58.990'	17/06/2019 to 20/06/2019	EU087704	actaagacagcctatgtcaaacatccccagcaagggcctgaactaaatagtccctgtcctaatgtcttcggttggggcgaccctggggaaataaccaacccccatgcggagtgaaaacatgttttcagagccaagagccaccgctctaagaaacagaatttctgaccagctagatccggcaaagccgatcaacggaccg	https://collections.ala.org.au/public/show/dr16844	3633	16S Fish
				0.994975	Ashmore Reef	12°14.276'	122°58.990'	17/06/2019 to 20/06/2019	AY850888	actaagacagcctatgtcaaacatccccaacaagggcctgaactaaatggtccctgtcctaatgtcttcggttggggcgaccctggggaaataaccaacccccatgcggagtgaaaacatgttttcaaagccaagagccaccgctctaagaaacagaatttctgaccagctagatccggcaaagccgatcaacggaccg	https://collections.ala.org.au/public/show/dr16844	2880	16S Fish
				0.994975	Ashmore Reef	12°14.276'	122°58.990'	17/06/2019 to 20/06/2019	AY850888	actaagacagcctatgtcaaacatccccaacaagggcctgaactaaatagtccctgtcctaatgtcttcggttggggcgaccctggggaaataaccaacccccatgcggagtgaaaacatgttttcaaagccaagagccaccgctctaagaagcagaatttctgaccagctagatccggcaaagccgatcaacggaccg	https://collections.ala.org.au/public/show/dr16844	2486	16S Fish
				0.994975	Ashmore Reef	12°14.276'	122°58.990'	17/06/2019 to 20/06/2019	AY850888	actaagacagcctatgtcaaacatccccaacaagggcctgaactaaatagcccctgtcctaatgtcttcggttggggcgaccctggggaaataaccaacccccatgcggagtgaaaacatgttttcaaagccaagagccaccgctctaagaaacagaatttctgaccagctagatccggcaaagccgatcaacggaccg	https://collections.ala.org.au/public/show/dr16844	901	16S Fish
				0.994975	Ashmore Reef	12°14.276'	122°58.990'	17/06/2019 to 20/06/2019	AY850888	actaagacagcctatgtcaaacatccccaacaagggcctgaactaaatagtccctgtcctaatgtcttcggttggggcgaccccggggaaataaccaacccccatgcggagtgaaaacatgttttcaaagccaagagccaccgctctaagaaacagaatttctgaccagctagatccggcaaagccgatcaacggaccg	https://collections.ala.org.au/public/show/dr16844	817	16S Fish
				0.994975	Ashmore Reef	12°14.276'	122°58.990'	17/06/2019 to 20/06/2019	AY850888	actaagacagcctatgtcaaacatccccaacaagggcctgaactaaatagtccctgtcctaatgtcttcggttggggcgaccctggggaaataaccaacccccatgcggagtgaaaacatgttttcaaagccaagagccgccgctctaagaaacagaatttctgaccagctagatccggcaaagccgatcaacggaccg	https://collections.ala.org.au/public/show/dr16844	800	16S Fish
				0.994975	Ashmore Reef	12°14.276'	122°58.990'	17/06/2019 to 20/06/2019	AY850888	actaagacagcctatgtcaaacatccccaacaagggcctgaactaaatagtccctgtcctaatgtcttcggttggggcgaccttggggaaataaccaacccccatgcggagtgaaaacatgttttcaaagccaagagccaccgctctaagaaacagaatttctgaccagctagatccggcaaagccgatcaacggaccg	https://collections.ala.org.au/public/show/dr16844	600	16S Fish
				0.994975	Ashmore Reef	12°14.276'	122°58.990'	17/06/2019 to 20/06/2019	EU087704	actaagacagcctatgtcaaacatccccagcaagggcctgaactaaatagtccctgtcccaatgtcttcggttggggcgaccctggggaaataaccaacccccatgcggagtgaaaacatgttttcaaagccaagagccaccgctctaagaaacagaatttctgaccagctagatccggcaaagccgatcaacggaccg	https://collections.ala.org.au/public/show/dr16844	524	16S Fish
				0.994975	Ashmore Reef	12°14.276'	122°58.990'	17/06/2019 to 20/06/2019	AY850888	actaagacagcctatgtcaaacatccccaacaagggcccgaactaaatagtccctgtcctaatgtcttcggttggggcgaccctggggaaataaccaacccccatgcggagtgaaaacatgttttcaaagccaagagccaccgctctaagaaacagaatttctgaccagctagatccggcaaagccgatcaacggaccg	https://collections.ala.org.au/public/show/dr16844	509	16S Fish
				0.994975	Ashmore Reef	12°14.276'	122°58.990'	17/06/2019 to 20/06/2019	EU087704	actaagacagcctatgtcaaacatccccggcaagggcctgaactaaatagtccctgtcctaatgtcttcggttggggcgaccctggggaaataaccaacccccatgcggagtgaaaacatgttttcaaagccaagagccaccgctctaagaaacagaatttctgaccagctagatccggcaaagccgatcaacggaccg	https://collections.ala.org.au/public/show/dr16844	410	16S Fish
				0.994975	Ashmore Reef	12°14.276'	122°58.990'	17/06/2019 to 20/06/2019	AY850888	actaagacagcctatgtcaaacatccccaacaagggcctgaactaaatagtccctgtcctaatgtcttcggttggggcgaccctggggaaataaccaacccccatgcggagtgaaaacatgttttcaaagccaagagccaccgctctaagaaacagaatttctgaccagctaggtccggcaaagccgatcaacggaccg	https://collections.ala.org.au/public/show/dr16844	359	16S Fish
				0.994975	Ashmore Reef	12°14.276'	122°58.990'	17/06/2019 to 20/06/2019	AY850888	actaagacggcctatgtcaaacatccccaacaagggcctgaactaaatagtccctgtcctaatgtcttcggttggggcgaccctggggaaataaccaacccccatgcggagtgaaaacatgttttcaaagccaagagccaccgctctaagaaacagaatttctgaccagctagatccggcaaagccgatcaacggaccg	https://collections.ala.org.au/public/show/dr16844	295	16S Fish
				0.994975	Ashmore Reef	12°14.276'	122°58.990'	17/06/2019 to 20/06/2019	AY850888	actaagacagcctatgtcaaacatccccaacaatggcctgaactaaatagtccctgtcctaatgtcttcggttggggcgaccctggggaaataaccaacccccatgcggagtgaaaacatgttttcaaagccaagagccaccgctctaagaaacagaatttctgaccagctagatccggcaaagccgatcaacggaccg	https://collections.ala.org.au/public/show/dr16844	262	16S Fish
				0.994975	Ashmore Reef	12°14.276'	122°58.990'	17/06/2019 to 20/06/2019	EU087704	actaagacagcctatgtcaagcatccccagcaagggcctgaactaaatagtccctgtcctaatgtcttcggttggggcgaccctggggaaataaccaacccccatgcggagtgaaaacatgttttcaaagccaagagccaccgctctaagaaacagaatttctgaccagctagatccggcaaagccgatcaacggaccg	https://collections.ala.org.au/public/show/dr16844	153	16S Fish
				0.994975	Ashmore Reef	12°14.276'	122°58.990'	17/06/2019 to 20/06/2019	AY850888	actaagacagcctatgtcaaacatccccaacaagggcctgaactaaatagtccctgtcctaatgtcttcggttggggcgaccctggggaaataaccaacccccatgcggagtgaaaacatgttttcaaagccaagagccaccgctctaagaaacagaatttctgaccagctagatccggcaaagccgatcaacggacca	https://collections.ala.org.au/public/show/dr16844	129	16S Fish
				0.994975	Ashmore Reef	12°14.276'	122°58.990'	17/06/2019 to 20/06/2019	AY850888	actaagacagcctatgtcaaacatccccaacaagggcctgaactaaatagtccctgtcctaatgtcttcggttggggcgaccctggggaaataaccaacccccatgcggagtgaaaacatgttttcaaagccaagagccaccgctctaagaaacagaatttctgaccagctagatccggcaaagccgatcaacgaaccg	https://collections.ala.org.au/public/show/dr16844	95	16S Fish
				0.994975	Ashmore Reef	12°14.276'	122°58.990'	17/06/2019 to 20/06/2019	EU087704	actaagacagcctatgtcaaacatccccagcaagggcctgaactaaatagtccctgtcctaatgtcttcggttggggcgaccctggggaaataaccaacccccatgcggagtgaaaacatgttttcaaagccaagagccaccgctctaagaaacagaatttctgaccagctagatccggcaaagccgatcaacgggccg	https://collections.ala.org.au/public/show/dr16844	78	16S Fish
				0.994975	Ashmore Reef	12°14.276'	122°58.990'	17/06/2019 to 20/06/2019	EU087704	actaagacagcctatgtcaaacatccccagcaagggcctgaactaaatagtccctgtcctaatgtcttcggttggggcgaccctgggggaataaccaacccccatgcggagtgaaaacatgttttcaaagccaagagccaccgctctaagaaacagaatttctgaccagctagatccggcaaagccgatcaacggaccg	https://collections.ala.org.au/public/show/dr16844	61	16S Fish
				0.994975	Ashmore Reef	12°14.276'	122°58.990'	17/06/2019 to 20/06/2019	AY850888	actaagacagcctatgtcaaacatccccaacaagggcctgaactaaatagtccctgtcctaatgtcttcggttggggcgaccctggggaaataaccaacccccatgcggagtgaaaacatgttttcaaagccaagagccaccgctctaataaacagaatttctgaccagctagatccggcaaagccgatcaacggaccg	https://collections.ala.org.au/public/show/dr16844	52	16S Fish
				0.994975	Ashmore Reef	12°14.276'	122°58.990'	17/06/2019 to 20/06/2019	EU087704	actaagacagcctatgtcaaacatccccagcaagggcctgaactaaatagcccctgtcctaatgtcttcggttggggcgaccctggggaaataaccaacccccatgcggagtgaaaacatgttttcaaagccaagagccaccgctctaagaaacagaatttctgaccagctagatccggcaaagccgatcaacggaccg	https://collections.ala.org.au/public/show/dr16844	41	16S Fish
				0.994975	Ashmore Reef	12°14.276'	122°58.990'	17/06/2019 to 20/06/2019	EU087704	actaagacagcctatgtcaaacatccccagcaagggcctgaactaaatagtccctgtcctaatgtcttcggttggggcgaccctggggaaataaccaacccccatgcggagtgaaaacatgttttcaaagccaagagccaccgctctaaggaacagaatttctgaccagctagatccggcaaagccgatcaacggaccg	https://collections.ala.org.au/public/show/dr16844	38	16S Fish
				0.994975	Ashmore Reef	12°14.276'	122°58.990'	17/06/2019 to 20/06/2019	EU087704	actaagacagcctatgtcaaacatccccagcaagggcctgaactaaatagtccctgtcctaatgtcttcggttggggcgaccctggggaaataaccaacccccatgcggagtgaaaacacgttttcaaagccaagagccaccgctctaagaaacagaatttctgaccagctagatccggcaaagccgatcaacggaccg	https://collections.ala.org.au/public/show/dr16844	35	16S Fish
				0.994975	Ashmore Reef	12°14.276'	122°58.990'	17/06/2019 to 20/06/2019	EU087704	actaagacagcctatgtcaaacatccccagcaagggcctgaactaaatagtccctgtcctaatgtcttcggttggggcgaccctggggaaataaccaacccccatgcggagtgaaaacatgttttcaaagccaagagccgccgctctaagaaacagaatttctgaccagctagatccggcaaagccgatcaacggaccg	https://collections.ala.org.au/public/show/dr16844	31	16S Fish
				0.994975	Ashmore Reef	12°14.276'	122°58.990'	17/06/2019 to 20/06/2019	EU087704	actaagacagcctatgtcaaacatccccagcaagggcctgaactaaatagtccccgtcctaatgtcttcggttggggcgaccctggggaaataaccaacccccatgcggagtgaaaacatgttttcaaagccaagagccaccgctctaagaaacagaatttctgaccagctagatccggcaaagccgatcaacggaccg	https://collections.ala.org.au/public/show/dr16844	31	16S Fish
				0.994975	Ashmore Reef	12°14.276'	122°58.990'	17/06/2019 to 20/06/2019	EU087704	actaagacagcctatgtcaaacatccccagcaagggcctgaactaaatagtccctgtcctaatgtcttcggttggggcgaccctggggaaataaccaacccccatgcggagtgaaaacatgttttcaaagccaagagccaccgctctaagaaacagaatttctgaccagctagacccggcaaagccgatcaacggaccg	https://collections.ala.org.au/public/show/dr16844	25	16S Fish
				0.994975	Ashmore Reef	12°14.276'	122°58.990'	17/06/2019 to 20/06/2019	EU087704	actaagacagcctatgtcaaacatccccagcaagggcctgaactaaatagtccctgtcctaatgtcttcggctggggcgaccctggggaaataaccaacccccatgcggagtgaaaacatgttttcaaagccaagagccaccgctctaagaaacagaatttctgaccagctagatccggcaaagccgatcaacggaccg	https://collections.ala.org.au/public/show/dr16844	24	16S Fish
				0.994975	Ashmore Reef	12°14.276'	122°58.990'	17/06/2019 to 20/06/2019	EU087704	actaagacagcctatgtcaaacatccccagcaagggcctgaactaaatagtccctgtcctaatgtcttcggttagggcgaccctggggaaataaccaacccccatgcggagtgaaaacatgttttcaaagccaagagccaccgctctaagaaacagaatttctgaccagctagatccggcaaagccgatcaacggaccg	https://collections.ala.org.au/public/show/dr16844	23	16S Fish
				0.994975	Ashmore Reef	12°14.276'	122°58.990'	17/06/2019 to 20/06/2019	EU087704	actaagacagcctatgtcaaacatccccagcaagggcctgaactaaatagtccctgtcctaatgtcttcggttggggcgaccctggggaaataaccaacccccatgcggagtgaaaacatgttttcaaagccaagagccaccgctctaagaaacagaatttctgaccagctagatccggcaaagccgatcaacagaccg	https://collections.ala.org.au/public/show/dr16844	20	16S Fish
				0.994975	Ashmore Reef	12°14.276'	122°58.990'	17/06/2019 to 20/06/2019	EU087704	actgagacagcctatgtcaaacatccccagcaagggcctgaactaaatagtccctgtcctaatgtcttcggttggggcgaccctggggaaataaccaacccccatgcggagtgaaaacatgttttcaaagccaagagccaccgctctaagaaacagaatttctgaccagctagatccggcaaagccgatcaacggaccg	https://collections.ala.org.au/public/show/dr16844	16	16S Fish
				0.994975	Ashmore Reef	12°14.276'	122°58.990'	17/06/2019 to 20/06/2019	EU087704	actaagacagcctatgtcaaacatccccagcaagggcctgaactaaatagtccctgtcctaatgtcttcggttggggcgaccctggggaaataaccaacccccatgcggagtgaaaacatgttttcaaagccaagagccaccgctctaagaaacagaatttctgaccagctagatccggcagagccgatcaacggaccg	https://collections.ala.org.au/public/show/dr16844	15	16S Fish
				0.994975	Ashmore Reef	12°14.276'	122°58.990'	17/06/2019 to 20/06/2019	EU087704	actaagacagcctatgtcaaacatccccagcaagggcctgaactaaatagtccctgtcctaatgtcttcggttggggcgaccctggggaaataaccaacccccatgcggagtgaaaacatgttttcaaagccaagagccaccgctctaagaaacagaacttctgaccagctagatccggcaaagccgatcaacggaccg	https://collections.ala.org.au/public/show/dr16844	14	16S Fish
				0.994975	Ashmore Reef	12°14.276'	122°58.990'	17/06/2019 to 20/06/2019	EU087704	actaagacagcctatgtcaaacatccccagcaagggcctgaactaaatagtccctgtcctaatgtcttcggttggggcgaccctggggaaataaccaacccccatgcggagtgaaaacatgttttcaaagccaagagccaccgctctaagaaacagaatttctgaccagctagatccggcaaagccggtcaacggaccg	https://collections.ala.org.au/public/show/dr16844	14	16S Fish
				0.994975	Ashmore Reef	12°14.276'	122°58.990'	17/06/2019 to 20/06/2019	EU087704	actaagacagcctatgtcaaacatccccagcaagggcctgaactaaatagtccctgtcctaatgtcttcggttggggcaaccctggggaaataaccaacccccatgcggagtgaaaacatgttttcaaagccaagagccaccgctctaagaaacagaatttctgaccagctagatccggcaaagccgatcaacggaccg	https://collections.ala.org.au/public/show/dr16844	13	16S Fish
				0.994975	Ashmore Reef	12°14.276'	122°58.990'	17/06/2019 to 20/06/2019	EU087704	actaagacagcctatgtcaaacatccccagcaagggcctgaactaaatagtccctgtcctaatgtcttcggttggggcgaccctggggaaataaccaacccccatgcggagtgaaaacatgttttcaaagccaagagccaccgctctaagaaacagaatttcttaccagctagatccggcaaagccgatcaacggaccg	https://collections.ala.org.au/public/show/dr16844	10	16S Fish
				0.994975	Ashmore Reef	12°14.276'	122°58.990'	17/06/2019 to 20/06/2019	EU087704	actaagacagcctatgtcaaacatccccagcaagggcctgaactaaatagtccctgtcctaatgtcttcggttggggcgaccctggggaaataaccaacccccatgcggagtgaaaacatgttttcaaagccaagagccaccgctctaagaaacagaatttctgaccagctagatcaggcaaagccgatcaacggaccg	https://collections.ala.org.au/public/show/dr16844	10	16S Fish
				0.99	Ashmore Reef	12°14.276'	122°58.990'	17/06/2019 to 20/06/2019	AY850888	actaagacagcctatgtcaaacatccccaacaagggcctgaactaaatagtccctgtcctaatgtcttcggttggggcgaccctaggggaataaccaacccccatgcggagtgaaaacatgttttcaaagccaagagccaccgctctaagaaacagaatttctgaccagctagatccggcaaagccgatcaacggaccg	https://collections.ala.org.au/public/show/dr16844	50	16S Fish
				0.98995	Ashmore Reef	12°14.276'	122°58.990'	17/06/2019 to 20/06/2019	AY850888	actaagacagcctatgtcaaacatccccaacaagggcctgaactaaatagtccctgtcctaatgtcttcggttggggcgaccctggggaagtaaccaacccccatgcggagtgaaaacatgttttcaaagccaagagccaccgctctaagaagcagaatttctgaccagctagatccggcaaagccgatcaacggaccg	https://collections.ala.org.au/public/show/dr16844	2987	16S Fish
				0.98995	Ashmore Reef	12°14.276'	122°58.990'	17/06/2019 to 20/06/2019	AY850888	accaagacagcctatgtcaaacatccccaacaagggcctgaactaaatagtccctgtcctaatgtcttcggttggggcgaccctggggaaataaccaacccccatgcggagtgaaaacatgttttcaaagccaagagccaccgctctaagaaacagaatttctgaccagctagatccggcaaagccgatcaacagaccg	https://collections.ala.org.au/public/show/dr16844	90	16S Fish
				0.98995	Ashmore Reef	12°14.276'	122°58.990'	17/06/2019 to 20/06/2019	AY850888	actaagacagcctatgtcaaacatccccaacaagagcctgaactaaatagcccctgtcctaatgtcttcggttggggcgaccctggggaaataaccaacccccatgcggagtgaaaacatgttttcaaagccaagagccaccgctctaagaaacagaatttctgaccagctagatccggcaaagccgatcaacggaccg	https://collections.ala.org.au/public/show/dr16844	44	16S Fish
				0.98995	Ashmore Reef	12°14.276'	122°58.990'	17/06/2019 to 20/06/2019	AY850888	actaagacagcctatgtcaaacatccccaacaatggcctgaactaaatagtccctgtcctaatgtcttcggttggggcgaccctggggaaataaccaacccccatgcggagtgaaaacatgttttcaaagccaagagccaccgctctaaggaacagaatttctgaccagctagatccggcaaagccgatcaacggaccg	https://collections.ala.org.au/public/show/dr16844	36	16S Fish
				0.98995	Ashmore Reef	12°14.276'	122°58.990'	17/06/2019 to 20/06/2019	AY850888	actaagacagcctatgtcaaacatccccaacaagggcccgaactaaatagtccctgtcctaatgtcttcggttggggcgaccctggggaaataaccaacccccatgcggagtgaaaacatgttttcaaagccaagagccaccgctctaagaaacaggatttctgaccagctagatccggcaaagccgatcaacggaccg	https://collections.ala.org.au/public/show/dr16844	33	16S Fish
				0.98995	Ashmore Reef	12°14.276'	122°58.990'	17/06/2019 to 20/06/2019	AY850888	actaagacagcctatgtcaaacatccccaacaagggcctgaactaaatagtccctgtcctaatgtcttcggttggggcgaccctggggaaataaccaacccccatgcggagtgaaaacatgttttcaaagccaagagccaccgctctaagaaacagaatttctgaccagctagatccggcaaagcctatcaacggacct	https://collections.ala.org.au/public/show/dr16844	33	16S Fish
				0.98995	Ashmore Reef	12°14.276'	122°58.990'	17/06/2019 to 20/06/2019	EU087704	actaagacagcctatgtcaaacatccccagcaagggcctgaactaaatagtccctgtcctaatgtcttcggttggggcgaccctggggaaataaccaacccccatgcggagtgaaaacatgttttcagagccaagagccaccgctctaagaaacagaatttctgaccagctagatccggcaaagcctatcaacggaccg	https://collections.ala.org.au/public/show/dr16844	23	16S Fish
				0.98995	Ashmore Reef	12°14.276'	122°58.990'	17/06/2019 to 20/06/2019	AY850888	actaagacagcctatgtcaaacatccccaacaagggcctgaactaaatagtccctgtcctaatgtcttcggttggggcgaccctggggagataaccaacccccatgcggagtgaaaacatgttttcaaagccaagagccaccgctctaagaagcagaatttctgaccagctagatccggcaaagccgatcaacggaccg	https://collections.ala.org.au/public/show/dr16844	18	16S Fish
				0.98995	Ashmore Reef	12°14.276'	122°58.990'	17/06/2019 to 20/06/2019	AY850888	actaagacagcctatgtcaaacatccccaacaagggcctgaactaaatagtccctgtcctaatgtcttcggttggggcgaccctggggaaataaccaacccccatgcggagtgaaaacatgttttcaaagccaagagccaccgctctaagaaacagaatttctgaccagctagatccggcaaagccgatcaacgtacct	https://collections.ala.org.au/public/show/dr16844	16	16S Fish
				0.98995	Ashmore Reef	12°14.276'	122°58.990'	17/06/2019 to 20/06/2019	EU087704	actaagacagcctatgtcaaacatccccagcaagggcctgaactaaatagtccctgtcctaatgtcttcggttggggcgaccctggggaaataaccaacccccatgcggagtgaaaacatgttttcagagccaagagccaccgctctaagaaacagaatttccgaccagctagatccggcaaagccgatcaacggaccg	https://collections.ala.org.au/public/show/dr16844	16	16S Fish
				0.98995	Ashmore Reef	12°14.276'	122°58.990'	17/06/2019 to 20/06/2019	AY850888	actaagacagcctatgtcgaacatccccaacaagggcctgaactaaatagtccttgtcctaatgtcttcggttggggcgaccctggggaaataaccaacccccatgcggagtgaaaacatgttttcaaagccaagagccaccgctctaagaaacagaatttctgaccagctagatccggcaaagccgatcaacggaccg	https://collections.ala.org.au/public/show/dr16844	15	16S Fish
				0.98995	Ashmore Reef	12°14.276'	122°58.990'	17/06/2019 to 20/06/2019	AY850888	actaagacagcctatgtcaaacatccccaacaagggcctgaactaaatagtccctgtcctaatgtcttcggttggggcgaccctggggaaataaccagcccccatgcggagtgaaaacatgttttcaaagccaagagccaccgctctaagaagcagaatttctgaccagctagatccggcaaagccgatcaacggaccg	https://collections.ala.org.au/public/show/dr16844	13	16S Fish
				0.98995	Ashmore Reef	12°14.276'	122°58.990'	17/06/2019 to 20/06/2019	AY850888	actaagacagcctatgtcaaacatccccaacaagggcctgaactaaatagtccctgtcctaatgtcttcggttggggcgaccctggggaaataaccaacccccatgcggagtgaaaacatgttttcaaagccaagagccaccgctctaagaaacagaatttctgaccagctagatccggcaaagcctatcaacgtaccg	https://collections.ala.org.au/public/show/dr16844	12	16S Fish
				0.98995	Ashmore Reef	12°14.276'	122°58.990'	17/06/2019 to 20/06/2019	AY850888	actaagacagcctatgtcaaacatccccaacaagggcctgaactaaatagtccctgccctaatgtcttcggttggggcgaccctggggaaataaccaacccccatgcggagtgaaaacatgttttcaaagccaagagccaccgctctaagaagcagaatttctgaccagctagatccggcaaagccgatcaacggaccg	https://collections.ala.org.au/public/show/dr16844	12	16S Fish
				0.98995	Ashmore Reef	12°14.276'	122°58.990'	17/06/2019 to 20/06/2019	AY850888	actaagacagcctatgtcaaacatccccaacaagggcctgaactaaatagtccctgtcctaatgtctaaggttggggcgaccctggggaaataaccaacccccatgcggagtgaaaacatgttttcaaagccaagagccaccgctctaagaaacagaatttctgaccagctagatccggcaaagccgatcaacggaccg	https://collections.ala.org.au/public/show/dr16844	12	16S Fish
				0.98995	Ashmore Reef	12°14.276'	122°58.990'	17/06/2019 to 20/06/2019	AY850888	actaagacagcctatgtcaaacatccccaacaagggcctgaactaaatagtccctgtcctaatgccttcggttggggcgaccctggggaaataaccaacccccatgcggggtgaaaacatgttttcaaagccaagagccaccgctctaagaaacagaatttctgaccagctagatccggcaaagccgatcaacggaccg	https://collections.ala.org.au/public/show/dr16844	11	16S Fish
				0.98995	Ashmore Reef	12°14.276'	122°58.990'	17/06/2019 to 20/06/2019	AY850888	actaagacagcctatgtcaaacatccccaacaagggcctgaactaaatagtccctgtcctaatgtcctcggttggggcgaccctggggaaataaccaacccccatgcggagtggaaacatgttttcaaagccaagagccaccgctctaagaaacagaatttctgaccagctagatccggcaaagccgatcaacggaccg	https://collections.ala.org.au/public/show/dr16844	10	16S Fish
				0.975124	Ashmore Reef	12°14.276'	122°58.990'	17/06/2019 to 20/06/2019	AY850888	actaagacagcctatgtcaaacatccccaacaagggcctgaactaaatagtccctgtcctaatgtcttcggttggggcgaccctggggaaataaccaacccccatgcggagtgaaaacatgttttcaaagccaagagccaccgctctaagaaacagaatttctgacctacatgatccggcaacgccgatcaacggaccg	https://collections.ala.org.au/public/show/dr16844	20	16S Fish
				0.935961	Ashmore Reef	12°14.276'	122°58.990'	17/06/2019 to 20/06/2019	AY850888	accaagacagactatgttaaacaccccaaatcaaagggctaaactaaatggaaacctgtcctaatgtcttcggttggggcgaccctggggaaataaccaacccccatgcggagtgaaaacatgttttcaaagccaagagccaccgctctaagaaacagaatttctgaccagctagatccggcaaagccgatcaacggaccg	https://collections.ala.org.au/public/show/dr16844	44	16S Fish
				0.907317	Ashmore Reef	12°14.276'	122°58.990'	17/06/2019 to 20/06/2019	AY850888	accaaagcagaccatgttaaacaccccaaaataaagggccaaaccaaatgactcctgccctaatgtctttggttggggcgaccctggggaaataaccaacccccatgcggagtgaaaacatgttttcaaagccaagagccaccgctctaagaaacagaatttctgaccagctagatccggcaaagccgatcaacggaccg	https://collections.ala.org.au/public/show/dr16844	19	16S Fish
				0.902439	Ashmore Reef	12°14.276'	122°58.990'	17/06/2019 to 20/06/2019	AY850888	actaaggcggacttatgtttaaccttctccaataagagaagaaaaactaaataagtccctgccctaatgtctttggttggggcgaccctggggaaataaccaacccccatgcggagtgaaaacatgttttcaaagccaagagccaccgctctaagaaacagaatttctgaccagctagatccggcaaagccgatcaacggaccg	https://collections.ala.org.au/public/show/dr16844	13	16S Fish
				0.920398	Ashmore Reef	12°14.276'	122°58.990'	17/06/2019 to 20/06/2019	AY850888	aaaagaacagactatgtcaaaaaccccagataaggaaaagaaccaattagaccctgtcctaatgtctttggttggggcgaccctggggaaataaccaacccccatgcggagtgaaaacatgttttcaaagccaagagccaccgctctaagaaacagaatttctgaccagctagatccggcaaagccgatcaacggaccg	https://collections.ala.org.au/public/show/dr16844	16	16S Fish
				0.91	Ashmore Reef	12°14.276'	122°58.990'	17/06/2019 to 20/06/2019	JF457498	accaagataacctacgtcaaatattcttcacaaagacacaaaccaagtaggacctctcctaatgtcttcggttggggcgaccctggggaaataaccaacccccatgcggagtgaaaacatgttttcaaagccaagagccaccgctctaagaaacagaatttctgaccagctagatccggcaaagccgatcaacggaccg	https://collections.ala.org.au/public/show/dr16844	17	16S Fish
				0.907317	Ashmore Reef	12°14.276'	122°58.990'	17/06/2019 to 20/06/2019	AY850888	accaaggcagaccatgttaaacacacccagacacggagccaaactaaatgatacctgccagatgtctttggttggggcgaccctggggaaataaccaacccccatgcggagtgaaaacatgttttcaaagccaagagccaccgctctaagaaacagaatttctgaccagctagatccggcaaagccgatcaacggaccg	https://collections.ala.org.au/public/show/dr16844	11	16S Fish
				0.90099	Ashmore Reef	12°14.276'	122°58.990'	17/06/2019 to 20/06/2019	JF457498	tctaagggcagatcatgttaaaaactctgaataaagaccaaactgtatggtccctgtcctaatgtctttggttggggcgaccctggggaaataaccaacccccatgcggagtgaaaacatgttttcaaagccaagagccaccgctctaagaaacagaatttctgaccagctagatccggcaaagccgatcaacggaccg	https://collections.ala.org.au/public/show/dr16844	10	16S Fish
	Hipposcarus	Hipposcarus longiceps	37386008	1	Ashmore Reef	12°14.276'	122°58.990'	17/06/2019 to 20/06/2019	JX026456	actaaaacagcccatgttaataaccctcttacaagagactaaactagatgatccctgtcctaatgtctttggttggggcgaccacggggtaacaaaaaacccccgcgcggaacagaaacacttgtttccagaaccaagagttcccgctctaagtagcaaaactatttgaccttcaagatccggcatacgccgatcaacggaccg	https://collections.ala.org.au/public/show/dr16844	3995	16S Fish
				0.995098	Ashmore Reef	12°14.276'	122°58.990'	17/06/2019 to 20/06/2019	JX026456	actaaaacagcccatgttaataaccctcttacaagggactaaactagatgatccctgtcctaatgtctttggttggggcgaccacggggtaacaaaaaacccccgcgcggaacagaaacacttgtttccagaaccaagagttcccgctctaagtagcaaaactatttgaccttcaagatccggcatacgccgatcaacggaccg	https://collections.ala.org.au/public/show/dr16844	391	16S Fish
				0.995098	Ashmore Reef	12°14.276'	122°58.990'	17/06/2019 to 20/06/2019	JX026456	actaaaacagcccatgttaataaccctcttacaagagactaaactagatgatccctgtcctaatgtctttggttggggcgaccacggggtaacaaaaaacccccgcgcggaacagaaacacttgtttccagaaccaagagttcccgctctaagtagcaaaactatttaaccttcaagatccggcatacgccgatcaacggaccg	https://collections.ala.org.au/public/show/dr16844	35	16S Fish
	Labrichthys	Labrichthys unilineatus	37384129	1	Ashmore Reef	12°14.276'	122°58.990'	17/06/2019 to 20/06/2019	AY850875	accaagacagcctatgttaagcaaccccatattaagggactaaactagataacccctgtcctaatgtctttggttggggcgaccctggggagataaagaacccccatgtggactggaagcatgcttctaggaccaagagcaacagctctaagtagcagaatttctgaccgactagatccggcaaagccgatcaacggaccg	https://collections.ala.org.au/public/show/dr16844	232	16S Fish
				1	Ashmore Reef	12°14.276'	122°58.990'	17/06/2019 to 20/06/2019	AY850864	accaagacagcttacgtcaaaggcctcatataaaagattgaactacataaatctctgtcctaatgtcttcggttggggcgaccctggggagataaagaacccccatgaggactggagagatatctccaaaactaagagctcccgctctaagaagcagaacttctgactgcaagatccggcaacgccgatcaacggaccg	https://collections.ala.org.au/public/show/dr16844	15062	16S Fish
				0.994975	Ashmore Reef	12°14.276'	122°58.990'	17/06/2019 to 20/06/2019	AY850864	accaagacagcttacgtcaaaggcctcatataaaagattgaactacataaatctctgtcctaatgtcttcggttggggcgaccctggggagataaagaacccccatgaggactggagagatatctccaaaactaagagctcccgctctaagaagcagaacttctgactgcaagatccggcaacgccgatcgacggaccg	https://collections.ala.org.au/public/show/dr16844	947	16S Fish
				0.994975	Ashmore Reef	12°14.276'	122°58.990'	17/06/2019 to 20/06/2019	AY850864	tccaagacagcttacgtcaaaggcctcatataaaagattgaactacataaatctctgtcctaatgtcttcggttggggcgaccctggggagataaagaacccccatgaggactggagagatatctccaaaactaagagctcccgctctaagaagcagaacttctgactgcaagatccggcaacgccgatcaacggaccg	https://collections.ala.org.au/public/show/dr16844	302	16S Fish
				0.994975	Ashmore Reef	12°14.276'	122°58.990'	17/06/2019 to 20/06/2019	AY850864	accaagacagcttacgtcaaaggcctcatataaaagattgaactacataaatctctgtcctaatgtcttcggttggggcgaccctggggagataaaggacccccatgaggactggagagatatctccaaaactaagagctcccgctctaagaagcagaacttctgactgcaagatccggcaacgccgatcaacggaccg	https://collections.ala.org.au/public/show/dr16844	64	16S Fish
	Novaculichthys	Novaculichthys taeniourus	37384140	1	Ashmore Reef	12°14.276'	122°58.990'	17/06/2019 to 20/06/2019	JF457546	acaaggacagactatgttaaccacccccttacaagggataaaactaaataccccctgctctgatgtctttggttggggcgacctcgggggaacaaagagcccccgagtggagcggaggcactgcctcccacaccaagagccactgctctaagtaatagaaactttaaccttacagatccggcaacgccgatcaacggaccg	https://collections.ala.org.au/public/show/dr16844	17841	16S Fish
				0.995025	Ashmore Reef	12°14.276'	122°58.990'	17/06/2019 to 20/06/2019	JF457546	acaaggacagactatgttaaccacccccttacaagggataaaactaaataccccctgctctgatgtctttggttgaggcgacctcgggggaacaaagagcccccgagtggagcggaggcactgcctcccacaccaagagccactgctctaagtaatagaaactttaaccttacagatccggcaacgccgatcaacggaccg	https://collections.ala.org.au/public/show/dr16844	87	16S Fish
	Pseudocheilinus	Pseudocheilinus evanidus	37384142	0.985437	Ashmore Reef	12°14.276'	122°58.990'	17/06/2019 to 20/06/2019	JF457623	atcaaggcagactacgccatataatcctaaaataataggaggagccacataatccctgcccgactgtcttcggttggggcgaccacgggggaaagaaaaccccccacgaggaccgggaagattcccgcctaaaacccagagccctcgctccaagtatcaaaaccttttttgacctgccagatccaggacacctgatctacggataa	https://collections.ala.org.au/public/show/dr16844	689	16S Fish
		Pseudocheilinus hexataenia	37384143	0.975728	Ashmore Reef	12°14.276'	122°58.990'	17/06/2019 to 20/06/2019	JF457624	actaaggtagtctacgccaaaaaacctcccttaagagaccgagcctaatagcattctacccgactgtctttggttggggcgaccacgggggaaaaccaagcccccacgcagaacggggcaattcctgtcctaaagcccagagcccccgctccaagcaacaaaatctctttgactttccagatccggcatggccgatctacggaccg	https://collections.ala.org.au/public/show/dr16844	1356	16S Fish
	Scarus	Scarus sp.	37386907	1	Ashmore Reef	12°14.276'	122°58.990'	17/06/2019 to 20/06/2019	EU601241	actaaaacagctcatgttaaaaaccctcacaaaagaggccaaactagatgacccctgtcctaatgtctttggttggggcgaccacggggcaacaaaaaacccccgcgcggaacagaaacactgtttccagaaccaagagcacccactctaagtaacaagacccacttgacctttgagatccggcacaagccgatcaacggaccg	https://collections.ala.org.au/public/show/dr16844	313	16S Fish
				1	Ashmore Reef	12°14.276'	122°58.990'	17/06/2019 to 20/06/2019	EU601242	actaaaacagctcatgttaaaaaccctcacaaaagaggctaaactagatgacccctgtcctaatgtctttggttggggcgaccacggggcaacaaaaaacccccgcgcggaacagaaacattgtttccagaaccaagagcacccgctctaagtaacaagacccacttgacctttgagatccggcgttggccgatcaacggaccg	https://collections.ala.org.au/public/show/dr16844	196	16S Fish
				0.995098	Ashmore Reef	12°14.276'	122°58.990'	17/06/2019 to 20/06/2019	EU601241	actaaaacagctcatgttaaaaaccctcacaaaagaggccaaactagatgacccctgtcctaatgtctttggttggggcgaccacggggcaacaaaaacccccgcgcggaacagaaacactgtttccagaaccaagagcacccactctaagtaacaagacccacttgacctttgagatccggcacaagccgatcaacggaccg	https://collections.ala.org.au/public/show/dr16844	48	16S Fish
		Scarus dimidiatus	37386013	1	Ashmore Reef	12°14.276'	122°58.990'	17/06/2019 to 20/06/2019	JX026479	actaaagcagcccatgttaaaaaccctcacagaagagtccaaactagatggtccctgtcctaatgtctttggttggggcgaccacggggtaacaaaaaacccccgcgcggaacagaaacactgtttccagaaccaagagcacccgctctaagtgacaagacccacttgacctttgagatccggcactagccgatcaacggaccg	https://collections.ala.org.au/public/show/dr16844	200	16S Fish
		Scarus niger	37386021	1	Ashmore Reef	12°14.276'	122°58.990'	17/06/2019 to 20/06/2019	EU601246	actaaaacagctcatgttaaaaaccctcacaaaagagaccaaactagatgacccctgtcctaatgtctttggttggggcgaccacggggtaacaaaaaacccccgcgcggaacagaaacactgtttccaaaaccaagagcacccgctctaagtagcaagacccacttgacctttgagatccggcactagccgatcaacggaccg	https://collections.ala.org.au/public/show/dr16844	891	16S Fish
				0.995098	Ashmore Reef	12°14.276'	122°58.990'	17/06/2019 to 20/06/2019	EU601246	actaaaacagctcatgttaaaaaccctcacaaaagagaccaaactagatgacccctgtcctaatgtctttggttggggcgaccacggggtaacaaaaaacccccgcgcggaacagaaacactgtttccaaaaccaagagcacccgctctaagtagcaagacccacttgacctttgagatccggcactagctgatcaacggaccg	https://collections.ala.org.au/public/show/dr16844	14	16S Fish
		Scarus psittacus	37386024	1	Ashmore Reef	12°14.276'	122°58.990'	17/06/2019 to 20/06/2019	JX026503	actaaaacagcccatgttaagaaccctcacacaagaaaccaaactagatggcccctgtcctaatgtctttggttggggcgaccacggggtagcaaaaaacccccgcgcggaacagaaacactgtttccaaaaccaagagtacccactctaagtaacaagatctacttgacctttgagatccggcaccaagccgatcaacggaccg	https://collections.ala.org.au/public/show/dr16844	256	16S Fish
	Stethojulis	Stethojulis sp.	37384942	0.994924	Ashmore Reef	12°14.276'	122°58.990'	17/06/2019 to 20/06/2019	AY850869	accaagataacctacgtcaaatattcttcacaaagacacaaaccaagtaggacctctcttaatgtcttcggttggggcgaccctggggagataaataacccccatgaggaatggaaatactttctacaaccaagagttaccactctaaggaccagaacttctgaccaaaagatccggcagagccgatcaacggaccg	https://collections.ala.org.au/public/show/dr16844	663	16S Fish
				0.994924	Ashmore Reef	12°14.276'	122°58.990'	17/06/2019 to 20/06/2019	AY850869	accaagataacctacgtcaaatattcttcacaaagacacaaaccaagtaggacctcccctaatgtcttcggttggggcgaccctggggagataaataacccccatgaggaatggaaatactttctacaaccaagagttaccactctaaggaccagaacttctgaccaaaagatccggcagagccgatcaacggaccg	https://collections.ala.org.au/public/show/dr16844	235	16S Fish
				0.994924	Ashmore Reef	12°14.276'	122°58.990'	17/06/2019 to 20/06/2019	AY850869	tccaagataacctacgtcaaatattcttcacaaagacacaaaccaagtaggacctctcctaatgtcttcggttggggcgaccctggggagataaataacccccatgaggaatggaaatactttctacaaccaagagttaccactctaaggaccagaacttctgaccaaaagatccggcagagccgatcaacggaccg	https://collections.ala.org.au/public/show/dr16844	168	16S Fish
				0.994924	Ashmore Reef	12°14.276'	122°58.990'	17/06/2019 to 20/06/2019	AY850869	accaagataacctacgtcaaatattcttcacaaagacgcaaaccaagtaggacctctcctaatgtcttcggttggggcgaccctggggagataaataacccccatgaggaatggaaatactttctacaaccaagagttaccactctaaggaccagaacttctgaccaaaagatccggcagagccgatcaacggaccg	https://collections.ala.org.au/public/show/dr16844	56	16S Fish
				0.994924	Ashmore Reef	12°14.276'	122°58.990'	17/06/2019 to 20/06/2019	AY850869	accaaggtaacctacgtcaaatattcttcacaaagacacaaaccaagtaggacctctcctaatgtcttcggttggggcgaccctggggagataaataacccccatgaggaatggaaatactttctacaaccaagagttaccactctaaggaccagaacttctgaccaaaagatccggcagagccgatcaacggaccg	https://collections.ala.org.au/public/show/dr16844	42	16S Fish
				0.989848	Ashmore Reef	12°14.276'	122°58.990'	17/06/2019 to 20/06/2019	AY850869	accaagataacctacgtcaaatattcttcacaaagacacgaaccgagtaggacctctcctaatgtcttcggttggggcgaccctggggagataaataacccccatgaggaatggaaatactttctacaaccaagagttaccactctaaggaccagaacttctgaccaaaagatccggcagagccgatcaacggaccg	https://collections.ala.org.au/public/show/dr16844	12	16S Fish
		Stethojulis bandanensis	37384154	1	Ashmore Reef	12°14.276'	122°58.990'	17/06/2019 to 20/06/2019	AY850869	accaagataacctacgtcaaatattcttcacaaagacacaaaccaagtaggacctctcctaatgtcttcggttggggcgaccctggggagataaataacccccatgaggaatggaaatactttctacaaccaagagttaccactctaaggaccagaacttctgaccaaaagatccggcagagccgatcaacggaccg	https://collections.ala.org.au/public/show/dr16844	16817	16S Fish
		Stethojulis strigiventer	37384156	1	Ashmore Reef	12°14.276'	122°58.990'	17/06/2019 to 20/06/2019	AP018523	accaagacaccctacgttaaacattcctctaaaagacctaaactaagtagattctctcctaatgtcttcggttggggcgaccctggggagataaagaacccccatgtggagtggaaatattttctagaaccaagggctacagccctaagtgacagaatctctgaccaaatagatccggcaaggccgatcaacggaccg	https://collections.ala.org.au/public/show/dr16844	2813	16S Fish
				0.994949	Ashmore Reef	12°14.276'	122°58.990'	17/06/2019 to 20/06/2019	AP018523	accaagacaccctacgttaaacattcctctaaaagacctaaactaagtagattctctcctaatgtcttcggttggggcgaccctggggagataaagaacccccatgtggagtggaaatatcttctagaaccaagggctacagccctaagtgacagaatctctgaccaaatagatccggcaaggccgatcaacggaccg	https://collections.ala.org.au/public/show/dr16844	811	16S Fish
		Stethojulis trilineata	37384157	1	Ashmore Reef	12°14.276'	122°58.990'	17/06/2019 to 20/06/2019	AY850868	accaagacaacctacgtcaaatattcctcacaaagacataaaccaagtagaacctctcctaatgtcttcggttggggcgaccctggggagataagcaacccccatgaggaatggaaatactttctaaaaccaagagctaccgctctaagaagcagaacttctgaccaaaagatccggcaaagccgatcaacggaccg	https://collections.ala.org.au/public/show/dr16844	6354	16S Fish
				0.994924	Ashmore Reef	12°14.276'	122°58.990'	17/06/2019 to 20/06/2019	AY850868	accaagacaacctacgtcaaatattcctcacaaagacataaaccaagtagaacctctcctaatgtcttcggttggggcgaccctggggagataagcagcccccatgaggaatggaaatactttctaaaaccaagagctaccgctctaagaagcagaacttctgaccaaaagatccggcaaagccgatcaacggaccg	https://collections.ala.org.au/public/show/dr16844	468	16S Fish
				0.994924	Ashmore Reef	12°14.276'	122°58.990'	17/06/2019 to 20/06/2019	AY850868	accaagacaacctacgtcaaatattcctcacaaagacataaaccaagtagaacctctcctaatgtcttcggttggggcgaccctggggagataagcaacccccatgaggaatggaaataccttctaaaaccaagagctaccgctctaagaagcagaacttctgaccaaaagatccggcaaagccgatcaacggaccg	https://collections.ala.org.au/public/show/dr16844	19	16S Fish
				0.989848	Ashmore Reef	12°14.276'	122°58.990'	17/06/2019 to 20/06/2019	AY850868	accaagacaacctacgtcaaatatttctcacaaagacataaaccaagtagaacctctcctaatgtcttcggttggggcgaccctggggagataagcaacccccatgaggaatggaaatactttctaagaccaagagctaccgctctaagaagcagaacttctgaccaaaagatccggcaaagccgatcaacggaccg	https://collections.ala.org.au/public/show/dr16844	96	16S Fish
	Thalassoma	Thalassoma sp.	37384944	0.979899	Ashmore Reef	12°14.276'	122°58.990'	17/06/2019 to 20/06/2019	JQ178236	accaagacagcttacgtcaagaaccttatacaaaagattgaactacataaacctctgtcctaatgtcttcggttggggcgaccctggggagataaagaacccccatgaggactggagagatatctccaaaactaagagctcccgctctaaggagcagaacttctgaccgcaagatccggcaacgccgatcaacggaccg	https://collections.ala.org.au/public/show/dr16844	701	16S Fish
				0.979899	Ashmore Reef	12°14.276'	122°58.990'	17/06/2019 to 20/06/2019	JQ178236	accaagacagcttacgtcaagaaccttatacaaaagattgaactacataaacctctgtcctaatgtcttcggttggggcgaccctggggagataaagaacccccatgaggactggggagatatctccaaaactaagagctcccgctctaagaagcagaacttctgaccgcaagatccggcaacgccgatcaacggaccg	https://collections.ala.org.au/public/show/dr16844	221	16S Fish
				0.979899	Ashmore Reef	12°14.276'	122°58.990'	17/06/2019 to 20/06/2019	JQ178236	accaagacagcttacgtcaagaaccttatacaaaagattgaactacataaacctctgtcctaatgtcttcggttggggcgaccctggggagataaagagcccccatgaggactggagagatatctccaaaactaagagctcccgctctaagaagcagaacttctgaccgcaagatccggcaacgccgatcaacggaccg	https://collections.ala.org.au/public/show/dr16844	42	16S Fish
				0.979899	Ashmore Reef	12°14.276'	122°58.990'	17/06/2019 to 20/06/2019	JQ178236	accaagacagcttacgtcaagaaccttatacaaaagattgaactacataaacctctgtcctaatgtcttcggttggggcgaccctggggagataaagaacccccatgaggactggagagatgtctccaaaactaagagctcccgctctaagaagcagaacttctgaccgcaagatccggcaacgccgatcaacggaccg	https://collections.ala.org.au/public/show/dr16844	35	16S Fish
				0.974874	Ashmore Reef	12°14.276'	122°58.990'	17/06/2019 to 20/06/2019	JQ178236	accaagacagcttacgtcaagaaccttatacaaaagattgaactacataaacctctgtcctaatgtcttcggttggggcgaccctggggagataaagaacccccatgaggactggggagatatctccaagactaagagctcccgctctaagaagcagaacttctgaccgcaagatccggcaacgccgatcaacggaccg	https://collections.ala.org.au/public/show/dr16844	15	16S Fish
		Thalassoma amblycephalum	37384164	1	Ashmore Reef	12°14.276'	122°58.990'	17/06/2019 to 20/06/2019	JF457664	accaagacagcttacgtcaagaacctcatacaaaagattgaactaggtgaatcctgtcctaatgtcttcggttggggcgaccctggggagataaagaacccccatgaggactggaaagatatttccaaagctaagagcttccgctctaagaagcagaatttctgaccgcaagatccggcaacgccgatcaacggaccg	https://collections.ala.org.au/public/show/dr16844	22814	16S Fish
				0.994949	Ashmore Reef	12°14.276'	122°58.990'	17/06/2019 to 20/06/2019	JF457664	accaagacagcttacgtcaagaacctcatacaaaagattgaactaggtgaatcctgtcctaatgtcttcggttggggcgaccctggggagataaagaacccccatgaggactggaaagatatttccaaagctaagagcttccgctctaagaagcagagtttctgaccgcaagatccggcaacgccgatcaacggaccg	https://collections.ala.org.au/public/show/dr16844	1458	16S Fish
				0.994949	Ashmore Reef	12°14.276'	122°58.990'	17/06/2019 to 20/06/2019	JF457664	accaagacagcttacgtcaagaacctcatacaaaagattgaactaggtgaatcctgtcctaatgtcttcggttggggcgaccctggggagataaagaatccccatgaggactggaaagatatttccaaagctaagagcttccgctctaagaagcagaatttctgaccgcaagatccggcaacgccgatcaacggaccg	https://collections.ala.org.au/public/show/dr16844	68	16S Fish
				0.989899	Ashmore Reef	12°14.276'	122°58.990'	17/06/2019 to 20/06/2019	JF457664	accaagatagcttacgtcaagaacctcatacaaaagattgaactaggtgaatcctgtcctaatgtcttcggttggggcgaccctggggagataaagaacccccatgaggactggaaagatatttccaaagctaagagcctccgctctaagaagcagaatttctgaccgcaagatccggcaacgccgatcaacggaccg	https://collections.ala.org.au/public/show/dr16844	13	16S Fish
		Thalassoma lunare	37384167	0.984925	Ashmore Reef	12°14.276'	122°58.990'	17/06/2019 to 20/06/2019	JQ178236	accaagacagcttacgtcaagaaccttatacaaaagattgaactacataaacctctgtcctaatgtcttcggttggggcgaccctggggagataaagaacccccatgaggactggagagatatctccaaaactaagagctcccgctctaagaagcagaacttctgaccgcaagatccggcaacgccgatcaacggaccg	https://collections.ala.org.au/public/show/dr16844	9764	16S Fish
Lethrinidae	Lethrinus	Lethrinus nebulosus	37351008	1	Ashmore Reef	12°14.276'	122°58.990'	17/06/2019 to 20/06/2019	KU747166	accaaggtagatttatgtttaaccttctccgacaagagaagaaaaactaaataaactcctaccctaatgtctttggttggggcgaccgtggggcacacaaaacccccacgtggagcaggagcacaactactcccacagctaagagctaccgctctaataagcagaatttctgaccaataatgatccgacaacgtcgatcaacgaaccg	https://collections.ala.org.au/public/show/dr16844	98	16S Fish
		Lethrinus obsoletus	37351019	1	Ashmore Reef	12°14.276'	122°58.990'	17/06/2019 to 20/06/2019	AB355916	accaaggtagatttatgtttaaccttctccaacaagaaaagaaaaactaaatagactcctaccctaatgtctttggttggggcgaccgtggggcacacaaaacccccacgtggagcaggagcacaactactcccacagctaagagctaccgctctaataagcagaatttctgaccaaaaatgatccgacaacgtcgatcaacgaaccg	https://collections.ala.org.au/public/show/dr16844	260	16S Fish
				0.995192	Ashmore Reef	12°14.276'	122°58.990'	17/06/2019 to 20/06/2019	AB355916	accaaggtagatttatgtttaaccttctccaacaagaaaggaaaaactaaatagactcctaccctaatgtctttggttggggcgaccgtggggcacacaaaacccccacgtggagcaggagcacaactactcccacagctaagagctaccgctctaataagcagaatttctgaccaaaaatgatccgacaacgtcgatcaacgaaccg	https://collections.ala.org.au/public/show/dr16844	15	16S Fish
		Lethrinus sp.1	37351902	1	Ashmore Reef	12°14.276'	122°58.990'	17/06/2019 to 20/06/2019	AB793299	actaaggcggacttatgtttaaccttctccaataagagaagaaaaactaaataagtccctgccctaatgtctttggttggggcgaccgtggggcacacaaaacccccatgtggagcaggagcacaactactcccacagctaagagctaccgctctaataaacagaatttctgaccaacaatgatccgacaacgtcgatcaacgaaccg	https://collections.ala.org.au/public/show/dr16844	8288	16S Fish
				0.995192	Ashmore Reef	12°14.276'	122°58.990'	17/06/2019 to 20/06/2019	AB793299	actaaggcggacttatgtttaaccttctccaataagagaagaaaaactaaataagtccctgccctaatgtctttggttggggcgaccgtggggcacacaaaacccccatgtggagcaggagcacaactactcccacagctaagagcttccgctctaataaacagaatttctgaccaacaatgatccgacaacgtcgatcaacgaaccg	https://collections.ala.org.au/public/show/dr16844	2110	16S Fish
				0.995192	Ashmore Reef	12°14.276'	122°58.990'	17/06/2019 to 20/06/2019	AB793299	actaaggcggacttatgtttaaccttctccaataagagaagaaaaactaaataagtccctgccctaatgtctttggttggggcgaccgtggggcacacaaaacccccatgtggagcaggagcacaactactcccacagctaagagctaccgctctaataaacagaatttctgaccaacaatgatccgacagcgtcgatcaacgaaccg	https://collections.ala.org.au/public/show/dr16844	22	16S Fish
				0.995192	Ashmore Reef	12°14.276'	122°58.990'	17/06/2019 to 20/06/2019	AB793299	actaaggcggacttatgtttaaccttctccaataagagaagaaaaactaaataagtccctgccctaatgtctttggttggggcgaccgtggggcacacaaaacccccatgtggagcaggagcacagctactcccacagctaagagctaccgctctaataaacagaatttctgaccaacaatgatccgacaacgtcgatcaacgaaccg	https://collections.ala.org.au/public/show/dr16844	22	16S Fish
				0.990385	Ashmore Reef	12°14.276'	122°58.990'	17/06/2019 to 20/06/2019	AB793299	actaaggcggacttatgtttaaccttctccaataagagaagaaaaactaaataagtccctgccctaatgtctttggttggggcgaccgtggggcacacaaaacccccatgtggagcaggagcacaactactcccacagctaagagcttccgctctaataaacagaatttctgaccaacaatgatccgacaacgtcgatcaacgagccg	https://collections.ala.org.au/public/show/dr16844	360	16S Fish
				0.990385	Ashmore Reef	12°14.276'	122°58.990'	17/06/2019 to 20/06/2019	AB793299	actaaggcggacttatgtttaaccttctccaataagagaagaaaaactaaataagtccctgccctaatgtctttggttggggcgaccgtggggcacacaaaacccccatgtggagcaggagcacaactactcccacagctaagagccaccgctctaataaacagaatttctgaccaacaatgatccgacgacgtcgatcaacgaaccg	https://collections.ala.org.au/public/show/dr16844	20	16S Fish
				0.990385	Ashmore Reef	12°14.276'	122°58.990'	17/06/2019 to 20/06/2019	AB793299	actaaggcggacttatgtttaaccttctccaataagagaagaaaaactaaataagtccctgccctaatgtctttggttggggcgaccgtggggcacacaaaacccccatgtggagcaggagcacaactactcccacagctaagagctaccgctctaataaacagaatttctgaccaacaatgatcctacaacgtcgattaacgaaccg	https://collections.ala.org.au/public/show/dr16844	12	16S Fish
				0.985577	Ashmore Reef	12°14.276'	122°58.990'	17/06/2019 to 20/06/2019	AB793299	actaaggcggacttatgtttaaccttctccaataagagaagaaaaactaaataagtccctgccctaatgcctttggttggggcgaccgtggggcacacaaaacccccatgtggagcaggagcacaactactcccacagctaagagcttccgctctaataaacagaatttctgaccaacaatgatccgacaacgtcgatcaacgagccg	https://collections.ala.org.au/public/show/dr16844	20	16S Fish
		Lethrinus variegatus	37351014	0.957143	Ashmore Reef	12°14.276'	122°58.990'	17/06/2019 to 20/06/2019	KU747167	actaaagcagacctatgtccagccttcttaaacaaaagaagaaaaactaaataagcccctgccctaatgtctttggttggggcgaccatggggtacacaaaacccccatgtggagcaggagcacaactttactcccacagctaagagctacccctctaataagcagaatttctgaccagaatgatccgacaacgtcgatcaacgaacca	https://collections.ala.org.au/public/show/dr16844	768	16S Fish
		Lethrinus sp.2	37351902	0.951923	Ashmore Reef	12°14.276'	122°58.990'	17/06/2019 to 20/06/2019	KU747165	accaaggtagacttatgtttaaccttctctaataagagaagaaaagctaaataagcccctaccctaatgtctttggttggggcgaccgtggggtatacaaaacccccatgtggagcaggagcacaattactcccacagctgagagctaccgctctaataagcagaatttctgaccaacaatgatccgacaacgtcgatcaacgaaccg	https://collections.ala.org.au/public/show/dr16844	648	16S Fish
	Monotaxis	Monotaxis grandoculis	37351026	1	Ashmore Reef	12°14.276'	122°58.990'	17/06/2019 to 20/06/2019	AP009166	actaaggtagactatatcaaccgcccccaaaacccgggccaaaaccaaatacccccctaccctacgtcttcggttggggcgaccacggagtaataaaaaacccccgcgtggaccgggaacacaattttcccacagacaagagctcccgctctaacaagcagaatttctgactaaaagtgatccagccaatgctgatcaacggacca	https://collections.ala.org.au/public/show/dr16844	741	16S Fish
Lutjanidae	Aprion	Aprion virescens	37346027	1	Ashmore Reef	12°14.276'	122°58.990'	17/06/2019 to 20/06/2019	DQ784723	actaaagcagatcatgttaaggactccaaaacaaaggactgaacttagtgacccctgccctaatgtctttggttggggcgaccgcggagagaaacagaacctccgtgtggattgaaaatactatttctcacagacaagagctcccgctctaacaaacagaatatctgaccagtaagatccggcaaagccgattaacggaccg	https://collections.ala.org.au/public/show/dr16844	75086	16S Fish
				0.99505	Ashmore Reef	12°14.276'	122°58.990'	17/06/2019 to 20/06/2019	DQ784723	actaaagcagatcatgttaaggactccaaaacaaaggactgaacttagtgacccctgccctaatgtctttggttggggcgaccgcggagagaaacagaacctccgtgtggattgaaaatactatttctcacagacaagagctcccgctctaacaaacagaatatctgaccagtaagatccagcaaagccgattaacggaccg	https://collections.ala.org.au/public/show/dr16844	2594	16S Fish
				0.99505	Ashmore Reef	12°14.276'	122°58.990'	17/06/2019 to 20/06/2019	DQ784723	actaaagcagatcatgttaaggaccccaaaacaaaggactgaacttagtgacccctgccctaatgtctttggttggggcgaccgcggagagaaacagaacctccgtgtggattgaaaatactatttctcacagacaagagctcccgctctaacaaacagaatatctgaccagtaagatccggcaaagccgattaacggaccg	https://collections.ala.org.au/public/show/dr16844	1850	16S Fish
				0.99505	Ashmore Reef	12°14.276'	122°58.990'	17/06/2019 to 20/06/2019	DQ784723	actaaagcagatcatgttaaggactccaaaacaaaggactgaacttagtgacccctgccctaatgtctttggttggggcgaccgcggagagaaacagaacctccgtgtggattgaaaatactatttctcacagacaagagctcccgccctaacaaacagaatatctgaccagtaagatccggcaaagccgattaacggaccg	https://collections.ala.org.au/public/show/dr16844	503	16S Fish
				0.99505	Ashmore Reef	12°14.276'	122°58.990'	17/06/2019 to 20/06/2019	DQ784723	actaaagcagatcatgttaaggactccaaaacaaaggactgaacttagtgacccctgccctaatgtctttggttggggcgaccgcggagagaaacagaacctccgtgtggattgaaaatactatttctcacagacaagagctcccgctctaacaaacagaatatctgaccagtaacatccggcaaagccgattaacggaccg	https://collections.ala.org.au/public/show/dr16844	293	16S Fish
				0.99505	Ashmore Reef	12°14.276'	122°58.990'	17/06/2019 to 20/06/2019	DQ784723	actaaagcagatcatgttaaggactccaaaacaaaggactgaacttagtgacccctgccctaatgtctttggttggggcgaccgcggagagaaacagaacctccgtgtggattgaaaatactatttctcacagacaagagctcccgctctaacaaacagaatatttgaccagtaagatccggcaaagccgattaacggaccg	https://collections.ala.org.au/public/show/dr16844	279	16S Fish
				0.99505	Ashmore Reef	12°14.276'	122°58.990'	17/06/2019 to 20/06/2019	DQ784723	actaaagcagatcatgttaaggactccaaaacaaaggactgaacttagtgacccctgccctaatgtcttcggttggggcgaccgcggagagaaacagaacctccgtgtggattgaaaatactatttctcacagacaagagctcccgctctaacaaacagaatatctgaccagtaagatccggcaaagccgattaacggaccg	https://collections.ala.org.au/public/show/dr16844	138	16S Fish
				0.99505	Ashmore Reef	12°14.276'	122°58.990'	17/06/2019 to 20/06/2019	DQ784723	actaaagcagatcatgttaaggactccaaaacaaaggactgaacttagtgacctctgccctaatgtctttggttggggcgaccgcggagagaaacagaacctccgtgtggattgaaaatactatttctcacagacaagagctcccgctctaacaaacagaatatctgaccagtaagatccggcaaagccgattaacggaccg	https://collections.ala.org.au/public/show/dr16844	81	16S Fish
				0.99505	Ashmore Reef	12°14.276'	122°58.990'	17/06/2019 to 20/06/2019	DQ784723	actaaagcagatcatgttaaggactccaaaacaaaggactgaacttagtgacccctgccctaatgtctttggttggggcgaccgtggagagaaacagaacctccgtgtggattgaaaatactatttctcacagacaagagctcccgctctaacaaacagaatatctgaccagtaagatccggcaaagccgattaacggaccg	https://collections.ala.org.au/public/show/dr16844	55	16S Fish
				0.990099	Ashmore Reef	12°14.276'	122°58.990'	17/06/2019 to 20/06/2019	DQ784723	actaaagcagaccatgttaaggaccccaaaacaaaggactgaacttagtgacccctgccctaatgtctttggttggggcgaccgcggagagaaacagaacctccgtgtggattgaaaatactatttctcacagacaagagctcccgctctaacaaacagaatatctgaccagtaagatccggcaaagccgattaacggaccg	https://collections.ala.org.au/public/show/dr16844	568	16S Fish
				0.990099	Ashmore Reef	12°14.276'	122°58.990'	17/06/2019 to 20/06/2019	DQ784723	actaaagcagatcatgttaaggactccaaaacaaaggactgaacttagtgacccctgccctaatgtctttggttggggcgaccgcggagagaaacagaacctccgtgtggattgaaaatactatttctcacagacaagagctcccgccctaacaaacagaatatctgaccagtaagatccagcaaagccgattaacggaccg	https://collections.ala.org.au/public/show/dr16844	94	16S Fish
				0.990099	Ashmore Reef	12°14.276'	122°58.990'	17/06/2019 to 20/06/2019	DQ784723	actaaagcagatcatgttaaggactccaaaacaaaggactgaacttagtgacccctgccctaatgtctttggttggggcgaccgcggagagaaacagaacctccgcgtggattgaaaatactatttctcacagacaagagcccccgctctaacaaacagaatatctgaccagtaagatccggcaaagccgattaacggaccg	https://collections.ala.org.au/public/show/dr16844	27	16S Fish
				0.990099	Ashmore Reef	12°14.276'	122°58.990'	17/06/2019 to 20/06/2019	DQ784723	actaaagcagatcatgttaaggactccaaaacaaaggactgaacttagtgacccctaccctaatgtctttggttggggcgaccgcagagagaaacagaacctccgtgtggattgaaaatactatttctcacagacaagagctcccgctctaacaaacagaatatctgaccagtaagatccggcaaagccgattaacggaccg	https://collections.ala.org.au/public/show/dr16844	23	16S Fish
				0.990099	Ashmore Reef	12°14.276'	122°58.990'	17/06/2019 to 20/06/2019	DQ784723	actaaagcagatcatgttaaggactccaaaacaaaggactgaacttagtgacccctgccctaatgtctttggttgaggcgaccgcggagagaaacagaacctccgtgtggattgaaaatattatttctcacagacaagagctcccgctctaacaaacagaatatctgaccagtaagatccggcaaagccgattaacggaccg	https://collections.ala.org.au/public/show/dr16844	23	16S Fish
				0.990099	Ashmore Reef	12°14.276'	122°58.990'	17/06/2019 to 20/06/2019	DQ784723	accaaagcagaccatgttaaggactccaaaacaaaggactgaacttagtgacccctgccctaatgtctttggttggggcgaccgcggagagaaacagaacctccgtgtggattgaaaatactatttctcacagacaagagctcccgctctaacaaacagaatatctgaccagtaagatccggcaaagccgattaacggaccg	https://collections.ala.org.au/public/show/dr16844	18	16S Fish
				0.990099	Ashmore Reef	12°14.276'	122°58.990'	17/06/2019 to 20/06/2019	DQ784723	actaaagcaggtcatgttaaggactccaaaacaaaggactgaacttagcgacccctgccctaatgtctttggttggggcgaccgcggagagaaacagaacctccgtgtggattgaaaatactatttctcacagacaagagctcccgctctaacaaacagaatatctgaccagtaagatccggcaaagccgattaacggaccg	https://collections.ala.org.au/public/show/dr16844	16	16S Fish
				0.990099	Ashmore Reef	12°14.276'	122°58.990'	17/06/2019 to 20/06/2019	DQ784723	actaaagcagatcatgttaaggactccaaaacaaagtactgaacttagtgacccctgccctaatgtctttggttggggcgaccgcggagagaaacataacctccgtgtggattgaaaatactatttctcacagacaagagctcccgctctaacaaacagaatatctgaccagtaagatccggcaaagccgattaacggaccg	https://collections.ala.org.au/public/show/dr16844	15	16S Fish
				0.990099	Ashmore Reef	12°14.276'	122°58.990'	17/06/2019 to 20/06/2019	DQ784723	actaaagcagatcatgttaaggactccaaaacaaaggactgaacttagtgacccctgccctaatgtctttggttggggcgaccgcggagagaaacagaacctccgtgtggattgaaaatactatttctcacagacaagagctcccgctctaacaaacagaatatctgaccagtaagatccggcaaatccgattaacggtccg	https://collections.ala.org.au/public/show/dr16844	13	16S Fish
				0.990099	Ashmore Reef	12°14.276'	122°58.990'	17/06/2019 to 20/06/2019	DQ784723	actaaggcagatcatgttaaggactccaaaacaaaggactgaacttagtgacccctgccctaatgtctttggttggggcgaccgcggagagaaacagaacctccgtgtggattgaaaatactatttctcacagacaagagcccccgctctaacaaacagaatatctgaccagtaagatccggcaaagccgattaacggaccg	https://collections.ala.org.au/public/show/dr16844	13	16S Fish
				0.990099	Ashmore Reef	12°14.276'	122°58.990'	17/06/2019 to 20/06/2019	DQ784723	actaaagcagatcatgttaaggactccaaaacaaaggactgaacttagtgacccctgccctaatgtctttggttggggcgaccgcggagagaaacagaacctccgtgtggattgaaaatactatttctcacagacaagagctcccgctctaacaaacagaatatctgaccagtaagatccggcaaagccgatcaacggacca	https://collections.ala.org.au/public/show/dr16844	11	16S Fish
				0.975369	Ashmore Reef	12°14.276'	122°58.990'	17/06/2019 to 20/06/2019	DQ784723	actaaagcagatcatgttaaggactccaaaacaaaggactgaacttagtgacccctgccctaatgtctttggttggggcgaccgcggagagaaacagaacctccgtgtggattgaaaatactatttctcacagacaagagctcccgctctaataaacagaaattctgaccaataagatccggcaaagccgatcaacggaccg	https://collections.ala.org.au/public/show/dr16844	19	16S Fish
				0.935644	Ashmore Reef	12°14.276'	122°58.990'	17/06/2019 to 20/06/2019	DQ784723	accaaagcagaccatgttaaacaccccaaaataaagggccaaaccaaatgactcctgccctaatgtctttggttggggcgaccgcggagagaaacagaacctccgtgtggattgaaaatactatttctcacagacaagagctcccgctctaacaaacagaatatctgaccagtaagatccggcaaagccgattaacggaccg	https://collections.ala.org.au/public/show/dr16844	93	16S Fish
				0.931373	Ashmore Reef	12°14.276'	122°58.990'	17/06/2019 to 20/06/2019	DQ784723	accaaggcagaccatgttaaacatgccaaaataaagaactaaaccaaatgaaccctgccctaatgtctttggttggggcgaccgcggagagaaacagaacctccgtgtggattgaaaatactatttctcacagacaagagctcccgctctaacaaacagaatatctgaccagtaagatccggcaaagccgattaacggaccg	https://collections.ala.org.au/public/show/dr16844	36	16S Fish
				0.921569	Ashmore Reef	12°14.276'	122°58.990'	17/06/2019 to 20/06/2019	DQ784723	acccaggcagaccatgttaagaacctcctagcaaggacccgaacttagtggcgcctgccccactgtctttggttggggcgaccgcggagagaaacagaacctccgtgtggattgaaaatactatttctcacagacaagagctcccgctctaacaaacagaatatctgaccagtaagatccggcaaagccgattaacggaccg	https://collections.ala.org.au/public/show/dr16844	43	16S Fish
	Caesio	Caesio caerulaurea	37346024	0.99505	Ashmore Reef	12°14.276'	122°58.990'	17/06/2019 to 20/06/2019	DQ784724	accaaggcagaccatgttaaaaaccctaaaacaaaagaccaaaccaaatgaaccctgccctaatgtctttggttggggcgaccgcggggaaacacaaaacccccatgtggaatgagaacacctcctctcacaaccaagagctcccgctctaataaacagaatttctgaccaactagatccggcaagaccgatcaacggaccg	https://collections.ala.org.au/public/show/dr16844	977	16S Fish
				0.990099	Ashmore Reef	12°14.276'	122°58.990'	17/06/2019 to 20/06/2019	DQ784724	accaaggcagaccatgctaaaaaccctaaaacaaaagaccaaaccaaatgaaccctgccctaatgtctttggttggggcgaccgcggggaaacacaaaacccccatgtggaatgagaacacctcctctcacaaccaagagctcccgctctaataaacagaatttctgaccaactagatccggcaagaccgatcaacggaccg	https://collections.ala.org.au/public/show/dr16844	49	16S Fish
		Caesio xanthonotus	37346074	1	Ashmore Reef	12°14.276'	122°58.990'	17/06/2019 to 20/06/2019	MT025376	accaaagcagaccatgttaaaaactcttagacaaaagaccaaaccaaatgaaccctgccctaatgtctttggttggggcgaccgcggggaaacacaaaacccccacgtggaatgagaacacctcctctcacaactaagagctcccgctctaatgaacagaaattctgaccaataagatccggcaagaccgatcaacggaccg	https://collections.ala.org.au/public/show/dr16844	938	16S Fish
				0.970443	Ashmore Reef	12°14.276'	122°58.990'	17/06/2019 to 20/06/2019	MT025376	accaaagcagaccatgttaaaaactcttagacaaaagaccaaaccaaatgaaccctgccctaatgtctttggttggggcgaccgcggggaaacacaaaacccccacgtggaacgagaacacctcctctcacacccaagagctcccgctctaataaacagaaattctgaccaataagatccggcaaagccgatcaacggaccg	https://collections.ala.org.au/public/show/dr16844	10	16S Fish
	Lutjanus	Lutjanus bohar	37346029	1	Ashmore Reef	12°14.276'	122°58.990'	17/06/2019 to 20/06/2019	DQ784729	accaaggcagaccatgttaaacatgccaaaataaagaactaaaccaaatgaaccctgccctaatgtctttggttggggcgaccgcggggaaacacaaaacccccacgtggaacgagaacacctcctctcacagccaagagctcccgctctagtaaacagaaattctgaccaattagatccggcaagaccgatcaacgaaccg	https://collections.ala.org.au/public/show/dr16844	187608	16S Fish
		Lutjanus decussatus	37346041	1	Ashmore Reef	12°14.276'	122°58.990'	17/06/2019 to 20/06/2019	MG417055	accaaagcagaccatgttaaacaccccaaaacaaaggaccaaaccaaatgatccctgccctaatgtctttggttggggcgaccgcggggaaacacaaaacccccacgtggaatgagaacacctcctctcacaaccaagagctcccgctctactgaacagaaattctgaccaatcagatccggcataagccgatcaacggaccg	https://collections.ala.org.au/public/show/dr16844	1574	16S Fish
				0.995074	Ashmore Reef	12°14.276'	122°58.990'	17/06/2019 to 20/06/2019	MG417055	accaaagcagaccatgttaaacaccccaaaacaaaggaccaaaccaaatgatccctgccctaatgtctttggttggggcgaccgcggggaaacacaaaacccccacgtggaatgagaacacctcctctcacaaccaagagctcccgccctactgaacagaaattctgaccaatcagatccggcataagccgatcaacggaccg	https://collections.ala.org.au/public/show/dr16844	81	16S Fish
				0.990148	Ashmore Reef	12°14.276'	122°58.990'	17/06/2019 to 20/06/2019	MG417055	accaaagcagaccatgttaaacaccccaaaacaaaggaccaaaccaaatgatccctgccctaatgtctttggttggggcgaccgcggggaaacacaaaacccccacgtggaatgagaacacctcctctcacaactaagagctcccgctctactgaacagaaattctgaccagtcagatccggcataagccgatcaacggaccg	https://collections.ala.org.au/public/show/dr16844	1138	16S Fish
				0.990148	Ashmore Reef	12°14.276'	122°58.990'	17/06/2019 to 20/06/2019	MG417055	accaaagcagaccatgttaaacaccccaaaataaagggccaaaccaaatgatccctgccctaatgtctttggttggggcgaccgcggggaaacacaaaacccccacgtggaatgagaacacctcctctcacaaccaagagctcccgctctactgaacagaaattctgaccaatcagatccggcataagccgatcaacggaccg	https://collections.ala.org.au/public/show/dr16844	11	16S Fish
				0.990148	Ashmore Reef	12°14.276'	122°58.990'	17/06/2019 to 20/06/2019	MG417055	accaaagcagaccatgttaaacaccccaaaacaaaggaccaaaccaaatgatccctgccctaatgtctttggttggggcgaccgcggggaaacacaaaacccccacgtggaatgagaacacctcctctcacaaccaagagctcccgctctactgaacagaaattctgaccaataagatccggcaaagccgatcaacggaccg	https://collections.ala.org.au/public/show/dr16844	10	16S Fish
				0.980392	Ashmore Reef	12°14.276'	122°58.990'	17/06/2019 to 20/06/2019	MG417055	accaaagcagaccatgttaaacaccccaaaataaagggccaaaccaaatgactcctgccctaatgtctttggttggggcgaccgcggggaaacacaaaacccccacgtggaatgagaacacctcctctcacaaccaagagctcccgctctactgaacagaaattctgaccaatcagatccggcataagccgatcaacggaccg	https://collections.ala.org.au/public/show/dr16844	36	16S Fish
		Lutjanus fulvus	37346043	1	Ashmore Reef	12°14.276'	122°58.990'	17/06/2019 to 20/06/2019	DQ784732	accaaagcagaccatgttaaacaccccaaaataaaggtccaaaccaaatgatccctgctctaatgtctttggttggggcgaccgcggggaaacacaaaacccccacgtggaacgagaacacttcctctcacaaccaagagctcccgctctaataaacagaaattctgaccatcaagatccggcaaagccgatcaacggaccg	https://collections.ala.org.au/public/show/dr16844	3963	16S Fish
				0.990099	Ashmore Reef	12°14.276'	122°58.990'	17/06/2019 to 20/06/2019	DQ784732	accaaagcagaccatgttaaacaccccaaaataaaggtccaaaccaaatgatccctgctctaatgtctttggttggggcgaccgcggggaaacgcaaaacccccacgtggaacgagaacacttcctctcacaaccaagagctcccgctctaataaacagaaattctgaccatcaagatccggcaaagccaatcaacggaccg	https://collections.ala.org.au/public/show/dr16844	39	16S Fish
		Lutjanus kasmira	37346044	1	Ashmore Reef	12°14.276'	122°58.990'	17/06/2019 to 20/06/2019	DQ784734	accaaggcagaccatgttaaacaccccaaaacaaagggccaaaccaaatgacccctgccctaatgtctttggttggggcgaccgcggggaaacacaaaacccccacgtggaacgagagcactccctctcacaaccaagagcttccgctctaataaacagaaattctgaccaataagatccggcaaagccgatcaacggaccg	https://collections.ala.org.au/public/show/dr16844	3753	16S Fish
		Lutjanus sp.1	37346905	1	Ashmore Reef	12°14.276'	122°58.990'	17/06/2019 to 20/06/2019	KU050104	accaaggcagaccatgttaaacataccaaaataaagaactaaaccaaatgaaccctgccctaatgtctttggttggggcgaccgcggggaaacacaaaacccccacgtggaacgagaacacctcctctcacagccaagagctcccgctctagtaaacagaaattctgaccaattagatccggcaagaccgatcaacgaaccg	https://collections.ala.org.au/public/show/dr16844	1250	16S Fish
				1	Ashmore Reef	12°14.276'	122°58.990'	17/06/2019 to 20/06/2019	DQ784733	accaaggcagaccatgttaaacacctcagaacaaaggaccaaaccaaatgaaccctgccctaatgtctttggttggggcgaccgcggggaaacataaaacccccacgtggaacgagaacacctcctctcacagccaagagctcccgctctagtaaacagaaattctgaccatctagatccggtaataccgatcaacgaaccg	https://collections.ala.org.au/public/show/dr16844	7021	16S Fish
				0.99505	Ashmore Reef	12°14.276'	122°58.990'	17/06/2019 to 20/06/2019	DQ784729	accaaggcagaccatgttaaacatgccaaaataaagaactaaaccaaatgaaccctgtcctaatgtctttggttggggcgaccgcggggaaacacaaaacccccacgtggaacgagaacacctcctctcacagccaagagctcccgctctagtaaacagaaattctgaccaattagatccggcaagaccgatcaacgaaccg	https://collections.ala.org.au/public/show/dr16844	1968	16S Fish
				0.99505	Ashmore Reef	12°14.276'	122°58.990'	17/06/2019 to 20/06/2019	DQ784729	accaaggcagaccatgttaaacatgccaaaataaagaactaaaccaaatgaaccctgccctaatgtctttggttggggcgaccgcggggaaacacaaaacccccacgtggaacgagaacacctcctctcacagtcaagagctcccgctctagtaaacagaaattctgaccaattagatccggcaagaccgatcaacgaaccg	https://collections.ala.org.au/public/show/dr16844	1691	16S Fish
				0.99505	Ashmore Reef	12°14.276'	122°58.990'	17/06/2019 to 20/06/2019	DQ784729	accaaggcagaccatgttaaacatgccaaaataaagaactaaaccaaatgaaccctgccctaatgtctttggttggggcgaccgcggggaaacacaaaacccccacgtggaacgagaacacctcctctcacagccaagagctcccgctctagtaaacagaaattctgaccaattagatccggcaagaccgatcaacgaacca	https://collections.ala.org.au/public/show/dr16844	1403	16S Fish
				0.99505	Ashmore Reef	12°14.276'	122°58.990'	17/06/2019 to 20/06/2019	DQ784729	accaaggcagaccatgttaaacatgccaaaataaagaactaaaccaaatgaaccctgccctaatgtctttggttggggcgaccgcggggaagcacaaaacccccacgtggaacgagaacacctcctctcacagccaagagctcccgctctagtaaacagaaattctgaccaattagatccggcaagaccgatcaacgaaccg	https://collections.ala.org.au/public/show/dr16844	1382	16S Fish
				0.99505	Ashmore Reef	12°14.276'	122°58.990'	17/06/2019 to 20/06/2019	DQ784733	accaaggcagaccatgttaaacacctcagaacaaaggaccaaaccaaatgagccctgccctaatgtctttggttggggcgaccgcggggaaacataaaacccccacgtggaacgagaacacctcctctcacagccaagagctcccgctctagtaaacagaaattctgaccatctagatccggtaataccgatcaacgaaccg	https://collections.ala.org.au/public/show/dr16844	1314	16S Fish
				0.99505	Ashmore Reef	12°14.276'	122°58.990'	17/06/2019 to 20/06/2019	DQ784729	accaaggcagaccatgttaaacatgccaaaataaagaactaaaccaaatgaaccctgccctagtgtctttggttggggcgaccgcggggaaacacaaaacccccacgtggaacgagaacacctcctctcacagccaagagctcccgctctagtaaacagaaattctgaccaattagatccggcaagaccgatcaacgaaccg	https://collections.ala.org.au/public/show/dr16844	1114	16S Fish
				0.99505	Ashmore Reef	12°14.276'	122°58.990'	17/06/2019 to 20/06/2019	DQ784729	tccaaggcagaccatgttaaacatgccaaaataaagaactaaaccaaatgaaccctgccctaatgtctttggttggggcgaccgcggggaaacacaaaacccccacgtggaacgagaacacctcctctcacagccaagagctcccgctctagtaaacagaaattctgaccaattagatccggcaagaccgatcaacgaaccg	https://collections.ala.org.au/public/show/dr16844	732	16S Fish
				0.99505	Ashmore Reef	12°14.276'	122°58.990'	17/06/2019 to 20/06/2019	DQ784729	accaaggcagaccatgttaaacatgccaaaataaagaactaaaccaaatgaaccctgccctaatgtctttggttggggcgaccgcggggaaacacgaaacccccacgtggaacgagaacacctcctctcacagccaagagctcccgctctagtaaacagaaattctgaccaattagatccggcaagaccgatcaacgaaccg	https://collections.ala.org.au/public/show/dr16844	646	16S Fish
				0.99505	Ashmore Reef	12°14.276'	122°58.990'	17/06/2019 to 20/06/2019	DQ784729	accaaggcagaccatgttaaacatgccaaaataaagaactaaaccaaatgaaccctgccctaatgtctttggttggggcgaccgcggggaaacacaaaacccccacgtggaacgagaacacctcctcccacagccaagagctcccgctctagtaaacagaaattctgaccaattagatccggcaagaccgatcaacgaaccg	https://collections.ala.org.au/public/show/dr16844	621	16S Fish
				0.99505	Ashmore Reef	12°14.276'	122°58.990'	17/06/2019 to 20/06/2019	DQ784729	accaaggcagaccatgttaaacatgccaaaataaagaactaaaccaaatgaaccctgccctaatgtctttggttggggcgaccgcggggaaacgcaaaacccccacgtggaacgagaacacctcctctcacagccaagagctcccgctctagtaaacagaaattctgaccaattagatccggcaagaccgatcaacgaaccg	https://collections.ala.org.au/public/show/dr16844	598	16S Fish
				0.99505	Ashmore Reef	12°14.276'	122°58.990'	17/06/2019 to 20/06/2019	DQ784729	accaaggcagaccatgttaaacatgccaaaataaagaactaaaccaaatgaaccctgccctaatgtctttggttggggcgaccgcggggaaacacaaaacccccacgtggaacgagaacacctcctctcacagccaagagctcccgctctagtaaacagaaattctgaccaattagatccggcaagaccgatcaacgatccg	https://collections.ala.org.au/public/show/dr16844	534	16S Fish
				0.99505	Ashmore Reef	12°14.276'	122°58.990'	17/06/2019 to 20/06/2019	DQ784729	accaaggcagaccatgttaaacatgccaaaataaagaactaaaccaaatgaaccctgccctaatgtctttggttggggcgaccgcggggaaacacagaacccccacgtggaacgagaacacctcctctcacagccaagagctcccgctctagtaaacagaaattctgaccaattagatccggcaagaccgatcaacgaaccg	https://collections.ala.org.au/public/show/dr16844	502	16S Fish
				0.99505	Ashmore Reef	12°14.276'	122°58.990'	17/06/2019 to 20/06/2019	DQ784729	accaaggcagaccatgttaaacatgccaaaataaagaactaaaccaaatgaaccctgccctaatgtctttggttggggcgaccgcggggaaacacaaaacccccacgtggaacgagaacacctcctctcacagccaagagctcccgctctagtaaacagaaattctgaccaatcagatccggcaagaccgatcaacgaaccg	https://collections.ala.org.au/public/show/dr16844	494	16S Fish
				0.99505	Ashmore Reef	12°14.276'	122°58.990'	17/06/2019 to 20/06/2019	DQ784729	accaaggcagaccatgttaaacatgccaaaataaagaactaaaccaaatgaaccctgccctaatgtctttggttggggcgaccgcggggaaacacaaaacccccacgtggaacgagaacacctcctctcacagccaagagctcccgctctagtaaacagaaattctgaccaactagatccggcaagaccgatcaacgaaccg	https://collections.ala.org.au/public/show/dr16844	441	16S Fish
				0.99505	Ashmore Reef	12°14.276'	122°58.990'	17/06/2019 to 20/06/2019	DQ784733	accaaggcagaccatgttaaacacctcaaaacaaaggaccaaaccaaatgaaccctgccctaatgtctttggttggggcgaccgcggggaaacataaaacccccacgtggaacgagaacacctcctctcacagccaagagctcccgctctagtaaacagaaattctgaccatctagatccggtaataccgatcaacgaaccg	https://collections.ala.org.au/public/show/dr16844	431	16S Fish
				0.99505	Ashmore Reef	12°14.276'	122°58.990'	17/06/2019 to 20/06/2019	DQ784729	accaaggcagaccatgttaaacatgccaaaataaagaactaaaccaaatgaaccctgccctaatgtctttggttggggcgaccgcgggggaacacaaaacccccacgtggaacgagaacacctcctctcacagccaagagctcccgctctagtaaacagaaattctgaccaattagatccggcaagaccgatcaacgaaccg	https://collections.ala.org.au/public/show/dr16844	386	16S Fish
				0.99505	Ashmore Reef	12°14.276'	122°58.990'	17/06/2019 to 20/06/2019	DQ784729	accaaggcagaccatgttaaacatgccaaaataaagaactaaaccaaatgaaccctgccctaatgtctttggttggggcgaccgcggggaaacacaaaacccccacgtggaacgagaacacctcctctcacagccaagagctcccgctctagtgaacagaaattctgaccaattagatccggcaagaccgatcaacgaaccg	https://collections.ala.org.au/public/show/dr16844	306	16S Fish
				0.99505	Ashmore Reef	12°14.276'	122°58.990'	17/06/2019 to 20/06/2019	DQ784729	accaaggcagaccatgttgaacatgccaaaataaagaactaaaccaaatgaaccctgccctaatgtctttggttggggcgaccgcggggaaacacaaaacccccacgtggaacgagaacacctcctctcacagccaagagctcccgctctagtaaacagaaattctgaccaattagatccggcaagaccgatcaacgaaccg	https://collections.ala.org.au/public/show/dr16844	303	16S Fish
				0.99505	Ashmore Reef	12°14.276'	122°58.990'	17/06/2019 to 20/06/2019	DQ784729	accaaggcagaccatgttaaacatgccaaaataaagaactaaaccaaatgaaccctgccctaatgtctttggttggggcgaccgcggggaaacacaaaacccccacgtggaacgagaacacctcctctcacagccaagagctcccgctctagtaaacagaaattctgaccaattagatccggcaagaccgatcgacgaaccg	https://collections.ala.org.au/public/show/dr16844	282	16S Fish
				0.99505	Ashmore Reef	12°14.276'	122°58.990'	17/06/2019 to 20/06/2019	DQ784729	accaaggcagaccatgttaaacatgccaaaataaagaactaaaccaaatgaaccctgccctaatgtctttagttggggcgaccgcggggaaacacaaaacccccacgtggaacgagaacacctcctctcacagccaagagctcccgctctagtaaacagaaattctgaccaattagatccggcaagaccgatcaacgaaccg	https://collections.ala.org.au/public/show/dr16844	260	16S Fish
				0.99505	Ashmore Reef	12°14.276'	122°58.990'	17/06/2019 to 20/06/2019	DQ784729	accaaggcagaccatgttaaacatgccaaaatgaagaactaaaccaaatgaaccctgccctaatgtctttggttggggcgaccgcggggaaacacaaaacccccacgtggaacgagaacacctcctctcacagccaagagctcccgctctagtaaacagaaattctgaccaattagatccggcaagaccgatcaacgaaccg	https://collections.ala.org.au/public/show/dr16844	204	16S Fish
				0.99505	Ashmore Reef	12°14.276'	122°58.990'	17/06/2019 to 20/06/2019	DQ784729	accaaggcagaccatgttaaacatgccaaaataaagaactaaaccaaatgaaccctgccctaatgtctttggttggggcgaccgcggggaaacacaaaacccccacgtggaacgagaacacctcctctcacagccaagagctcccgctctagtaaacagaaattctgaccaattagatcgggcaagaccgatcaacgaaccg	https://collections.ala.org.au/public/show/dr16844	177	16S Fish
				0.99505	Ashmore Reef	12°14.276'	122°58.990'	17/06/2019 to 20/06/2019	DQ784729	accaaggcagaccatgttaaacatgccaaaataaagaactaaaccaaatgaaccctgccctaatgtctttggttggggcgaccgcggggaaacacaaaacccccacgtggaacgagaacacctcctctcacagccaagagctctcgctctagtaaacagaaattctgaccaattagatccggcaagaccgatcaacgaaccg	https://collections.ala.org.au/public/show/dr16844	109	16S Fish
				0.99505	Ashmore Reef	12°14.276'	122°58.990'	17/06/2019 to 20/06/2019	DQ784729	accaaggcagaccatgttaaatatgccaaaataaagaactaaaccaaatgaaccctgccctaatgtctttggttggggcgaccgcggggaaacacaaaacccccacgtggaacgagaacacctcctctcacagccaagagctcccgctctagtaaacagaaattctgaccaattagatccggcaagaccgatcaacgaaccg	https://collections.ala.org.au/public/show/dr16844	90	16S Fish
				0.99505	Ashmore Reef	12°14.276'	122°58.990'	17/06/2019 to 20/06/2019	DQ784729	accaaggcagaccatgttaaacatgccaaaataaagaactaaaccaaatgaaccctgccctaatgtctttggttggggcgaccgcggggaaacacaaaacccccacgtggaacgagaacacctcctctcacagccaagagctcccgctctagtaaacagaaattctgaccaattagatccggcaagaccgatcaactaaccg	https://collections.ala.org.au/public/show/dr16844	54	16S Fish
				0.99505	Ashmore Reef	12°14.276'	122°58.990'	17/06/2019 to 20/06/2019	DQ784729	accatggcagaccatgttaaacatgccaaaataaagaactaaaccaaatgaaccctgccctaatgtctttggttggggcgaccgcggggaaacacaaaacccccacgtggaacgagaacacctcctctcacagccaagagctcccgctctagtaaacagaaattctgaccaattagatccggcaagaccgatcaacgaaccg	https://collections.ala.org.au/public/show/dr16844	44	16S Fish
				0.990099	Ashmore Reef	12°14.276'	122°58.990'	17/06/2019 to 20/06/2019	DQ784729	accaaggcagaccatgttaaacatgccgaaataaagaactaaaccaaatgaaccctgccctaatgtctttggttggggcgaccgcggggaaacacaaaacccccacgtggaacgagaacacctcctctcacagccaagagctcccgctctagtaaacagaaattctgaccaattaaatccggcaagaccgatcaacgaaccg	https://collections.ala.org.au/public/show/dr16844	224	16S Fish
				0.990099	Ashmore Reef	12°14.276'	122°58.990'	17/06/2019 to 20/06/2019	DQ784733	accaaggcagaccatgttaaacacctcagaacaaaggaccaaaccaaatgagccctgccctaatgtctttggttggggcgaccgcggggaaacataaaacccccacgtggaacgagaacacctcctcccacagccaagagctcccgctctagtaaacagaaattctgaccatctagatccggtaataccgatcaacgaaccg	https://collections.ala.org.au/public/show/dr16844	186	16S Fish
				0.990099	Ashmore Reef	12°14.276'	122°58.990'	17/06/2019 to 20/06/2019	DQ784733	accaaggcagaccatgttaaacacctcagaacaaaggaccaaaccaaatgagccctgccctaatgtctttggttggggcgaccgcggggaaacataaaacctccacgtggaacgagaacacctcctctcacagccaagagctcccgctctagtaaacagaaattctgaccatctagatccggtaataccgatcaacgaaccg	https://collections.ala.org.au/public/show/dr16844	171	16S Fish
				0.990099	Ashmore Reef	12°14.276'	122°58.990'	17/06/2019 to 20/06/2019	DQ784729	accaaggcagaccatgttaaacatgccaaaataaagaactaaaccaaatgaaccctgccctaatgtctttggttggggcgaccgcggggaaacacaaaacccccacgtggaacgaggacacctcctctcacagccaagagctcccgctctagtaaacagaaattctgaccaattagatccggcaagaccgatcaacgagccg	https://collections.ala.org.au/public/show/dr16844	130	16S Fish
				0.990099	Ashmore Reef	12°14.276'	122°58.990'	17/06/2019 to 20/06/2019	DQ784729	accaaggcagaccatgttaaacatgccaaaataaagaactaaaccagatgaaccctgccctaatgtctttggttggggcgaccgcggggaaacacaaaacccccacgtggaacgagaacacctcctctcacagccaagagctcccgctctagtaaacagaaattctaaccaattagatccggcaagaccgatcaacgaaccg	https://collections.ala.org.au/public/show/dr16844	32	16S Fish
				0.990099	Ashmore Reef	12°14.276'	122°58.990'	17/06/2019 to 20/06/2019	DQ784729	accaaggcagaccatgttaaacatgccaaaataaagaactaaaccaaatgaaccctgccctaatgtctttggttggggcgaccgcgggggagcacaaaacccccacgtggaacgagaacacctcctctcacagccaagagctcccgctctagtaaacagaaattctgaccaattagatccggcaagaccgatcaacgaaccg	https://collections.ala.org.au/public/show/dr16844	30	16S Fish
				0.990099	Ashmore Reef	12°14.276'	122°58.990'	17/06/2019 to 20/06/2019	DQ784729	accaaggtagaccatgttaaacatgccaaaataaagaactaaaccaaatgaaccctgccctaatgtctttggttggggcgaccgcggggaaacacaaaacccccacgtggaacgagaacacctcctctcacagccaaaagctcccgctctagtaaacagaaattctgaccaattagatccggcaagaccgatcaacgaaccg	https://collections.ala.org.au/public/show/dr16844	21	16S Fish
				0.990099	Ashmore Reef	12°14.276'	122°58.990'	17/06/2019 to 20/06/2019	DQ784734	accaaagcagaccatgttaaacaccccaaaataaagggccaaaccaaatgacccctgccctaatgtctttggttggggcgaccgcggggaaacacaaaacccccacgtggaacgagagcactccctctcacaaccaagagcttccgctctaataaacagaaattctgaccaataagatccggcaaagccgatcaacggaccg	https://collections.ala.org.au/public/show/dr16844	20	16S Fish
				0.990099	Ashmore Reef	12°14.276'	122°58.990'	17/06/2019 to 20/06/2019	DQ784733	accagggcagaccatgttaaacacctcagaacaaaggaccaaaccaaatgagccctgccctaatgtctttggttggggcgaccgcggggaaacataaaacccccacgtggaacgagaacacctcctctcacagccaagagctcccgctctagtaaacagaaattctgaccatctagatccggtaataccgatcaacgaaccg	https://collections.ala.org.au/public/show/dr16844	18	16S Fish
				0.990099	Ashmore Reef	12°14.276'	122°58.990'	17/06/2019 to 20/06/2019	DQ784729	ttcaaggcagaccatgttaaacatgccaaaataaagaactaaaccaaatgaaccctgccctaatgtctttggttggggcgaccgcggggaaacacaaaacccccacgtggaacgagaacacctcctctcacagccaagagctcccgctctagtaaacagaaattctgaccaattagatccggcaagaccgatcaacgaaccg	https://collections.ala.org.au/public/show/dr16844	18	16S Fish
				0.990099	Ashmore Reef	12°14.276'	122°58.990'	17/06/2019 to 20/06/2019	DQ784733	accaaggcagaccatgttaaacacctcagaacaaaggaccaaaccaaatgagccctgccctaatgtctttggttggggcgaccgcggggaaacataaagcccccacgtggaacgagaacacctcctctcacagccaagagctcccgctctagtaaacagaaattctgaccatctagatccggtaataccgatcaacgaaccg	https://collections.ala.org.au/public/show/dr16844	16	16S Fish
				0.990099	Ashmore Reef	12°14.276'	122°58.990'	17/06/2019 to 20/06/2019	DQ784729	accaaggcagaccatgttaaacatgccaaaataaagaactaaaccaaatgaaccctgccctaatgtctttggttggggcgaccgcggggagacacaaaacccccacgtggaacgagaacacctcctcttacagccaagagctcccgctctagtaaacagaaattctgaccaattagatccggcaagaccgatcaacgaaccg	https://collections.ala.org.au/public/show/dr16844	15	16S Fish
				0.990099	Ashmore Reef	12°14.276'	122°58.990'	17/06/2019 to 20/06/2019	DQ784729	accaaggcagaccatgttaaacatgccaaaataaagaactaaaccaaatgaaccctgccctaatgtctttggttggggcgaccgcggggaaacacaaaacccccacgtggaacgagaacacctcctctcacagccaaaagcttccgctctagtaaacagaaattctgaccaattagatccggcaagaccgatcaacgaaccg	https://collections.ala.org.au/public/show/dr16844	15	16S Fish
				0.990099	Ashmore Reef	12°14.276'	122°58.990'	17/06/2019 to 20/06/2019	DQ784729	accaaggcagaccatgttaaacatgccaagataaagaactaaaccaaatgaaccctgccctaatgtctttggttggggcgaccgcggggaagcacaaaacccccacgtggaacgagaacacctcctctcacagccaagagctcccgctctagtaaacagaaattctgaccaattagatccggcaagaccgatcaacgaaccg	https://collections.ala.org.au/public/show/dr16844	14	16S Fish
				0.990099	Ashmore Reef	12°14.276'	122°58.990'	17/06/2019 to 20/06/2019	DQ784729	accaaggcagaccatgttaaacatgccaaaataaagaactaaaccaaatgaaccctgccctaatgtctttggttggggcgaccgcggggaaacacaaaacccccacgtggaacgagaacacctcctctcacagccaagagctcccgctctagtaaacagaaattctgaccaattagatccggcaaggccaatcaacgaaccg	https://collections.ala.org.au/public/show/dr16844	13	16S Fish
				0.990099	Ashmore Reef	12°14.276'	122°58.990'	17/06/2019 to 20/06/2019	DQ784729	accaaggcggaccatgttaaacatgccaaaataaagaactaaaccaaatgaaccctgccctaatgtctttggttggggcgaccgcggggaaacacaaaacccccacgtggaacgagaacacctcctctcacagccaagagctcccgctctagtaaacagaaattctgaccaattagatccggcaagaccgatcagcgaaccg	https://collections.ala.org.au/public/show/dr16844	13	16S Fish
				0.990099	Ashmore Reef	12°14.276'	122°58.990'	17/06/2019 to 20/06/2019	DQ784729	accaaggcagaccatgttaaacatgccaaaataaagaactaaaccaaatgaaccctgccctaatgtctttggttggggcgaccgcggggaaacgcaaaacccccacgtggaacgaggacacctcctctcacagccaagagctcccgctctagtaaacagaaattctgaccaattagatccggcaagaccgatcaacgaaccg	https://collections.ala.org.au/public/show/dr16844	12	16S Fish
				0.990099	Ashmore Reef	12°14.276'	122°58.990'	17/06/2019 to 20/06/2019	DQ784729	accaaggcagaccatgttaaacatgccgaaataaagaactaaaccaaacgaaccctgccctaatgtctttggttggggcgaccgcggggaaacacaaaacccccacgtggaacgagaacacctcctctcacagccaagagctcccgctctagtaaacagaaattctgaccaattagatccggcaagaccgatcaacgaaccg	https://collections.ala.org.au/public/show/dr16844	11	16S Fish
				0.990099	Ashmore Reef	12°14.276'	122°58.990'	17/06/2019 to 20/06/2019	DQ784729	accaaggcagaccatgttaaacatgccaaaataaagaactaaaccaaatgaaccctgccctaatgtctttggttggggcgaccgcggggaaacacaaaacccccacgtggagcgagaacacctcctctcacggccaagagctcccgctctagtaaacagaaattctgaccaattagatccggcaagaccgatcaacgaaccg	https://collections.ala.org.au/public/show/dr16844	11	16S Fish
				0.990099	Ashmore Reef	12°14.276'	122°58.990'	17/06/2019 to 20/06/2019	DQ784729	caaggcagaccatgttaaacatgccaaaataaagaactaaaccaaatgaaccctgccctaatgtctttggttggggcgaccgcggggaaacacaaaacccccacgtggaacgagaacacctcctctcacagccaagagctcccgctctagtaaacagaaattctgaccaattagatccggcaagaccgatcaacgaaccg	https://collections.ala.org.au/public/show/dr16844	10	16S Fish
				0.990099	Ashmore Reef	12°14.276'	122°58.990'	17/06/2019 to 20/06/2019	DQ784733	accaagacagactatgttaaacacctcagaacaaaggaccaaaccaaatgaaccctgccctaatgtctttggttggggcgaccgcggggaaacataaaacccccacgtggaacgagaacacctcctctcacagccaagagctcccgctctagtaaacagaaattctgaccatctagatccggtaataccgatcaacgaaccg	https://collections.ala.org.au/public/show/dr16844	10	16S Fish
				0.990099	Ashmore Reef	12°14.276'	122°58.990'	17/06/2019 to 20/06/2019	DQ784729	accaaggcagaccatgttaaacatgccaaaataaagaactaaaccaaatgaaccctgccctaatgtctttggatggggcgaccgcggggaaacacaaaacccccacgtggaacgagaaaacctcctctcacagccaagagctcccgctctagtaaacagaaattctgaccaattagatccggcaagaccgatcaacgaaccg	https://collections.ala.org.au/public/show/dr16844	10	16S Fish
				0.985222	Ashmore Reef	12°14.276'	122°58.990'	17/06/2019 to 20/06/2019	DQ784729	accaaggcagaccatgttaaacatgccaaaataaagaactaaaccaaatgaaccctgccctaatgtctttggttggggcgaccgcggggaaacacaaaacccccacgtggaacgagaacacctcctctcacagccaagagctcccgctctagtaaacagaaattctgaccaattagatccggcaaagccgatcaacggaccg	https://collections.ala.org.au/public/show/dr16844	13	16S Fish
				0.985149	Ashmore Reef	12°14.276'	122°58.990'	17/06/2019 to 20/06/2019	DQ784729	accaaagcagaccatgttaaacaccccaaaataaagaactaaaccaaatgaaccctgccctaatgtctttggttggggcgaccgcggggaaacacaaaacccccacgtggaacgagaacacctcctctcacagccaagagctcccgctctagtaaacagaaattctgaccaattagatccggcaagaccgatcaacgaaccg	https://collections.ala.org.au/public/show/dr16844	24	16S Fish
				0.985149	Ashmore Reef	12°14.276'	122°58.990'	17/06/2019 to 20/06/2019	DQ784734	accaaagcagaccatgttaaacaccccaaaataaagggccaaaccaaatgactcctgccctaatgtctttggttggggcgaccgcggggaaacacaaaacccccacgtggaacgagagcactccctctcacaaccaagagcttccgctctaataaacagaaattctgaccaataagatccggcaaagccgatcaacggaccg	https://collections.ala.org.au/public/show/dr16844	23	16S Fish
				0.985149	Ashmore Reef	12°14.276'	122°58.990'	17/06/2019 to 20/06/2019	AP006000	accaaggcagaccatgttaaacaccccaaaacaaagggccaaaccaaatgacccctgccctaatgtctttggttggggcgaccgcggggaaacacaaaacccccacgtggaacgagaacacctcctctcacacccaagagctcccgctctaataaacagaaattctgaccaataagatccggcaaagccgatcaacggaccg	https://collections.ala.org.au/public/show/dr16844	21	16S Fish
				0.985149	Ashmore Reef	12°14.276'	122°58.990'	17/06/2019 to 20/06/2019	DQ784733	accaaggcggaccatgttaaacacctcagaacaaaggaccaaaccaaatgagccctgccctaatgtctttggttggggcgaccgcggggaaacataaaacccccacgtggaacgagaacacctcctcccacagccaagagctcccgctctagtaaacagaaattctgaccatctagatccggtaataccgatcaacgaaccg	https://collections.ala.org.au/public/show/dr16844	14	16S Fish
				0.980296	Ashmore Reef	12°14.276'	122°58.990'	17/06/2019 to 20/06/2019	DQ784729	accaaggcagaccatgttaaacatgccaaaataaagaactaaaccaaatgaaccctgccctaatgtctttggttggggcgaccgcggggaaacacaaaacccccacgtggaacgagaacacctcctctcacagccaagagctcccgctctagtaaacagaaattctgaccaataagatccggcaaagccgatcaacggaccg	https://collections.ala.org.au/public/show/dr16844	53	16S Fish
				0.980296	Ashmore Reef	12°14.276'	122°58.990'	17/06/2019 to 20/06/2019	DQ784729	accaaggcagaccatgttaaacatgccaaaataaagaactaaaccaaatgaaccctgccctaatgtctttggttggggcgaccgcggggaaacacaaaacccccacgtggaacgagaacacctcctctcacagccaagagctcccgctctagtaaacagaaattctgaccatctagatccggtaataccgatcaacgaaccg	https://collections.ala.org.au/public/show/dr16844	16	16S Fish
				0.980296	Ashmore Reef	12°14.276'	122°58.990'	17/06/2019 to 20/06/2019	DQ784733	accaaggcagaccatgttaaacacctcagaacaaaggaccaaaccaaatgaaccctgccctaatgtctttggttggggcgaccgcggggaaacataaaacccccacgtggaacgagaacacctcctctcacagccaagagctcccgctctagtaaacagaaattctgaccaattagatccggcaagaccgatcaacgaaccg	https://collections.ala.org.au/public/show/dr16844	10	16S Fish
				0.980198	Ashmore Reef	12°14.276'	122°58.990'	17/06/2019 to 20/06/2019	AP006000	accaaagcagaccatgttaaacaccccaaaacaaaggaccaaaccaaatgatccctgccctaatgtctttggttggggcgaccgcggggaaacacaaaacccccacgtggaacgagaacacctcctctcacacccaagagctcccgctctaataaacagaaattctgaccaataagatccggcaaagccgatcaacggaccg	https://collections.ala.org.au/public/show/dr16844	46	16S Fish
				0.980198	Ashmore Reef	12°14.276'	122°58.990'	17/06/2019 to 20/06/2019	AP006000	accaaggcagaccatgttaaacaccccaaaacaaagggccaaaccaaatgactcctgccctaatgtctttggttggggcgaccgcggggaaacacaaaacccccacgtggaacgagaacacctcctctcacacccaagagctcccgctctaataaacagaaattctgaccaataagatccggcaaagccgatcaacggaccg	https://collections.ala.org.au/public/show/dr16844	14	16S Fish
				0.980198	Ashmore Reef	12°14.276'	122°58.990'	17/06/2019 to 20/06/2019	AP006000	accaaagcagaccatgttaaacaccccaaaacaaaggaccaaaccaaatgactcctgccctaatgtctttggttggggcgaccgcggggaaacacaaaacccccacgtggaacgagaacacctcctctcacacccaagagctcccgctctaataaacagaaattctgaccaataagatccggcaaagccgatcaacggaccg	https://collections.ala.org.au/public/show/dr16844	10	16S Fish
				0.975369	Ashmore Reef	12°14.276'	122°58.990'	17/06/2019 to 20/06/2019	DQ784729	accaaggcagaccatgttaaacatgccaaaataaagaactaaaccaaatgaaccctgccctaatgtctttggttggggcgaccgcggggaaacacaaaacccccacgtggaacgagaacacctcctctcacagccaagagctcccgctctaataaacagaaattctgaccaataagatccggcaaagccgatcaacggaccg	https://collections.ala.org.au/public/show/dr16844	25	16S Fish
				0.975369	Ashmore Reef	12°14.276'	122°58.990'	17/06/2019 to 20/06/2019	DQ784729	accaaggcagaccatgttaaacatgccaaaataaagaactaaaccaaatgaaccctgccctaatgtctttggttggggcgaccgcggggaaacataaaacccccacgtggaacgagaacacctcctctcacagccaagagctcccgctctagtaaacagaaattctgaccatctagatccggtaataccgatcaacgaaccg	https://collections.ala.org.au/public/show/dr16844	11	16S Fish
				0.975248	Ashmore Reef	12°14.276'	122°58.990'	17/06/2019 to 20/06/2019	AP006000	accaaggcagaccatgttaaacacctcagaacaaaggaccaaaccaaatgaaccctgccctaatgtctttggttggggcgaccgcggggaaacacaaaacccccacgtggaacgagaacacctcctctcacacccaagagctcccgctctaataaacagaaattctgaccaataagatccggcaaagccgatcaacggaccg	https://collections.ala.org.au/public/show/dr16844	45	16S Fish
				0.975248	Ashmore Reef	12°14.276'	122°58.990'	17/06/2019 to 20/06/2019	AP006000	accaaggcagaccatgttaaacacctcagaacaaaggaccaaaccaaatgactcctgccctaatgtctttggttggggcgaccgcggggaaacacaaaacccccacgtggaacgagaacacctcctctcacacccaagagctcccgctctaataaacagaaattctgaccaataagatccggcaaagccgatcaacggaccg	https://collections.ala.org.au/public/show/dr16844	21	16S Fish
				0.975248	Ashmore Reef	12°14.276'	122°58.990'	17/06/2019 to 20/06/2019	DQ784733	accaaagcagaccatgttaaacaccccaaaataaagggccaaaccaaatgaaccctgccctaatgtctttggttggggcgaccgcggggaaacataaaacccccacgtggaacgagaacacctcctctcacagccaagagctcccgctctagtaaacagaaattctgaccatctagatccggtaataccgatcaacgaaccg	https://collections.ala.org.au/public/show/dr16844	16	16S Fish
				0.970588	Ashmore Reef	12°14.276'	122°58.990'	17/06/2019 to 20/06/2019	MG417055	accaaagcagaccatgttaaacaccccaaaataaagggccaaaccaaatgactcctgccctaatgtctttggttggggcgaccgcggggaaacacaaaacccccacgtggaatgagaacacctcctctcacaactaagagctcccgctctactgaacagaaattctgaccagtcagatccggcataagccgatcaacggaccg	https://collections.ala.org.au/public/show/dr16844	13	16S Fish
				0.970443	Ashmore Reef	12°14.276'	122°58.990'	17/06/2019 to 20/06/2019	DQ784729	accaaggcagaccatgttaaacatgccaaaataaagaactaaaccaaatgaaccctgccctaatgtctttggttggggcgaccgcggggaaacacaaaacccccacgtggaacgagaacacctcctctcacacccaagagctcccgctctaataaacagaaattctgaccaataagatccggcaaagccgatcaacggaccg	https://collections.ala.org.au/public/show/dr16844	205	16S Fish
				0.970443	Ashmore Reef	12°14.276'	122°58.990'	17/06/2019 to 20/06/2019	DQ784733	accaaagcagaccatgttaaaaactcttagacaaaagaccaaaccaaatgaaccctgccctaatgtctttggttggggcgaccgcggggaaacataaaacccccacgtggaacgagaacacctcctctcacagccaagagctcccgctctagtaaacagaaattctgaccatctagatccggtaataccgatcaacgaaccg	https://collections.ala.org.au/public/show/dr16844	11	16S Fish
				0.970443	Ashmore Reef	12°14.276'	122°58.990'	17/06/2019 to 20/06/2019	KU050104	accaaggcagaccatgttaaacataccaaaataaagaactaaaccaaatgaaccctgccctaatgtctttggttggggcgaccgcggggaaacacaaaacccccacgtggaacgagaacacctcctctcacacccaagagctcccgctctaataaacagaaattctgaccaataagatccggcaaagccgatcaacggaccg	https://collections.ala.org.au/public/show/dr16844	10	16S Fish
				0.970297	Ashmore Reef	12°14.276'	122°58.990'	17/06/2019 to 20/06/2019	DQ784729	accaaagcagaccatgttaaacaccccaaaataaagggccaaaccaaatgaaccctgccctaatgtctttggttggggcgaccgcggggaaacacaaaacccccacgtggaacgagaacacctcctctcacagccaagagctcccgctctagtaaacagaaattctgaccaattagatccggcaagaccgatcaacgaaccg	https://collections.ala.org.au/public/show/dr16844	39	16S Fish
				0.970297	Ashmore Reef	12°14.276'	122°58.990'	17/06/2019 to 20/06/2019	DQ444483	accaaagcagaccatgttaaacaccccaaaataaagggccaaaccaaatgactcctgccctaatgtctttggttggggcgaccgcggggaaacacaaaacccccacgtggaacgagaacacctcctctcacacccaagagctcccgctctaataaacagaaattctgaccaataagatccggcaagaccgatcaacgaaccg	https://collections.ala.org.au/public/show/dr16844	24	16S Fish
				0.965686	Ashmore Reef	12°14.276'	122°58.990'	17/06/2019 to 20/06/2019	DQ784733	accaaggcagaccatgttaaacacctcagaacaaaggaccaaaccaaatgaaccctgccctaatgtctttggttggggcgaccgcggggaaacataaaacccccacgtggaacgagaacacctcctctcacagccaagagctcccgctctagtaaacagaaattctgaccaataagatccggcaaagccgatcaacggaccg	https://collections.ala.org.au/public/show/dr16844	37	16S Fish
				0.965517	Ashmore Reef	12°14.276'	122°58.990'	17/06/2019 to 20/06/2019	DQ784733	accaaagcagaccatgttaaacaccccaaaataaagggccaaaccaaatgactcctgccctaatgtctttggttggggcgaccgcggggaaacataaaacccccacgtggaacgagaacacctcctctcacagccaagagctcccgctctagtaaacagaaattctgaccatctagatccggtaataccgatcaacgaaccg	https://collections.ala.org.au/public/show/dr16844	54	16S Fish
				0.960784	Ashmore Reef	12°14.276'	122°58.990'	17/06/2019 to 20/06/2019	DQ784729	accaaggcagaccatgttaaacatgccaaaataaagaactaaaccaaatgactcctgccctaatgtctttggttggggcgaccgcggggaaacacaaaacccccacgtggaacgagaacacctcctctcacacccaagagctcccgctctaataaacagaaattctgaccaataagatccggcaaagccgatcaacggaccg	https://collections.ala.org.au/public/show/dr16844	33	16S Fish
				0.960591	Ashmore Reef	12°14.276'	122°58.990'	17/06/2019 to 20/06/2019	DQ784729	accaaagcagaccatgttaaacaccccaaaataaagggccaaaccaaatgactcctgccctaatgtctttggttggggcgaccgcggggaaacacaaaacccccacgtggaacgagaacacctcctctcacagccaagagctcccgctctagtaaacagaaattctgaccaattagatccggcaagaccgatcaacgaaccg	https://collections.ala.org.au/public/show/dr16844	157	16S Fish
				0.960591	Ashmore Reef	12°14.276'	122°58.990'	17/06/2019 to 20/06/2019	DQ784733	accaaagcagaccatgttaaacaccccaaaataaagggccaaaccaaatgactcctgccctaatgtctttggttggggcgaccgcggggaaacacaaaacccccacgtggaacgagaacacctcctctcacagccaagagctcccgctctagtaaacagaaattctgaccatctagatccggtaataccgatcaacgaaccg	https://collections.ala.org.au/public/show/dr16844	41	16S Fish
				0.960396	Ashmore Reef	12°14.276'	122°58.990'	17/06/2019 to 20/06/2019	DQ784729	accaaggcagatcatgttaaacaccccttcacaaaggactaaaccaaatgaaccctgccctaatgtctttggttggggcgaccgcggggaaacacaaaacccccacgtggaacgagaacacctcctctcacagccaagagctcccgctctagtaaacagaaattctgaccaattagatccggcaagaccgatcaacgaaccg	https://collections.ala.org.au/public/show/dr16844	15	16S Fish
				0.955665	Ashmore Reef	12°14.276'	122°58.990'	17/06/2019 to 20/06/2019	DQ784733	accaaagcagaccatgttaaacaccccaaaataaagggccaaaccaaatgactcctgccctaatgtctttggttggggcgaccgcggggaaacacaaaacccccacgtggaacgagaacacctcctctcacacccaagagctcccgctctagtaaacagaaattctgaccatctagatccggtaataccgatcaacgaaccg	https://collections.ala.org.au/public/show/dr16844	14	16S Fish
				0.955665	Ashmore Reef	12°14.276'	122°58.990'	17/06/2019 to 20/06/2019	DQ784732	accaaagcagaccatgttaaacaccccaaaataaagggccaaaccaaatgactcctgccctaatgtctttggttggggcgaccgcggggaaacacaaaacccccacgtggaacgagaacacctcctctcacacccaagagctcccgctctaataaacagaaattctgaccttaagatccggcaaagccgatcaacggacca	https://collections.ala.org.au/public/show/dr16844	10	16S Fish
				0.955446	Ashmore Reef	12°14.276'	122°58.990'	17/06/2019 to 20/06/2019	DQ784729	accaaggcagatcatgttaaacaccccttcacaaaggactaaaccagatgaaccctgccctaatgtctttggttggggcgaccgcggggaaacacaaaacccccacgtggaacgagaacacctcctctcacagccaagagctcccgctctagtaaacagaaattctgaccaattagatccggcaagaccgatcaacgaaccg	https://collections.ala.org.au/public/show/dr16844	36	16S Fish
				0.950739	Ashmore Reef	12°14.276'	122°58.990'	17/06/2019 to 20/06/2019	DQ784733	accaaagcagaccatgttaaacaccccaaaataaagggccaaaccaaatgactcctgccctaatgtctttggttggggcgaccgcggggaaacacaaaacccccacgtggaacgagaacacctcctctcacacccaagagctcccgctctaataaacagaaattctgaccatctagatccggtaataccgatcaacgaaccg	https://collections.ala.org.au/public/show/dr16844	56	16S Fish
				0.950739	Ashmore Reef	12°14.276'	122°58.990'	17/06/2019 to 20/06/2019	DQ784732	accaaagcagaccatgttaaacaccccaaaataaagggccaaaccaaatgactcctgccctaatgtctttggttggggcgaccgcggggaaacacaaaacccccacgtggaacgagaacacctcctctcacacccaagagctcccgctctaataaacagaacttctgaccttaagatccggcaaagccgatcaacggacca	https://collections.ala.org.au/public/show/dr16844	31	16S Fish
				0.950739	Ashmore Reef	12°14.276'	122°58.990'	17/06/2019 to 20/06/2019	DQ784732	accaaagcagaccatgttaaacaccccaaaataaagggccaaaccaaatgactcctgccctaatgtctttggttggggcgaccgcggggaaacacaaaacccccacgtggaacgagaacacctcctctcacacccaagagctcccgctctaataaacagaaattctaaccttcaagatccggcaacgccgatcaacgaaccg	https://collections.ala.org.au/public/show/dr16844	11	16S Fish
				0.941176	Ashmore Reef	12°14.276'	122°58.990'	17/06/2019 to 20/06/2019	DQ784733	accaagacagactatgttaaacaccccaaatcaaagggctaaactaaatggaaacctgtcctaatgtcttcggttggggcgaccgcggggaaacataaaacccccacgtggaacgagaacacctcctctcacagccaagagctcccgctctagtaaacagaaattctgaccatctagatccggtaataccgatcaacgaaccg	https://collections.ala.org.au/public/show/dr16844	33	16S Fish
		Lutjanus sp.2	37346905	0.970297	Ashmore Reef	12°14.276'	122°58.990'	17/06/2019 to 20/06/2019	AP006000	accaaagcagaccatgttaaacaccccaaaataaagggccaaaccaaatgactcctgccctaatgtctttggttggggcgaccgcggggaaacacaaaacccccacgtggaacgagaacacctcctctcacacccaagagctcccgctctaataaacagaaattctgaccaataagatccggcaaagccgatcaacggaccg	https://collections.ala.org.au/public/show/dr16844	86576	16S Fish
				0.970297	Ashmore Reef	12°14.276'	122°58.990'	17/06/2019 to 20/06/2019	AP006000	accaaggcagaccatgttaaacacctcagaacaaaggaccaaaccaaatgaaccctgccctaatgtctttggttggggcgaccgcggggaaacataaaacccccacgtggaacgagaacacctcctctcacacccaagagctcccgctctaataaacagaaattctgaccaataagatccggcaaagccgatcaacggaccg	https://collections.ala.org.au/public/show/dr16844	39	16S Fish
				0.970297	Ashmore Reef	12°14.276'	122°58.990'	17/06/2019 to 20/06/2019	AP006000	accaagacagaccatgttaaacaccccaaaataaagggccaaaccaaatgactcctgccctaatgtctttggttggggcgaccgcggggaaacacaaaacccccacgtggaacgagaacacctcctctcacacccaagagctcccgctctaataaacagaaattctgaccaataagatccggcaaagccgatcaacggaccg	https://collections.ala.org.au/public/show/dr16844	13	16S Fish
				0.970297	Ashmore Reef	12°14.276'	122°58.990'	17/06/2019 to 20/06/2019	AP006000	accaaggcagaccatgttaaacacctcagaacaaaggaccaaaccaaatgaaccctgccctaatgtctttggttggggcgaccgcggggaaacataaaacccccacgtggaacgagaacacctcctctcacagccaagagctcccgctctaataaacagaaattctgaccaataagatccggcaaagccgatcaacggaccg	https://collections.ala.org.au/public/show/dr16844	11	16S Fish
				0.970297	Ashmore Reef	12°14.276'	122°58.990'	17/06/2019 to 20/06/2019	AP006000	accaaggcagaccatgttaaaaaccctaaaacaaaagaccaaaccaaatgaaccctgccctaatgtctttggttggggcgaccgcggggaaacacaaaacccccacgtggaacgagaacacctcctctcacacccaagagctcccgctctaataaacagaaattctgaccaataagatccggcaaagccgatcaacggaccg	https://collections.ala.org.au/public/show/dr16844	10	16S Fish
				0.965517	Ashmore Reef	12°14.276'	122°58.990'	17/06/2019 to 20/06/2019	DQ444483	accaaagcagaccatgttaaacaccccaaaataaagggccaaaccaaatgactcctgccctaatgtctttggttggggcgaccgcggggaaacacaaaacccccacgtggaacgagaacacctcctctcacacccaagagctcccgctctaataaacagaaattctgaccaataagatccggcacagccgatcaacggaccg	https://collections.ala.org.au/public/show/dr16844	34	16S Fish
				0.965347	Ashmore Reef	12°14.276'	122°58.990'	17/06/2019 to 20/06/2019	AP006000	accaaagcagaccatgttaaacaccccaaaataaagggccaaaccaaatgactcctgccctaatgtctttggttggggcgaccgcggggaaacacaaaacccccacgtggaacgagaacacctcctctcacacccaagagcccccgctctaataaacagaaattctgaccaataagatccggcaaagccgatcaacggaccg	https://collections.ala.org.au/public/show/dr16844	475	16S Fish
				0.965347	Ashmore Reef	12°14.276'	122°58.990'	17/06/2019 to 20/06/2019	AP006000	accaaagcagaccatgttaaacaccccaaaataaagggccaaaccaaatgactcctgccctaatgcctttggttggggcgaccgcggggaaacacaaaacccccacgtggaacgagaacacctcctctcacacccaagagctcccgctctaataaacagaaattctgaccaataagatccggcaaagccgatcaacggaccg	https://collections.ala.org.au/public/show/dr16844	237	16S Fish
				0.965347	Ashmore Reef	12°14.276'	122°58.990'	17/06/2019 to 20/06/2019	AP006000	tccaaagcagaccatgttaaacaccccaaaataaagggccaaaccaaatgactcctgccctaatgtctttggttggggcgaccgcggggaaacacaaaacccccacgtggaacgagaacacctcctctcacacccaagagctcccgctctaataaacagaaattctgaccaataagatccggcaaagccgatcaacggaccg	https://collections.ala.org.au/public/show/dr16844	186	16S Fish
				0.965347	Ashmore Reef	12°14.276'	122°58.990'	17/06/2019 to 20/06/2019	AP006000	accaaagcagaccatgttaaacaccccaagataaagggccaaaccaaatgactcctgccctaatgtctttggttggggcgaccgcggggaaacacaaaacccccacgtggaacgagaacacctcctctcacacccaagagctcccgctctaataaacagaaattctgaccaataagatccggcaaagccgatcaacggaccg	https://collections.ala.org.au/public/show/dr16844	140	16S Fish
				0.965347	Ashmore Reef	12°14.276'	122°58.990'	17/06/2019 to 20/06/2019	AP006000	accaaagcagaccatgttaaacaccccaaaataaagggccaaaccaaatgactcctgccctaatgtctttggttggggcgaccgcggggaaacacaaaacccccacgtggaacgagaacacctcctctcacacccaagagctcccgctctaataaacagaaattctgaccaataagatccggcaaagccgatcaacggacca	https://collections.ala.org.au/public/show/dr16844	134	16S Fish
				0.965347	Ashmore Reef	12°14.276'	122°58.990'	17/06/2019 to 20/06/2019	AP006000	accaagacagactatgttaaacaccccaaaataaagggccaaaccaaatgactcctgccctaatgtctttggttggggcgaccgcggggaaacacaaaacccccacgtggaacgagaacacctcctctcacacccaagagctcccgctctaataaacagaaattctgaccaataagatccggcaaagccgatcaacggaccg	https://collections.ala.org.au/public/show/dr16844	127	16S Fish
				0.965347	Ashmore Reef	12°14.276'	122°58.990'	17/06/2019 to 20/06/2019	DQ444483	accaaagcagaccatgttaaacaccccaaaataaagggccaaaccaaatgactcctgccctaatgtctttggttggggcgaccgcggggaaacacaaaacccccacgtggaacgagaacacctcctctcacacccaagagctcccgctctaataaacagaaattctgaccaattagatccggcaagaccgatcaacgaaccg	https://collections.ala.org.au/public/show/dr16844	95	16S Fish
				0.965347	Ashmore Reef	12°14.276'	122°58.990'	17/06/2019 to 20/06/2019	AP006000	accaaagcagaccatgttaaacaccccaaaataaagggccaaaccaaatgactcctgccctaatgtctttggttagggcgaccgcggggaaacacaaaacccccacgtggaacgagaacacctcctctcacacccaagagctcccgctctaataaacagaaattctgaccaataagatccggcaaagccgatcaacggaccg	https://collections.ala.org.au/public/show/dr16844	66	16S Fish
				0.965347	Ashmore Reef	12°14.276'	122°58.990'	17/06/2019 to 20/06/2019	AP006000	accaaagcagactatgttaaacaccccaaaataaagggccaaaccaaatgactcctgccctaatgtctttggttggggcgaccgcggggaaacacaaaacccccacgtggaacgagaacacctcctctcacacccaagagctcccgctctaataaacagaaattctgaccaataagatccggcaaagccgatcaacggaccg	https://collections.ala.org.au/public/show/dr16844	64	16S Fish
				0.965347	Ashmore Reef	12°14.276'	122°58.990'	17/06/2019 to 20/06/2019	AP006000	accaaagcagaccatgttaaacaccccaaaataaagggccaaaccaaatgactcctgccctaatgtctttggttggggcgaccgcggggaaacacaaaacccccacgtggaacgagaacacctcctctcacacccaagagctcccgctctaataaacagaaattctgaccaataagatccggcaaagccgatcaacggaacg	https://collections.ala.org.au/public/show/dr16844	50	16S Fish
				0.965347	Ashmore Reef	12°14.276'	122°58.990'	17/06/2019 to 20/06/2019	AP006000	accaaggcagaccatgttaaacatgccaaaataaagggccaaaccaaatgactcctgccctaatgtctttggttggggcgaccgcggggaaacacaaaacccccacgtggaacgagaacacctcctctcacacccaagagctcccgctctaataaacagaaattctgaccaataagatccggcaaagccgatcaacggaccg	https://collections.ala.org.au/public/show/dr16844	24	16S Fish
				0.965347	Ashmore Reef	12°14.276'	122°58.990'	17/06/2019 to 20/06/2019	AP006000	accaaagcagaccatgttaaacaccccaaaataaagggccaaaccaaatgactcctgccctaatgtctttggttggggcgaccgcggggaaacacaaaacccccacgtggaacgagaacacctcctctcacacccaagagctcccgctctaataaacagaaattctgaccaataagatccggcaacgccgatcaacgaaccg	https://collections.ala.org.au/public/show/dr16844	19	16S Fish
				0.965347	Ashmore Reef	12°14.276'	122°58.990'	17/06/2019 to 20/06/2019	AP006000	accaagacagactatgttaaacaccccaaatcaaagggccaaaccaaatgactcctgccctaatgtctttggttggggcgaccgcggggaaacacaaaacccccacgtggaacgagaacacctcctctcacacccaagagctcccgctctaataaacagaaattctgaccaataagatccggcaaagccgatcaacggaccg	https://collections.ala.org.au/public/show/dr16844	15	16S Fish
				0.965347	Ashmore Reef	12°14.276'	122°58.990'	17/06/2019 to 20/06/2019	DQ444483	accaaagcagaccatgttaaacaccccaaaataaagggccaaaccaaatgactcctgccctaatgtctttggttggggcgaccgcggggaaacacaaaacccccacgtggaatgagaacacctcctctcacaactaagagctcccgctctaatgaacagaaattctgaccaataagatccggcaagaccgatcaacggaccg	https://collections.ala.org.au/public/show/dr16844	14	16S Fish
				0.960591	Ashmore Reef	12°14.276'	122°58.990'	17/06/2019 to 20/06/2019	DQ444483	accaaagcagaccatgttaaacaccccaaaataaagggccaaaccaaatgactcctgccctaatgtctttggttggggcgaccgcggggaaacacaaaacccccacgtggaacgagaacacctcctctcacacccaagagctcccgctctaataaacagaaattctgaccaataagatccggcaaatccgatcaacggtccg	https://collections.ala.org.au/public/show/dr16844	36	16S Fish
				0.960591	Ashmore Reef	12°14.276'	122°58.990'	17/06/2019 to 20/06/2019	DQ444483	accaaagcagaccatgttaaacaccccaaaataaagggccaaaccaaatgactcctgccctaatgtctttggttggggcgaccgcggggaaacacaaaacccccacgtggaacgagaacacctcctctcacacccaagagctcccgctctaataaacagaaattctgaccaataagatcctgcaaatccgatcaacggaccg	https://collections.ala.org.au/public/show/dr16844	12	16S Fish
				0.960591	Ashmore Reef	12°14.276'	122°58.990'	17/06/2019 to 20/06/2019	AP006000	accaaagcagaccatgttaaacaccccaaaataaagggccaaaccaaatgactcccgccctaatgtctttggttggggcgaccgcggggaaacacaaaacccccacgtggaacgagaacacctcctctcacacccaagagctcccgctctaataaacagaaattctgaccaataggatccggcaaagccgatcaacggaccg	https://collections.ala.org.au/public/show/dr16844	11	16S Fish
				0.960591	Ashmore Reef	12°14.276'	122°58.990'	17/06/2019 to 20/06/2019	DQ444483	accaaagcagaccatgttaaacaccccaaaataaagggccaaaccaaatgactcctgccctaatgtctttggttggggcgaccgcggggaaacacaaaacccccacgtggaacgagaacaccccctctcacacccaagagctcccgctctaataaacagaaattctgaccaataagatccggcaaatccgatcaacggaccg	https://collections.ala.org.au/public/show/dr16844	10	16S Fish
				0.960396	Ashmore Reef	12°14.276'	122°58.990'	17/06/2019 to 20/06/2019	AP006000	accaaagcagaccatgttaatcacccctaaataaagggccaaaccaaatgactcctgccctaatgtctttggttggggcgaccgcggggaaacacaaaacccccacgtggaacgagaacacctcctctcacacccaagagctcccgctctaataaacagaaattctgaccaataagatccggcaaagccgatcaacggaccg	https://collections.ala.org.au/public/show/dr16844	31	16S Fish
				0.960396	Ashmore Reef	12°14.276'	122°58.990'	17/06/2019 to 20/06/2019	DQ444483	accaaagcagaccatgttaaacaccccaaaataaagggccaaaccaaatgactcctgccctaatgtctttggttggggcgaccgcggggaaacacaaaacccccacgtggaacgagaacacctcctctcacacccaagagctcccgctctagtaaacagaaattctgaccaattagatccggcaagaccgatcaacgaaccg	https://collections.ala.org.au/public/show/dr16844	17	16S Fish
				0.960396	Ashmore Reef	12°14.276'	122°58.990'	17/06/2019 to 20/06/2019	AP006000	atcaaagcagaccatgttaaacaccccaaaataaagggccaaaccaaatgactcctgccctaatgtctttggttggggcgaccgcggggaaacacaaaacccccacgtggaacgagaacacctcctctcacacccaagagctcccgctctaataaacagaaattctgaccaataagatccggcaaagccgatcaacgggccg	https://collections.ala.org.au/public/show/dr16844	17	16S Fish
				0.960396	Ashmore Reef	12°14.276'	122°58.990'	17/06/2019 to 20/06/2019	DQ444483	accaaagcagaccatgttaaacaccccaaaataaagggccaaaccaaatgactcctgccctaatgtctttggttggggcgaccgcggggaaacacaaaacccccacgtggaacgagaacacctcctctcacagccaagagctcccgctctagtaaacagaaattctgaccaatcagatccggcaagaccgatcaacgaaccg	https://collections.ala.org.au/public/show/dr16844	13	16S Fish
				0.960396	Ashmore Reef	12°14.276'	122°58.990'	17/06/2019 to 20/06/2019	AP006000	actaaagcagatcatgttaaacaccccaaaataaagggccaaaccaaatgactcctgccctaatgtctttggttggggcgaccgcggggaaacacaaaacccccacgtggaacgagaacacctcctctcacacccaagagctcccgctctaataaacagaaattctgaccaataagatccggcaaagccgatcaacggaccg	https://collections.ala.org.au/public/show/dr16844	13	16S Fish
				0.960396	Ashmore Reef	12°14.276'	122°58.990'	17/06/2019 to 20/06/2019	AP006000	accaaagcagaccatgttaagcaccccaaaataaagggccaaaccaaatgactcctgccctaatgtctttggttggggcgaccgcggggaaacacaaaacccccacgtggaacgagaacacctcctctcacacccaagaactcccgctctaataaacagaaattctgaccaataagatccggcaaagccgatcaacggaccg	https://collections.ala.org.au/public/show/dr16844	11	16S Fish
				0.960396	Ashmore Reef	12°14.276'	122°58.990'	17/06/2019 to 20/06/2019	AP006000	accaagacagactatgttaaacaccccaaatcaaagggctaaaccaaatgactcctgccctaatgtctttggttggggcgaccgcggggaaacacaaaacccccacgtggaacgagaacacctcctctcacacccaagagctcccgctctaataaacagaaattctgaccaataagatccggcaaagccgatcaacggaccg	https://collections.ala.org.au/public/show/dr16844	10	16S Fish
				0.950739	Ashmore Reef	12°14.276'	122°58.990'	17/06/2019 to 20/06/2019	AP006000	accaaagcagaccatgttaaacaccccaaaataaagggccaaaccaaatgactcctgccctaatgtctttggttggggcgaccgcggggaaacacaaaacccccacgtggaacgagaacacctcctctcacacccaagagctcccgctctaataaacagaatatctgaccagtaagatccggcaaagccgattaacggaccg	https://collections.ala.org.au/public/show/dr16844	16	16S Fish
				0.946078	Ashmore Reef	12°14.276'	122°58.990'	17/06/2019 to 20/06/2019	AY857942	accaagacagactatgttaaacaccccaaatcaaagggctaaactaaatggaaacctgtcctaatgtctttggttggggcgaccgcggggaaacacaaaacccccacgtggaacgagaacacctcctctcacacccaagagctcccgctctaataaacagaaattctgaccaataagatccggcaaagccgatcaacggaccg	https://collections.ala.org.au/public/show/dr16844	62	16S Fish
				0.946078	Ashmore Reef	12°14.276'	122°58.990'	17/06/2019 to 20/06/2019	MN309805	accaaagcagaccatgttaatcacccctaaataaagggccaaacaatattgaaccctgccctaatgtctttggttggggcgaccgcggggaaacacaaaacccccacgtggaacgagaacacctcctctcacacccaagagctcccgctctaataaacagaaattctgaccaataagatccggcaaagccgatcaacggaccg	https://collections.ala.org.au/public/show/dr16844	10	16S Fish
				0.941176	Ashmore Reef	12°14.276'	122°58.990'	17/06/2019 to 20/06/2019	AY857942	accaagacagactatgttaaacaccccaaatcaaagggctaaactaaatggaaacctgtcctaatgtcttcggttggggcgaccgcggggaaacacaaaacccccacgtggaacgagaacacctcctctcacacccaagagctcccgctctaataaacagaaattctgaccaataagatccggcaaagccgatcaacggaccg	https://collections.ala.org.au/public/show/dr16844	104	16S Fish
				0.941176	Ashmore Reef	12°14.276'	122°58.990'	17/06/2019 to 20/06/2019	MN309805	accaaagcagaccatgttaatcacccctaaataaagggccaaacaatattgaaccctgccctaatgtcttcggttggggcgaccgcggggaaacacaaaacccccacgtggaacgagaacacctcctctcacacccaagagctcccgctctaataaacagaaattctgaccaataagatccggcaaagccgatcaacggaccg	https://collections.ala.org.au/public/show/dr16844	13	16S Fish
				0.941176	Ashmore Reef	12°14.276'	122°58.990'	17/06/2019 to 20/06/2019	AY857942	accaagacagactatgttaaacaccccaaatcaaagggctaaactaaatggaaacctgtcctaatgtctttggttggggcgaccgcggggaaacacaaaacccccacgtggaacgagaacacctcctctcacagccaagagctcccgctctagtaaacagaaattctgaccaattagatccggcaagaccgatcaacgaaccg	https://collections.ala.org.au/public/show/dr16844	13	16S Fish
				0.940594	Ashmore Reef	12°14.276'	122°58.990'	17/06/2019 to 20/06/2019	MN309807	actaaagcagatcatgttaaggactccaaaacaaaggactgaacttagtgacccctgccctaatgtctttggttggggcgaccgcggggaaacacaaaacccccacgtggaacgagaacacctcctctcacacccaagagctcccgctctaataaacagaaattctgaccaataagatccggcaaagccgatcaacggaccg	https://collections.ala.org.au/public/show/dr16844	108	16S Fish
				0.936585	Ashmore Reef	12°14.276'	122°58.990'	17/06/2019 to 20/06/2019	KP874185	accaaagcagaccatgttaattacccctagacaaaggcccgaacaatattgaaccctgccctaatgtcttcggttggggcgaccgcggggaaacacaaaacccccacgtggaacgagaacacctcctctcacagccaagagctcccgctctagtaaacagaaattctgaccaattagatccggcaagaccgatcaacgaaccg	https://collections.ala.org.au/public/show/dr16844	12	16S Fish
				0.936275	Ashmore Reef	12°14.276'	122°58.990'	17/06/2019 to 20/06/2019	AY857942	accaagacagactatgttaaacaccccaaatcaaagggctaaactaaatggaaacctgtcctaatgtcttcggttggggcgaccgcggggaaacataaaacccccacgtggaacgagaacacctcctctcacacccaagagctcccgctctaataaacagaaattctgaccaataagatccggcaaagccgatcaacggaccg	https://collections.ala.org.au/public/show/dr16844	45	16S Fish
				0.936275	Ashmore Reef	12°14.276'	122°58.990'	17/06/2019 to 20/06/2019	AY857942	accaagacagactatgttaaacaccccaaatcaaagggctaaactaaatggaaacctgtcctaatgtcttcggttggggcgaccgcggggaaacacaaaacccccacgtggaacgagaacacctcctctcacagccaagagctcccgctctagtaaacagaaattctgaccaattagatccggcaagaccgatcaacgaaccg	https://collections.ala.org.au/public/show/dr16844	11	16S Fish
				0.935961	Ashmore Reef	12°14.276'	122°58.990'	17/06/2019 to 20/06/2019	MN309807	actaaagcagatcatgttaaggactccaaaacaaaggactgaacttagtgactcctgccctaatgtctttggttggggcgaccgcggggaaacacaaaacccccacgtggaacgagaacacctcctctcacacccaagagctcccgctctaataaacagaaattctgaccaataagatccggcaaagccgatcaacggaccg	https://collections.ala.org.au/public/show/dr16844	16	16S Fish
				0.935961	Ashmore Reef	12°14.276'	122°58.990'	17/06/2019 to 20/06/2019	MN309807	actaaagcagatcatgttaaggactccaaaacaaaggactgaacttagtgacccctgccctaatgtctttggttggggcgaccgcggggaaacacaaaacccccacgtggaacgagaacacctcctctcacagccaagagctcccgctctagtaaacagaaattctgaccaattagatccggcaagaccgatcaacgaaccg	https://collections.ala.org.au/public/show/dr16844	11	16S Fish
				0.931707	Ashmore Reef	12°14.276'	122°58.990'	17/06/2019 to 20/06/2019	AP006000	accaaggcagaccatgttaaacacacccagacacggagccaaactaaatgatacctgccagatgtctttggttggggcgaccgcggggaaacacaaaacccccacgtggaacgagaacacctcctctcacacccaagagctcccgctctaataaacagaaattctgaccaataagatccggcaaagccgatcaacggaccg	https://collections.ala.org.au/public/show/dr16844	11	16S Fish
				0.931373	Ashmore Reef	12°14.276'	122°58.990'	17/06/2019 to 20/06/2019	KU050104	gccaagagcagatcatgttaaaaactctgaataaagaccaaactgtatgaactctgccctaatgtctttggttggggcgaccgcggggaaacacaaaacccccacgtggaacgagaacacctcctctcacagccaagagctcccgctctagtaaacagaaattctgaccaattagatccggcaagaccgatcaacgaaccg	https://collections.ala.org.au/public/show/dr16844	24	16S Fish
				0.917073	Ashmore Reef	12°14.276'	122°58.990'	17/06/2019 to 20/06/2019	MT025376	gccaagagcagatcatgttaaaaactctgaataaagaccaaactgtatgaactctgccctaatgtctttggttggggcgaccgcggggaaacacaaaacccccacgtggaacgagaacacctcctctcacacccaagagctcccgctctaataaacagaaattctgaccaataagatccggcaaagccgatcaacggaccg	https://collections.ala.org.au/public/show/dr16844	14	16S Fish
				0.912195	Ashmore Reef	12°14.276'	122°58.990'	17/06/2019 to 20/06/2019	KP874185	accagggcagagcatgttaagaactcctttgttaaaagacaaaacaagatgaacactgcccacatgtctttggttggggcgaccgcggggaaacacaaaacccccacgtggaacgagaacacctcctctcacagccaagagctcccgctctagtaaacagaaattctgaccaattagatccggcaagaccgatcaacgaaccg	https://collections.ala.org.au/public/show/dr16844	29	16S Fish
				0.91133	Ashmore Reef	12°14.276'	122°58.990'	17/06/2019 to 20/06/2019	DQ444486	ataaaacagatcatgtcaaacacccttaaacaaaagaacaaactaaatgaatcctgttcaaatgtctttggttggggcgaccgcggggaaacacaaaacccccacgtggaacgagaacacctcctctcacacccaagagctcccgctctaataaacagaaattctgaccaataagatccggcaaagccgatcaacggaccg	https://collections.ala.org.au/public/show/dr16844	10	16S Fish
	Pterocaesio	Pterocaesio sp.	37346926	1	Ashmore Reef	12°14.276'	122°58.990'	17/06/2019 to 20/06/2019	DQ784742	accaaggcagcccatgttaaaaactcttaaacaaaagaccaaaccaaatgaaacctgccctaatgtctttggttggggcgaccgcggggaaacacaaaacccccacgtggaatgagaacacctcctctcacaactaagagctcccgctctaataaacagaaattctgaccaattagatccggcataagccgatcaacggaccg	https://collections.ala.org.au/public/show/dr16844	8878	16S Fish
				0.995074	Ashmore Reef	12°14.276'	122°58.990'	17/06/2019 to 20/06/2019	DQ784742	accaaggcagcccatgttaaaaactcttaaacaaaagaccaaaccaaatgaaacctgccctaatgtctttggttggggcgaccgcggggaaacacaaaacccccacgtggaatgagaacacctcctctcacaactaagagctcccgctctaataagcagaaattctgaccaattagatccggcataagccgatcaacggaccg	https://collections.ala.org.au/public/show/dr16844	593	16S Fish
				0.995074	Ashmore Reef	12°14.276'	122°58.990'	17/06/2019 to 20/06/2019	DQ784742	gccaaggcagcccatgttaaaaactcttaaacaaaagaccaaaccaaatgaaacctgccctaatgtctttggttggggcgaccgcggggaaacacaaaacccccacgtggaatgagaacacctcctctcacaactaagagctcccgctctaataaacagaaattctgaccaattagatccggcataagccgatcaacggaccg	https://collections.ala.org.au/public/show/dr16844	21	16S Fish
				0.995074	Ashmore Reef	12°14.276'	122°58.990'	17/06/2019 to 20/06/2019	DQ784742	accaaggcagcccatgttaaaaactcttaaacaaaagaccaaaccaaatgaaacctgccctaatgtctttggttggggcgaccgcggggaaacacaaaaccccacgtggaatgagaacacctcctctcacaactaagagctcccgctctaataaacagaaattctgaccaattagatccggcataagccgatcaacggaccg	https://collections.ala.org.au/public/show/dr16844	18	16S Fish
				0.995074	Ashmore Reef	12°14.276'	122°58.990'	17/06/2019 to 20/06/2019	DQ784742	accaaggcagcccatgttaaaaactcttaaacaaaagaccaaaccaaatgaaacctgccctaatgtctttggttggggcgaccgcggggaaacacaaaacccccacgtggaatgagaacacctcctctcacaactaagagctcccgctctaataaacagaaatcctgaccaattagatccggcataagccgatcaacggaccg	https://collections.ala.org.au/public/show/dr16844	16	16S Fish
				0.960784	Ashmore Reef	12°14.276'	122°58.990'	17/06/2019 to 20/06/2019	DQ784742	accaaggcagcccatgttaaaaactcttaaacaaaagaccaaaccaaatgaaacctgccctaatgtctttggttggggcgaccgcggggaaacacaaaacccccacgtggaacgagaacacctcctctcacagccaagagctcccgctctagtaaacagaaattctgaccaattagatccggcaagaccgatcaacgaaccg	https://collections.ala.org.au/public/show/dr16844	15	16S Fish
		Pterocaesio tile	37346063	1	Ashmore Reef	12°14.276'	122°58.990'	17/06/2019 to 20/06/2019	AP004447	accaaggcagaccatgttaaaaaccctaaaacaaaagaccaaaccaaatgaaccctgccctaatgtctttggttggggcgaccgcggggaaacacaaaacccccacgtggaatgagaacacctcctctcacaaccaagagctcccgctctaataaacagaatttctgaccatctagatccggcaagaccgatcaacggaccg	https://collections.ala.org.au/public/show/dr16844	136	16S Fish
Monacanthidae	Cantherhines	Cantherhines dumerilii	37465050	0.995074	Ashmore Reef	12°14.276'	122°58.990'	17/06/2019 to 20/06/2019	AY679646	actaaaactgatcatgtaaaaaacctacataagagaatataactttatgaaaccagtttaactgcctttggttggggcgaccgcggggaaacaaaaaacccccatgtggactggggccactcaggccctgcaaaaaagagctcccgctctaattaacagaatttctgaccttactgatccggccttagccgatcaacgaaccg	https://collections.ala.org.au/public/show/dr16844	3721	16S Fish
				0.990148	Ashmore Reef	12°14.276'	122°58.990'	17/06/2019 to 20/06/2019	AY679646	actaaaactgatcatgtaaaaaacctacataagagaatataactttatgaaaccagtttaactgcctttggttggggcgaccgcggggaaacaaaaaacccccatgtggactggggccactcaggccctgcaaaaaagagctcccgctctaattaacagaacttctgaccttactgatccggccttagccgatcaacgaaccg	https://collections.ala.org.au/public/show/dr16844	637	16S Fish
				0.995098	Ashmore Reef	12°14.276'	122°58.990'	17/06/2019 to 20/06/2019	AY679647	actaaaactgatcatgtaaaaacctctaataaaagaatataactttatgaagccagtttaactgcctttggttggggcgaccgcggggaaacaaacaacccccatgtggactggggccacttaggccttataaacaagagctcccgctctaattaacagaacttctgaccttactgatccggctcctggccgatcaacgaacca	https://collections.ala.org.au/public/show/dr16844	1162	16S Fish
	Monacanthus	Monacanthus chinensis	37465009	0.990148	Ashmore Reef	12°14.276'	122°58.990'	17/06/2019 to 20/06/2019	AP009219	acaagaactgctcatgtaaaaaacctctaacaaaagaatgtaaccttatgatttcagttcgtatgcctttggttggggcgaccgcggggaaacgaaaaacccccacgtggactgggatgacataatcctagagacaagagctcccgctctagtcaacagaacttctgaccttactgatccggcgcaagccgatcaacgaaccg	https://collections.ala.org.au/public/show/dr16844	9626	16S Fish
				0.980296	Ashmore Reef	12°14.276'	122°58.990'	17/06/2019 to 20/06/2019	AP009219	acaagaactgctcatgtaaaaacctctaacaaaagaatgtaaccttatgatttcagttcgtatgcctttggttggggcgaccgcgggggaacgaaaaacccccacgtggactgggatgacataatcctagagacaagagctcccgctctagtcaacagaacttctgaccttactgatccggcgcaagccgatcaacgaaccg	https://collections.ala.org.au/public/show/dr16844	13	16S Fish
Mugilidae	Crenimugil	Crenimugil crenilabis	37381012	1	Ashmore Reef	12°14.276'	122°58.990'	17/06/2019 to 20/06/2019	JF911707	tccagaatagaccatgtcagctactcccgttaaacacagtagcaactattgagcctctattctctgtctttggttggggcgaccacggggaagaaaaaatcccccatgtggaccgggagcaccaatctcactcccacaaccacgagccacagctctaatgcgcagaatttctgaccatatagatccggcaactagccgatcaacggaccg	https://collections.ala.org.au/public/show/dr16844	440	16S Fish
	Ellochelon	Ellochelon vaigiensis	37381008	1	Ashmore Reef	12°14.276'	122°58.990'	17/06/2019 to 20/06/2019	JQ060692	tttggaacagatcatgtcagttacctccttaaacaagtaataaccattgaacctctgcctcctgtctttggttggggcgaccacggggaagaaaaaaacccccacgtggactgagagcacacttctctcacaaccatgagccacagctctaatgcacagaatttctgaccataagatccggcaaagccgatcaacgaaccg	https://collections.ala.org.au/public/show/dr16844	5282	16S Fish
				0.995025	Ashmore Reef	12°14.276'	122°58.990'	17/06/2019 to 20/06/2019	JQ060692	tttggaacagatcatgtcagttacctccttaaacaagtaataaccattgaacctctgcctcctgtctttggttggggcgaccacggggaagaaaaaaacccccacgtggactgagagcacacttctctcacaaccatgagccacagctctaatgcacagaatttctgaccataagatccggcaaagccgaccaacgaaccg	https://collections.ala.org.au/public/show/dr16844	121	16S Fish
[truncated: 280 more rows]
