# Supplementary material for: Passive eDNA collection enhances aquatic biodiversity analysis
Source: Commun Biol. 2021 Feb 22;4:236. doi: 10.1038/s42003-021-01760-8 (PMC7900116; doi:10.1038/s42003-021-01760-8)
Supplement: Supplementary file 5 — Supplementary Data 2 [file 42003_2021_1760_MOESM5_ESM.xlsx]

## Sheet: Supplementary_Data_2
Supplementary Data 2: Assigned taxonomy for detected Daw Island fishes, including Codes for Australian Aquatic Biota (CAAB), site, location, date, identities, Genbank accession number, sequence, link to accessible data, number of reads and primer.
Family Name	Genus Name	Taxon Name	CAAB	Identity	Site Name	Latitude	Longitude	Date	Accession	Sequence	Link to permanent source where lab and field details can be found	Reads	Primers
Aplodactylidae	Aplodactylus	Aplodactylus sp.	37376901	0.975248	Daw Island	33°51.010'	124°07.860'	29/01/2019 to 01/02/2019	DQ462677	accagagtagatcatgttaaacacccctatataaagggttaaaccaaatgagacctaccccaatgtctttggttggggcgaccgcggggaaacaaaaaacccccacgtggaatggaagtaagacttcttcaactaagagctcccgctctagtgaacagaatttctgaccaataagatccggcaacgccgatcaacgaaccg	https://collections.ala.org.au/public/show/dr16844	50034	16S Fish
				0.975248	Daw Island	33°51.010'	124°07.860'	29/01/2019 to 01/02/2019	DQ462677	accagagtagaacatgttaaacacccctatataaagggttaaaccaaatgagacctaccccaatgtctttggttggggcgaccgcggggaaacaaaaaacccccacgtggaatggaagtaagacttcttcaactaagagctcccgctctagtgaacagaatttctgaccaataagatccggcaacgccgatcaacgaaccg	https://collections.ala.org.au/public/show/dr16844	71	16S Fish
				0.970297	Daw Island	33°51.010'	124°07.860'	29/01/2019 to 01/02/2019	DQ462677	accagagtagatcatgttaaacacccctatataaagggttaaaccaaatgaaacctaccccaatgtctttggttggggcgaccgcggggaaacaaaaaacccccacgtggaatggaagtaagacttcttcaactaagagctcccgctctagtgaacagaatttctgaccaataagatccggcaacgccgatcaacgaaccg	https://collections.ala.org.au/public/show/dr16844	950	16S Fish
				0.970297	Daw Island	33°51.010'	124°07.860'	29/01/2019 to 01/02/2019	DQ462677	accagagtagatcatgttaaacacccctatataaagggttaaaccaaatgagacctaccccaatgtctttggttggggcgaccgcggggaaacaaaaacccccacgtggaatggaagtaagacttcttcaactaagagctcccgctctagtgaacagaatttctgaccaataagatccggcaacgccgatcaacgaaccg	https://collections.ala.org.au/public/show/dr16844	461	16S Fish
				0.970297	Daw Island	33°51.010'	124°07.860'	29/01/2019 to 01/02/2019	DQ462677	accagagtagatcatgttaaacacccctatataaagggttaaaccaaatgagacctaccccaatgtctttggttggggcgaccgcggggaaacaaaaaacccccacgtggaatggaagtaagacttcttcaactaagagctcccgctctagtgaacagaatttctgaccaataagatccggcaacgccgatcgacgaaccg	https://collections.ala.org.au/public/show/dr16844	325	16S Fish
				0.970297	Daw Island	33°51.010'	124°07.860'	29/01/2019 to 01/02/2019	DQ462677	accagagtagatcatgttaaacacccctatataaagggttaaaccaaatgagacccaccccaatgtctttggttggggcgaccgcggggaaacaaaaaacccccacgtggaatggaagtaagacttcttcaactaagagctcccgctctagtgaacagaatttctgaccaataagatccggcaacgccgatcaacgaaccg	https://collections.ala.org.au/public/show/dr16844	113	16S Fish
				0.970297	Daw Island	33°51.010'	124°07.860'	29/01/2019 to 01/02/2019	DQ462677	accagagtagatcatgttaaacacccctatataaagggttaaaccaaatgagacctaccccaatgtctttggttggggcgaccgcggggaaacaaaaaacccccacgtggaatggaagtaagacttcttcaactaagagctcccgctctattgaacagaatttctgaccaataagatccggcaacgccgatcaacgaaccg	https://collections.ala.org.au/public/show/dr16844	83	16S Fish
				0.970297	Daw Island	33°51.010'	124°07.860'	29/01/2019 to 01/02/2019	DQ462677	accagagtagatcatgttaaacacccctatataaagggttaaaccaaatgagacctaccccaatgtctttggttggggcgaccgcggggaaacaaaaaacccccacgtggaatggaagtaagacttcttcaactaagagctcccgctctagtgaacagaatttctgaccaataagatccggcaacgccgatcaacgaactg	https://collections.ala.org.au/public/show/dr16844	28	16S Fish
				0.965517	Daw Island	33°51.010'	124°07.860'	29/01/2019 to 01/02/2019	DQ462677	actaagagagaccatgttaaacacccctatataaagggttaaaccaaatgagacctaccccaatgtctttggttggggcgaccgcggggaaacaaaaaacccccacgtggaatggaagtaagacttcttcaactaagagctcccgctctagtgaacagaatttctgaccaataagatccggcaacgccgatcaacgaaccg	https://collections.ala.org.au/public/show/dr16844	14	16S Fish
				0.965347	Daw Island	33°51.010'	124°07.860'	29/01/2019 to 01/02/2019	DQ462677	accagagtagatcatgttaaacacccctatataaagggttaaaccaaatgaaacctaccccaatgtctttggttggggcgaccgcggggaaacaaaaaacccccacgtggaatggaagtaagacttcttcaactaagagctcccgctctagcgaacagaatttctgaccaataagatccggcaacgccgatcaacgaaccg	https://collections.ala.org.au/public/show/dr16844	150	16S Fish
				0.965347	Daw Island	33°51.010'	124°07.860'	29/01/2019 to 01/02/2019	DQ462677	accagagtagatcatgttaaacacccctatataaagggttaaaccaaatgagacctaccccaatgtctttggttggggcgaccgcggggaaacaaaaaacccccacgtggaatggaagtaagacttcttcaactaagagctcccgctctagtgaacagaatttctgaccaatcagatccggcaacgccgatcaacggaccg	https://collections.ala.org.au/public/show/dr16844	15	16S Fish
				0.960591	Daw Island	33°51.010'	124°07.860'	29/01/2019 to 01/02/2019	DQ462677	accaaggcagatcatgttaaacacccctatataaagggttaaaccaaatgagacctaccccaatgtctttggttggggcgaccgcggggaaacaaaaaacccccacgtggaatggaagtaagacttcttcaactaagagctcccgctctagtgaacagaatttctgaccaataagatccggcaacgccgatcaacgaaccg	https://collections.ala.org.au/public/show/dr16844	27	16S Fish
				0.955665	Daw Island	33°51.010'	124°07.860'	29/01/2019 to 01/02/2019	DQ462677	actcgagcatatcatgttaaacacccctatataaagggttaaaccaaatgagacctaccccaatgtctttggttggggcgaccgcggggaaacaaaaaacccccacgtggaatggaagtaagacttcttcaactaagagctcccgctctagtgaacagaatttctgaccaataagatccggcaacgccgatcaacgaaccg	https://collections.ala.org.au/public/show/dr16844	14	16S Fish
				0.936275	Daw Island	33°51.010'	124°07.860'	29/01/2019 to 01/02/2019	DQ462677	actaaagtagatcatgttaagcaccccttgattaaaaggtaaaaccaaatgagacctaccccaatgtctttggttggggcgaccgcggggaaacaaaaaacccccacgtggaatggaagtaagacttcttcaactaagagctcccgctctagtgaacagaatttctgaccaataagatccggcaacgccgatcaacgaaccg	https://collections.ala.org.au/public/show/dr16844	12	16S Fish
				0.931373	Daw Island	33°51.010'	124°07.860'	29/01/2019 to 01/02/2019	DQ462677	actaaagtagatcatgttaagcaccccttgattaaaaggtaaaaccaaatgaaacctgccctaatgtctttggttggggcgaccgcggggaaacaaaaaacccccacgtggaatggaagtaagacttcttcaactaagagctcccgctctagtgaacagaatttctgaccaataagatccggcaacgccgatcaacgaaccg	https://collections.ala.org.au/public/show/dr16844	12	16S Fish
Arripidae	Arripis	Arripis georgianus	37344001	1	Daw Island	33°51.010'	124°07.860'	29/01/2019 to 01/02/2019	DQ532841	actcgagcatatcatgttaaacaccctaaaacaaaaggttaaacttagtgaataaatgctgccgtgtcttcggttggggcgaccccggggaaacaaaaaacccccgtgtggaatgagagtactatctcccaaagctaagagctgccgctcaaataatcagaacttctgaccaaaacagatccggcaagaccgattaacggacca	https://collections.ala.org.au/public/show/dr16844	1516237	16S Fish
				0.995098	Daw Island	33°51.010'	124°07.860'	29/01/2019 to 01/02/2019	DQ532841	actcgagcatatcatgttaaacaccctaaaacaaaaggttaaacttagtgaataaatgctgccgtgtcttcggttggggcgaccccggggaaacaaaaaacccccgtgtggaatgagagtactacctcccaaagctaagagctgccgctcaaataatcagaacttctgaccaaaacagatccggcaagaccgattaacggacca	https://collections.ala.org.au/public/show/dr16844	14113	16S Fish
				0.995098	Daw Island	33°51.010'	124°07.860'	29/01/2019 to 01/02/2019	DQ532841	actcgagcatatcatgttaaacaccctaaaacaaaaggttaaacttagtgaataaatgctgccgtgtcttcggttggggcgaccccggggaaacaaaaacccccgtgtggaatgagagtactatctcccaaagctaagagctgccgctcaaataatcagaacttctgaccaaaacagatccggcaagaccgattaacggacca	https://collections.ala.org.au/public/show/dr16844	9946	16S Fish
				0.995098	Daw Island	33°51.010'	124°07.860'	29/01/2019 to 01/02/2019	DQ532841	actcgagcatatcatgttaaacaccctaaaacaaaaggttaaacttagtgaataaatgctgccgtgtcttcggttggggcgaccccggggaaacaaaaaacccccgtgtggaatgagagtactatctcccaaagctaagagctgccgctcaaataatcagaacctctgaccaaaacagatccggcaagaccgattaacggacca	https://collections.ala.org.au/public/show/dr16844	5728	16S Fish
				0.995098	Daw Island	33°51.010'	124°07.860'	29/01/2019 to 01/02/2019	DQ532841	actcgagcatatcatgttaaacaccctaaaacaaaaggttaaacttagtgaataaatgctgccgtgtcttcggttggggcgaccccggggaaacaaaaaacccccgtgtggaatgagagtactatctcccaaagctaagagctgccgcccaaataatcagaacttctgaccaaaacagatccggcaagaccgattaacggacca	https://collections.ala.org.au/public/show/dr16844	5604	16S Fish
				0.995098	Daw Island	33°51.010'	124°07.860'	29/01/2019 to 01/02/2019	DQ532841	actcgagcatatcatgttaaacaccctaaaacaaaaggttaaacttagtgaataaatgctgccgtgtcttcggttggggcgaccccggggaaacaaaaaacccccgtgtggagtgagagtactatctcccaaagctaagagctgccgctcaaataatcagaacttctgaccaaaacagatccggcaagaccgattaacggacca	https://collections.ala.org.au/public/show/dr16844	5279	16S Fish
				0.995098	Daw Island	33°51.010'	124°07.860'	29/01/2019 to 01/02/2019	DQ532841	actcgagcatatcatgttaagcaccctaaaacaaaaggttaaacttagtgaataaatgctgccgtgtcttcggttggggcgaccccggggaaacaaaaaacccccgtgtggaatgagagtactatctcccaaagctaagagctgccgctcaaataatcagaacttctgaccaaaacagatccggcaagaccgattaacggacca	https://collections.ala.org.au/public/show/dr16844	5044	16S Fish
				0.995098	Daw Island	33°51.010'	124°07.860'	29/01/2019 to 01/02/2019	DQ532841	actcgagcatatcatgttaaacaccctaaaacaaaaggttaaacttagtgaataaatgctgccgtgtcttcggttggggcgaccccggggaaacaaaaaacccccgtgtggaatgagagtactatctctcaaagctaagagctgccgctcaaataatcagaacttctgaccaaaacagatccggcaagaccgattaacggacca	https://collections.ala.org.au/public/show/dr16844	4227	16S Fish
				0.995098	Daw Island	33°51.010'	124°07.860'	29/01/2019 to 01/02/2019	DQ532841	actcgagcatatcatgttaaacaccctaaaacaaaaggttaaacttagtgaataaatgctgccgtgtcttcggttggggcgaccccggggaaacaaaaaacccccgcgtggaatgagagtactatctcccaaagctaagagctgccgctcaaataatcagaacttctgaccaaaacagatccggcaagaccgattaacggacca	https://collections.ala.org.au/public/show/dr16844	4183	16S Fish
				0.995098	Daw Island	33°51.010'	124°07.860'	29/01/2019 to 01/02/2019	DQ532841	actcgagcatatcatgttaaacaccctaaaacaaaaggttaaacttagtgaataaatgccgccgtgtcttcggttggggcgaccccggggaaacaaaaaacccccgtgtggaatgagagtactatctcccaaagctaagagctgccgctcaaataatcagaacttctgaccaaaacagatccggcaagaccgattaacggacca	https://collections.ala.org.au/public/show/dr16844	3254	16S Fish
				0.995098	Daw Island	33°51.010'	124°07.860'	29/01/2019 to 01/02/2019	DQ532841	actcgagcatatcatgttaaacaccctaaaacaaaaggttaaacttagtgaataaatgctgccgtgtcttcggttggggcgaccccggggaaacaaaaaacccccgtgtggaatgagagtactatctcccaaagctaagagctgccgctcaaataatcagaacttctgaccaaaacagatccggcaagaccgattagcggacca	https://collections.ala.org.au/public/show/dr16844	3188	16S Fish
				0.995098	Daw Island	33°51.010'	124°07.860'	29/01/2019 to 01/02/2019	DQ532841	actcgagcatatcatgttaaacaccctaagacaaaaggttaaacttagtgaataaatgctgccgtgtcttcggttggggcgaccccggggaaacaaaaaacccccgtgtggaatgagagtactatctcccaaagctaagagctgccgctcaaataatcagaacttctgaccaaaacagatccggcaagaccgattaacggacca	https://collections.ala.org.au/public/show/dr16844	2970	16S Fish
				0.995098	Daw Island	33°51.010'	124°07.860'	29/01/2019 to 01/02/2019	DQ532841	actcgagcatatcatgttaaacaccctaaaacaaaaggttaaacttagtgaataaatgctgccgtgtcttcggttggggcgaccccgggggaacaaaaaacccccgtgtggaatgagagtactatctcccaaagctaagagctgccgctcaaataatcagaacttctgaccaaaacagatccggcaagaccgattaacggacca	https://collections.ala.org.au/public/show/dr16844	2808	16S Fish
				0.995098	Daw Island	33°51.010'	124°07.860'	29/01/2019 to 01/02/2019	DQ532841	actcgagcatatcatgttaaacaccctaaaacagaaggttaaacttagtgaataaatgctgccgtgtcttcggttggggcgaccccggggaaacaaaaaacccccgtgtggaatgagagtactatctcccaaagctaagagctgccgctcaaataatcagaacttctgaccaaaacagatccggcaagaccgattaacggacca	https://collections.ala.org.au/public/show/dr16844	2748	16S Fish
				0.995098	Daw Island	33°51.010'	124°07.860'	29/01/2019 to 01/02/2019	DQ532841	actcgagcatatcatgttaaacaccctaaaacaaaaggttaaacttagtgaataaatgctgccgtgtcttcggttggggcgaccccggggaaacaaaagacccccgtgtggaatgagagtactatctcccaaagctaagagctgccgctcaaataatcagaacttctgaccaaaacagatccggcaagaccgattaacggacca	https://collections.ala.org.au/public/show/dr16844	2738	16S Fish
				0.995098	Daw Island	33°51.010'	124°07.860'	29/01/2019 to 01/02/2019	DQ532841	actcgagcatatcatgttaaacaccctaaaacaaaaggttaaacttagtgaataaatgctgccgtgtcttcggttggggcgaccccggggaaacaaaaaacccccgtgtggaatgagagtactatctcccaaagccaagagctgccgctcaaataatcagaacttctgaccaaaacagatccggcaagaccgattaacggacca	https://collections.ala.org.au/public/show/dr16844	2239	16S Fish
				0.995098	Daw Island	33°51.010'	124°07.860'	29/01/2019 to 01/02/2019	DQ532841	actcgagcatatcatgttaaacaccctaaaacgaaaggttaaacttagtgaataaatgctgccgtgtcttcggttggggcgaccccggggaaacaaaaaacccccgtgtggaatgagagtactatctcccaaagctaagagctgccgctcaaataatcagaacttctgaccaaaacagatccggcaagaccgattaacggacca	https://collections.ala.org.au/public/show/dr16844	2218	16S Fish
				0.995098	Daw Island	33°51.010'	124°07.860'	29/01/2019 to 01/02/2019	DQ532841	actcgagcatatcatgttaaacaccctaaaacaaaaggttaaacttagtgaataaatgctgccgtgtcttcggttggggcgaccccggggaaacaaaaaacccccgtgtggaatgagagtactatctcccaaagctaagagctgccgctcaaatagtcagaacttctgaccaaaacagatccggcaagaccgattaacggacca	https://collections.ala.org.au/public/show/dr16844	2180	16S Fish
				0.995098	Daw Island	33°51.010'	124°07.860'	29/01/2019 to 01/02/2019	DQ532841	actcgagcacatcatgttaaacaccctaaaacaaaaggttaaacttagtgaataaatgctgccgtgtcttcggttggggcgaccccggggaaacaaaaaacccccgtgtggaatgagagtactatctcccaaagctaagagctgccgctcaaataatcagaacttctgaccaaaacagatccggcaagaccgattaacggacca	https://collections.ala.org.au/public/show/dr16844	2152	16S Fish
				0.995098	Daw Island	33°51.010'	124°07.860'	29/01/2019 to 01/02/2019	DQ532841	actcgagcatatcatgttaaacaccctaaaacaaaaggttaaacttagtgaataaatgctgccgtgtcttcggttggggcgatcccggggaaacaaaaaacccccgtgtggaatgagagtactatctcccaaagctaagagctgccgctcaaataatcagaacttctgaccaaaacagatccggcaagaccgattaacggacca	https://collections.ala.org.au/public/show/dr16844	2073	16S Fish
				0.995098	Daw Island	33°51.010'	124°07.860'	29/01/2019 to 01/02/2019	DQ532841	actcgagcatatcatgttaaacaccctaaaacaaaaggttaaatttagtgaataaatgctgccgtgtcttcggttggggcgaccccggggaaacaaaaaacccccgtgtggaatgagagtactatctcccaaagctaagagctgccgctcaaataatcagaacttctgaccaaaacagatccggcaagaccgattaacggacca	https://collections.ala.org.au/public/show/dr16844	1957	16S Fish
				0.995098	Daw Island	33°51.010'	124°07.860'	29/01/2019 to 01/02/2019	DQ532841	actcgagcatatcatgttaaacaccctaaaacaaaaggttaaacttagtgaataaatgctgccgtgtcttcggttggggcgaccccggggaaacaaaaaacccccgtgtggaatgagagtactaactcccaaagctaagagctgccgctcaaataatcagaacttctgaccaaaacagatccggcaagaccgattaacggacca	https://collections.ala.org.au/public/show/dr16844	1723	16S Fish
				0.995098	Daw Island	33°51.010'	124°07.860'	29/01/2019 to 01/02/2019	DQ532841	actcgagcatataatgttaaacaccctaaaacaaaaggttaaacttagtgaataaatgctgccgtgtcttcggttggggcgaccccggggaaacaaaaaacccccgtgtggaatgagagtactatctcccaaagctaagagctgccgctcaaataatcagaacttctgaccaaaacagatccggcaagaccgattaacggacca	https://collections.ala.org.au/public/show/dr16844	1091	16S Fish
				0.995098	Daw Island	33°51.010'	124°07.860'	29/01/2019 to 01/02/2019	DQ532841	actcgagcatatcatgttaaacaccctaaaacaaaaggttaaacttagtgaataaatgctgccgtgtcttcagttggggcgaccccggggaaacaaaaaacccccgtgtggaatgagagtactatctcccaaagctaagagctgccgctcaaataatcagaacttctgaccaaaacagatccggcaagaccgattaacggacca	https://collections.ala.org.au/public/show/dr16844	951	16S Fish
				0.995098	Daw Island	33°51.010'	124°07.860'	29/01/2019 to 01/02/2019	DQ532841	actcgagcatatcatgttaaacaccctaaaacaaaaggttaaacttagtgaataaatgctgccgtgtcttcggttggggcgaccccggggaaacaaaaaacccccgtgtggaatgagagtactatctcccaaaactaagagctgccgctcaaataatcagaacttctgaccaaaacagatccggcaagaccgattaacggacca	https://collections.ala.org.au/public/show/dr16844	753	16S Fish
				0.995098	Daw Island	33°51.010'	124°07.860'	29/01/2019 to 01/02/2019	DQ532841	actcgagcatatcatgttaaacaccctaaaacaaaaggttaaacttagtgaataaatgctgcagtgtcttcggttggggcgaccccggggaaacaaaaaacccccgtgtggaatgagagtactatctcccaaagctaagagctgccgctcaaataatcagaacttctgaccaaaacagatccggcaagaccgattaacggacca	https://collections.ala.org.au/public/show/dr16844	172	16S Fish
				0.995098	Daw Island	33°51.010'	124°07.860'	29/01/2019 to 01/02/2019	DQ532841	actcgagcatatcatgttaaacaccctaaaacaaaaggttaaacttagtgaataactgctgccgtgtcttcggttggggcgaccccggggaaacaaaaaacccccgtgtggaatgagagtactatctcccaaagctaagagctgccgctcaaataatcagaacttctgaccaaaacagatccggcaagaccgattaacggacca	https://collections.ala.org.au/public/show/dr16844	101	16S Fish
				0.995098	Daw Island	33°51.010'	124°07.860'	29/01/2019 to 01/02/2019	DQ532841	actcgagcatatcatgttaaacaccctaaaacaaaaggttaaacttagtgaataaatgctgccgtgtcttcggttggggcgaccccggggaaacaaaaaacccccgtgtggaatgagagtactatctcccaaagctaagagctcccgctcaaataatcagaacttctgaccaaaacagatccggcaagaccgattaacggacca	https://collections.ala.org.au/public/show/dr16844	89	16S Fish
				0.990244	Daw Island	33°51.010'	124°07.860'	29/01/2019 to 01/02/2019	DQ532841	actcgagcatatcatgttaaacaccctaaaacaaaaggttaaacttagtgaataaatgctgccgtgtcttcggttggggcgaccccggggaaacaaaaaacccccgtgtggaatgagagtactatctcccaaagctaagagctgccgctcaaataatcagaacttctgaccaaaacagatccggcaacgccgattaacggacca	https://collections.ala.org.au/public/show/dr16844	140	16S Fish
				0.990244	Daw Island	33°51.010'	124°07.860'	29/01/2019 to 01/02/2019	DQ532841	actcgagcatatcatgttaaacaccctaaaacaaaaggttaaacttagtgaataaatgctgccgtgtcttcggttggggcgaccccgggggaaacaaaaaccccccgtgtggaatgagagtactatctcccaaagctaagagctgccgctcaaataatcagaacttctgaccaaaacagatccggcaagaccgattaacggacca	https://collections.ala.org.au/public/show/dr16844	12	16S Fish
				0.990196	Daw Island	33°51.010'	124°07.860'	29/01/2019 to 01/02/2019	DQ532841	actcgagcatatcatgttaaacaccctaaaacaaaaggttaaacttagtgaataaatgctgccgtgtcttcggttggggcgaccccggggaaacaaaaagccccgtgtggaatgagagtactatctcccaaagctaagagctgccgctcaaataatcagaacttctgaccaaaacagatccggcaagaccgattaacggacca	https://collections.ala.org.au/public/show/dr16844	270	16S Fish
				0.990196	Daw Island	33°51.010'	124°07.860'	29/01/2019 to 01/02/2019	DQ532841	actcgagcatatcatgttaaacaccctaaagcaaaaggttaaacttagtgaataaatgctgccgtgtcttcggttggggcgaccccggggaaacaaaaaacccccgtgtggaatgagagtactacctcccaaagctaagagctgccgctcaaataatcagaacttctgaccaaaacagatccggcaagaccgattaacggacca	https://collections.ala.org.au/public/show/dr16844	184	16S Fish
				0.990196	Daw Island	33°51.010'	124°07.860'	29/01/2019 to 01/02/2019	DQ532841	actcgagcatatcatgttaaacaccctaaaacaaaaggttaaacttagtgaataaatgctgccgtgtcttcggctggggcgaccccggggaaacaaaaaacccccgtgtggaatgagagtactacctcccaaagctaagagctgccgctcaaataatcagaacttctgaccaaaacagatccggcaagaccgattaacggacca	https://collections.ala.org.au/public/show/dr16844	142	16S Fish
				0.990196	Daw Island	33°51.010'	124°07.860'	29/01/2019 to 01/02/2019	DQ532841	actcgagcatatcatgttaaacaccctaaaacaaaaggttaaacttagtgaataaatgctgccgtgtcttcggttggggcgaccccggggaaacaaaaaacccccgtgtggaatgagagtactacctcccaaagctaatagctgccgctcaaataatcagaacttctgaccaaaacagatccggcaagaccgattaacggacca	https://collections.ala.org.au/public/show/dr16844	136	16S Fish
				0.990196	Daw Island	33°51.010'	124°07.860'	29/01/2019 to 01/02/2019	DQ532841	actcgagcatatcatgttaaacaccctaaaacaaaaggttaaacttagtgaataaatgctgccgtgtcttcggttggggcgaccccggggaaacaaaaacccccgtgtggaatgagagtactacctcccaaagctaagagctgccgctcaaataatcagaacttctgaccaaaacagatccggcaagaccgattaacggacca	https://collections.ala.org.au/public/show/dr16844	100	16S Fish
				0.990196	Daw Island	33°51.010'	124°07.860'	29/01/2019 to 01/02/2019	DQ532841	actcgagcatatcatgttaaacaccctaaaacaaaaggttaaacttagtgaataaatgctgccgtgtcttcggttggggcgaccccgggggaacaaaaaaaccccgtgtggaatgagagtactatctcccaaagctaagagctgccgctcaaataatcagaacttctgaccaaaacagatccggcaagaccgattaacggacca	https://collections.ala.org.au/public/show/dr16844	97	16S Fish
				0.990196	Daw Island	33°51.010'	124°07.860'	29/01/2019 to 01/02/2019	DQ532841	actcgagcatatcatgttaaacaccctaaaacaaaaggttaaacttagtgaataaatgctgccgtgtcttcggttggggcgactccggggaaacaaaaaacccccgtgcggaatgagagtactatctcccaaagctaagagctgccgctcaaataatcagaacttctgaccaaaacagatccggcaagaccgattaacggacca	https://collections.ala.org.au/public/show/dr16844	92	16S Fish
				0.990196	Daw Island	33°51.010'	124°07.860'	29/01/2019 to 01/02/2019	DQ532841	actcgagcatatcatgttaaacaccctaaaacaaaaggttaaacttagtgaataaatgctgccgtgtcttcgggtggggcgaccccggggaaacaaaaaacccccgggtggaatgagagtactatctcccaaagctaagagctgccgctcaaataatcagaacttctgaccaaaacagatccggcaagaccgattaacggacca	https://collections.ala.org.au/public/show/dr16844	90	16S Fish
				0.990196	Daw Island	33°51.010'	124°07.860'	29/01/2019 to 01/02/2019	DQ532841	actcgagcatatcatgttaaacaccctaaaacaaaaggttaaacttagtgaataaatgctgccgtgtcttcggttggggcgaccccggggaaacaaaaaacccccgtgtggaatgagagtactacctcccaaagctaagagctgccgctcaaataatcagaacttctgaccaaaacagatccggcaagaccgattagcggacca	https://collections.ala.org.au/public/show/dr16844	90	16S Fish
				0.990196	Daw Island	33°51.010'	124°07.860'	29/01/2019 to 01/02/2019	DQ532841	actcgagcatatcatgttaaacaccctaaaacaaaaggttaaacttagtgaataaatgctgccgtgtcttcggttggggcgaccccggggaaacaaaaaacccccgggtggaaggagagtactatctcccaaagctaagagctgccgctcaaataatcagaacttctgaccaaaacagatccggcaagaccgattaacggacca	https://collections.ala.org.au/public/show/dr16844	87	16S Fish
				0.990196	Daw Island	33°51.010'	124°07.860'	29/01/2019 to 01/02/2019	DQ532841	actcgagcatatcatgttaaacaccctaaaacaaaaggttaaacttagtgaataaatgccgccgtgtcttcggttggggcgaccccggggaaacaaaaaacccccgtgtggaatgagagtactacctcccaaagctaagagctgccgctcaaataatcagaacttctgaccaaaacagatccggcaagaccgattaacggacca	https://collections.ala.org.au/public/show/dr16844	86	16S Fish
				0.990196	Daw Island	33°51.010'	124°07.860'	29/01/2019 to 01/02/2019	DQ532841	actcgagcatatcatgttaaacgccctaaaacaaaaggttaaacttagtgaataaatgctgccgtgtcttcggttggggcgaccccggggaaacaaaaaacccccgtgtggaatgagagtactacctcccaaagctaagagctgccgctcaaataatcagaacttctgaccaaaacagatccggcaagaccgattaacggacca	https://collections.ala.org.au/public/show/dr16844	83	16S Fish
				0.990196	Daw Island	33°51.010'	124°07.860'	29/01/2019 to 01/02/2019	DQ532841	actcgagcatatcatgttaaacaccctaaaacaaaaggttaaacttagtgaataaatgctgccgtgtcttcggttgtggcgaccccggggaaacaaaaaacccccgtgtggaatgagagtactacctcccaaagctaagagctgccgctcaaataatcagaacttctgaccaaaacagatccggcaagaccgattaacggacca	https://collections.ala.org.au/public/show/dr16844	82	16S Fish
				0.990196	Daw Island	33°51.010'	124°07.860'	29/01/2019 to 01/02/2019	DQ532841	actcgagcatatcatgttaaacaccctaaaacaaaaggttaaacttagtgagtaaatgctgccgtgtcttcggttggggcgaccccggggaaacaaaaaacccccgtgtggaatgagagtactacctcccaaagctaagagctgccgctcaaataatcagaacttctgaccaaaacagatccggcaagaccgattaacggacca	https://collections.ala.org.au/public/show/dr16844	79	16S Fish
				0.990196	Daw Island	33°51.010'	124°07.860'	29/01/2019 to 01/02/2019	DQ532841	actcgagcatatcatgttaaacaccctaaaacaaaaggttaaacttagtgaataaatgctgccgtgtcttcggttggggcgaccccggggaaacaaaaacccccctgtggaatgagagtactatctcccaaagctaagagctgccgctcaaataatcagaacttctgaccaaaacagatccggcaagaccgattaacggacca	https://collections.ala.org.au/public/show/dr16844	70	16S Fish
				0.990196	Daw Island	33°51.010'	124°07.860'	29/01/2019 to 01/02/2019	DQ532841	actcgagcatatcatgttaaacaccctaaaacaaaaggttaaacttagtgaataaatgctgccgtgtcttcggttggggcgaccccggggaaacaaaaaacccccgtgtagaatgagagtactatctcccaaagctaagagccgccgctcaaataatcagaacttctgaccaaaacagatccggcaagaccgattaacggacca	https://collections.ala.org.au/public/show/dr16844	66	16S Fish
				0.990196	Daw Island	33°51.010'	124°07.860'	29/01/2019 to 01/02/2019	DQ532841	actcgagcatatcatgttaaacaccctaaaacaaaaggttaaacttagtgaataaatgctaccgtgtcttcggttggggcgaccccggggaaacaaaaaacccccgtgtggaatgggagtactatctcccaaagctaagagctgccgctcaaataatcagaacttctgaccaaaacagatccggcaagaccgattaacggacca	https://collections.ala.org.au/public/show/dr16844	59	16S Fish
				0.990196	Daw Island	33°51.010'	124°07.860'	29/01/2019 to 01/02/2019	DQ532841	actcgagcatatcatgttaaacaccctaaaacaaaaggttaaacttagtgaataaatgctgccgtgtcttcggttggggcgaccccggggaaacaaaaaacccccgtgtggaatgagagtactatctcccaaagctaagagctgccgctcaaataatcataacttccgaccaaaacagatccggcaagaccgattaacggacca	https://collections.ala.org.au/public/show/dr16844	57	16S Fish
				0.990196	Daw Island	33°51.010'	124°07.860'	29/01/2019 to 01/02/2019	DQ532841	actcgagcatatcatgttaaacaccctaaaacaaaaggttaaacttagtgaataaatgctgccgtgtcttcggttggggcgaccccgggggaacaaaaaacccccgtgtggaatgagaggactatctcccaaagctaagagctgccgctcaaataatcagaacttctgaccaaaacagatccggcaagaccgattaacggacca	https://collections.ala.org.au/public/show/dr16844	56	16S Fish
				0.990196	Daw Island	33°51.010'	124°07.860'	29/01/2019 to 01/02/2019	DQ532841	actcgagcatatcatgttaaacaccctaaacaaaaggttaaacttagtgcataaatgctgccgtgtcttcggttggggcgaccccggggaaacaaaaaacccccgtgtggaatgagagtactatctcccaaagctaagagctgccgctcaaataatcagaacttctgaccaaaacagatccggcaagaccgattaacggacca	https://collections.ala.org.au/public/show/dr16844	56	16S Fish
				0.990196	Daw Island	33°51.010'	124°07.860'	29/01/2019 to 01/02/2019	DQ532841	actcgagcatatcatgttaaacaccctaaaacaaaaggttaaacttagtgaataaatgctgccgtgtcttcggttggggcgaccccggggaaacaaaaaacccccgcgtggaatgagagtactacctcccaaagctaagagctgccgctcaaataatcagaacttctgaccaaaacagatccggcaagaccgattaacggacca	https://collections.ala.org.au/public/show/dr16844	55	16S Fish
				0.990196	Daw Island	33°51.010'	124°07.860'	29/01/2019 to 01/02/2019	DQ532841	actcgagcatatcatgttaaacaccctaaaacaaaaggttaaacttagtgaataaatgctgccgtgtcctcggttggggcgaccccggggaaacaaaaaacccccgtgtggaatgagagtactacctcccaaagctaagagctgccgctcaaataatcagaacttctgaccaaaacagatccggcaagaccgattaacggacca	https://collections.ala.org.au/public/show/dr16844	54	16S Fish
				0.990196	Daw Island	33°51.010'	124°07.860'	29/01/2019 to 01/02/2019	DQ532841	actcgagcatatcatgttaaacaccctaaaacaaaaggttaaacttagtgaataaatgctgccgtgtcttcggttggggcgaccccggggaaacaaaaaacccccgtgtggaatgagagtactatctcccaaagctaagagctgccgcccaaataatcagaacttctgaccagaacagatccggcaagaccgattaacggacca	https://collections.ala.org.au/public/show/dr16844	52	16S Fish
				0.990196	Daw Island	33°51.010'	124°07.860'	29/01/2019 to 01/02/2019	DQ532841	actcgagcatatcatgttaaacaccctaaaacaaaaggttaaacttagtgaataaatgctgctgtgtcttcggttggggcgaccccggggagacaaaaaacccccgtgtggaatgagagtactatctcccaaagctaagagctgccgctcaaataatcagaacttctgaccaaaacagatccggcaagaccgattaacggacca	https://collections.ala.org.au/public/show/dr16844	51	16S Fish
				0.990196	Daw Island	33°51.010'	124°07.860'	29/01/2019 to 01/02/2019	DQ532841	actcgagcatatcatgttaaacaccctaaaacaaaaggttaaacttagtgaataaatgctgccgtgtcttcggttggggcgaccccggggaaacaaaaaacccccgtgtggaatgagagtactatctcccaaagctaagagctgaagctcaaataatcagaacttctgaccaaaacagatccggcaagaccgattaacggacca	https://collections.ala.org.au/public/show/dr16844	47	16S Fish
				0.990196	Daw Island	33°51.010'	124°07.860'	29/01/2019 to 01/02/2019	DQ532841	actcgagcatatcatgttaaacaccctaaaacaaaaggttaaacttagtgaataaatgctgccgtgtcttcggttggggcgaccccggggaaacaaaaacccccgtgtggaatgagagtactatctcccaaagctaagagctgccgctcaaataatcaggacttctgaccaaaacagatccggcaagaccgattaacggacca	https://collections.ala.org.au/public/show/dr16844	46	16S Fish
				0.990196	Daw Island	33°51.010'	124°07.860'	29/01/2019 to 01/02/2019	DQ532841	actcgagcatatcatgttaaacaccctaaaacaaaaggttaaacttagtgaataaatgctgccgtgtcttcggttggggcgatcccggggaaacaaaaaacccccgtgtggaatgagagtactatctcccaaagctaagagctgccgctcaaataatcagaacctctgaccaaaacagatccggcaagaccgattaacggacca	https://collections.ala.org.au/public/show/dr16844	46	16S Fish
				0.990196	Daw Island	33°51.010'	124°07.860'	29/01/2019 to 01/02/2019	DQ532841	actcgagcatatcatgttaaacaccctaaaccaaaaggttaaacttagtgaataaatgctgccgtgtcttcggttggggcgaccccggggaaacaaaaaacccccgtgtggaatgagagtactatctcccaaagctaagagctgccgctcaaataatcagaacttctgaccaaaacagatccggcaggaccgattaacggacca	https://collections.ala.org.au/public/show/dr16844	46	16S Fish
				0.990196	Daw Island	33°51.010'	124°07.860'	29/01/2019 to 01/02/2019	DQ532841	actcgagcatatcatgttaaacaccctaaaacaaaaggttaaacttagtgaataaatgctgccgtgtcttcggttggggcgaccccggggaaacaaaaaacccccgtgtggaatgagagtactatctcccaaagctaagagctgccgcccaaataatcagaacttctgaccaaaacaggtccggcaagaccgattaacggacca	https://collections.ala.org.au/public/show/dr16844	44	16S Fish
				0.990196	Daw Island	33°51.010'	124°07.860'	29/01/2019 to 01/02/2019	DQ532841	actcgagcatatcatgttaaacaccctaaaacaaaaggttaaacttagtgaataaatgctgccgtgtcttcggttggggcgaccccggggaaacaaaaaacccccgggtggaatgagagtactacctcccaaagctaagagctgccgctcaaataatcagaacttctgaccaaaacagatccggcaagaccgattaacggacca	https://collections.ala.org.au/public/show/dr16844	43	16S Fish
				0.990196	Daw Island	33°51.010'	124°07.860'	29/01/2019 to 01/02/2019	DQ532841	actcgagcatatcatgttaaacaccctaaaacaaaaggttaaacttagtgaataaatgctgccgtgtcttcggttggggcgaccccggggaaacaaaaacccccgtgtggaatgagagtactatctcccaaagctaagagctgccgctcaaataatcagaacctctgaccaaaacagatccggcaagaccgattaacggacca	https://collections.ala.org.au/public/show/dr16844	42	16S Fish
				0.990196	Daw Island	33°51.010'	124°07.860'	29/01/2019 to 01/02/2019	DQ532841	actcgagcatatcgtgttaaacaccctaaaacaaaaggttaaacttagtgaataaatgctgccgtgtcttcggttggggcgaccccggggaaacaaaaaacccccgtgtggaatgggagtactatctcccaaagctaagagctgccgctcaaataatcagaacttctgaccaaaacagatccggcaagaccgattaacggacca	https://collections.ala.org.au/public/show/dr16844	42	16S Fish
				0.990196	Daw Island	33°51.010'	124°07.860'	29/01/2019 to 01/02/2019	DQ532841	actcgagcatatcatgttaaacaccctaaaacaaaaggttaaacttagtgaataaatgctgccgtgtcttcggttggggcgaccccggggaaacaaaaaacccccgtgtggaatgagagtactaccccccaaagctaagagctgccgctcaaataatcagaacttctgaccaaaacagatccggcaagaccgattaacggacca	https://collections.ala.org.au/public/show/dr16844	41	16S Fish
				0.990196	Daw Island	33°51.010'	124°07.860'	29/01/2019 to 01/02/2019	DQ532841	actcgagcatatcatgttaaacaccctaaaacaaaaggttaaacttagtgaataaatgctgccgtgtcttcggttggggcgaccccggggaaacaaaaaacccccgtgtggaatgagagtactacctcccaaagctaagagctgccgctcaaataatcagaacctctgaccaaaacagatccggcaagaccgattaacggacca	https://collections.ala.org.au/public/show/dr16844	40	16S Fish
				0.990196	Daw Island	33°51.010'	124°07.860'	29/01/2019 to 01/02/2019	DQ532841	actcgagcatatcatgttaaacaccctaaaacaaaaggttaaacttagtgaataaatgctgccgtgtcttcggttggggcgaccccggggaaacaaaaaaaccccgtgtggaatgagaggactatctcccaaagctaagagctgccgctcaaataatcagaacttctgaccaaaacagatccggcaagaccgattaacggacca	https://collections.ala.org.au/public/show/dr16844	39	16S Fish
				0.990196	Daw Island	33°51.010'	124°07.860'	29/01/2019 to 01/02/2019	DQ532841	actcgagcatatcatgttaaacaccctaaaacaaaaggttaaacttagtgaataaatgctgccgtgtcttcggttggggcgaccccggggaaacaaaaaacccccgtgtggagtgagagtactacctcccaaagctaagagctgccgctcaaataatcagaacttctgaccaaaacagatccggcaagaccgattaacggacca	https://collections.ala.org.au/public/show/dr16844	39	16S Fish
				0.990196	Daw Island	33°51.010'	124°07.860'	29/01/2019 to 01/02/2019	DQ532841	actcgagcatatcatgttaaacaccctaaaacaaaaggttaaacttagtgaataaatgctgccgtgtcttcggttggggcgaccccggggaaacaaaaacccccgtgtggaatgagagtactatcccccaaagctaagagctgccgctcaaataatcagaacttctgaccaaaacagatccggcaagaccgattaacggacca	https://collections.ala.org.au/public/show/dr16844	37	16S Fish
				0.990196	Daw Island	33°51.010'	124°07.860'	29/01/2019 to 01/02/2019	DQ532841	actcgagcatatcatgttaaacaccctaaaacaaaaggttaaacttagtgaataaatgctgccgtgtcttcggttggggcgaccccggggaaacaaaaaacccccgtgtggagtgagagtactatttcccaaagctaagagctgccgctcaaataatcagaacttctgaccaaaacagatccggcaagaccgattaacggacca	https://collections.ala.org.au/public/show/dr16844	37	16S Fish
				0.990196	Daw Island	33°51.010'	124°07.860'	29/01/2019 to 01/02/2019	DQ532841	actcgagcatatcatgttaaacaccctaagacaaaaggttaaacttagtgaataaatgctgccgtgccttcggttggggcgaccccggggaaacaaaaaacccccgtgtggaatgagagtactatctcccaaagctaagagctgccgctcaaataatcagaacttctgaccaaaacagatccggcaagaccgattaacggacca	https://collections.ala.org.au/public/show/dr16844	37	16S Fish
				0.990196	Daw Island	33°51.010'	124°07.860'	29/01/2019 to 01/02/2019	DQ532841	actcgagcatatcatgttaaacaccctaaaacaaaaggttaaacttagtgaataaatgctgccgtgtcttcggttggggcgaccccggggaagcaaaaacccccgtgtggaatgagagtactatctcccaaagctaagagctgccgctcaaataatcagaacttctgaccaaaacagatccggcaagaccgattaacggacca	https://collections.ala.org.au/public/show/dr16844	36	16S Fish
				0.990196	Daw Island	33°51.010'	124°07.860'	29/01/2019 to 01/02/2019	DQ532841	actcgagcatatcatgttaaacaccctaaaacaaaaggttaaacttagtgaataaatgctgccgtgtcttcggttggggcgaccccggggaaacaaaaaacccccgtgtggaatgagagtactacctcccaaagctaagagctgccgcccaaataatcagaacttctgaccaaaacagatccggcaagaccgattaacggacca	https://collections.ala.org.au/public/show/dr16844	36	16S Fish
				0.990196	Daw Island	33°51.010'	124°07.860'	29/01/2019 to 01/02/2019	DQ532841	actcgagcatatcatgttaaacaccctaaaacaaaaggttaaacttagtgaataaatgctgccgtgtcctcggttggggcgaccccggggaaacaaaaacccccgtgtggaatgagagtactatctcccaaagctaagagctgccgctcaaataatcagaacttctgaccaaaacagatccggcaagaccgattaacggacca	https://collections.ala.org.au/public/show/dr16844	35	16S Fish
				0.990196	Daw Island	33°51.010'	124°07.860'	29/01/2019 to 01/02/2019	DQ532841	actcgagcatatcatgttaaacaccctaaaacaaaaggttaaacttagtgaataaatgctgccgtgccttcggttggggcgaccccggggaaacaaaaaacccccgtgtggaatgagagtactacctcccaaagctaagagctgccgctcaaataatcagaacttctgaccaaaacagatccggcaagaccgattaacggacca	https://collections.ala.org.au/public/show/dr16844	35	16S Fish
				0.990196	Daw Island	33°51.010'	124°07.860'	29/01/2019 to 01/02/2019	DQ532841	actcgagcatatcatgttaaacaccctaaaacaaaaggttaaacttagtgaataaatgctgccgtgtcttcggttggggcgaccccggggaaacaaaaaacccccggggggaatgagagtactatctcccaaagctaagagctgccgctcaaataatcagaacttctgaccaaaacagatccggcaagaccgattaacggacca	https://collections.ala.org.au/public/show/dr16844	35	16S Fish
				0.990196	Daw Island	33°51.010'	124°07.860'	29/01/2019 to 01/02/2019	DQ532841	actcgagcatatcatgttaaacaccctaaaacaaaaggttaaacttagtgaataaatgctgccgtgtcttcggttggggcgaccccggggaaacaaaaaacccccgggtggaatgagagtactatctcccaaagctaagagctgccgctcaaataatcagaacttctgaccaaaacagatccggcaagaacgattaacggacca	https://collections.ala.org.au/public/show/dr16844	35	16S Fish
				0.990196	Daw Island	33°51.010'	124°07.860'	29/01/2019 to 01/02/2019	DQ532841	actcgagcatatcatgttaaacaccctaaaacaaaaggttaaacttagtgaataaatgctgccgtgtcttcggttggggcgaccccggggaaacaaaaaacccccgtgtggaatgagagtactatctcccaaagctaagagctgctgctcaaataatcagaacttatgaccaaaacagatccggcaagaccgattaacggacca	https://collections.ala.org.au/public/show/dr16844	34	16S Fish
				0.990196	Daw Island	33°51.010'	124°07.860'	29/01/2019 to 01/02/2019	DQ532841	actcgagcatatcatgttaaacaccctaaaacaaaaggttaaacttagtgaataaatgctgccgtgtcttcggttggggcgaccccggggaaacaaaaaacccccgggtggaatgagagtactatcccccaaagctaagagctgccgctcaaataatcagaacttctgaccaaaacagatccggcaagaccgattaacggacca	https://collections.ala.org.au/public/show/dr16844	33	16S Fish
				0.990196	Daw Island	33°51.010'	124°07.860'	29/01/2019 to 01/02/2019	DQ532841	actcgagcatatcatgttaaacaccctaaaacaaaaggttaaacttagtgaataaatgctgccgtgtcttcggttggggcgaccccggggaaacaaaaaacccccgggtggaatgagagtactatctcccaaagctaagagctgccgctcaaataatcagaacttctgaccaaaacagatccggcaagaccgattaacggacaa	https://collections.ala.org.au/public/show/dr16844	33	16S Fish
				0.990196	Daw Island	33°51.010'	124°07.860'	29/01/2019 to 01/02/2019	DQ532841	actcgagcatatcatgttaaacaccctaaaacaaaaggttaaacttagtgaataaatgctgccgtgtcttcggttggggcgaccccggggaaacaaaaaacccccgtgtggaatgagagtactatctcccaaagctaagagctgccgctcaaataatcagaacttctgaccaaaacagatccggcaagaccgatcaacggaccg	https://collections.ala.org.au/public/show/dr16844	33	16S Fish
				0.990196	Daw Island	33°51.010'	124°07.860'	29/01/2019 to 01/02/2019	DQ532841	actcgagcatatcatgttaaacaccctaaagcaaaaggttaaacttagtgaataaatgctgccgtgtcttcggttggggcgaccccggggaaacaaaaacccccgtgtggaatgagagtactatctcccaaagctaagagctgccgctcaaataatcagaacttctgaccaaaacagatccggcaagaccgattaacggacca	https://collections.ala.org.au/public/show/dr16844	33	16S Fish
				0.990196	Daw Island	33°51.010'	124°07.860'	29/01/2019 to 01/02/2019	DQ532841	actcgagcatatcatgttaaacaccctaaaacaaaaggttaaacttagtgaataaatgctgccgtgtcttcggttggggcgaccccggggaaacaaaaacccccgtgtgggatgagagtactatctcccaaagctaagagctgccgctcaaataatcagaacttctgaccaaaacagatccggcaagaccgattaacggacca	https://collections.ala.org.au/public/show/dr16844	33	16S Fish
				0.990196	Daw Island	33°51.010'	124°07.860'	29/01/2019 to 01/02/2019	DQ532841	actcgagcatatcatgttaaacaccctaaaacaaaaggttaagcttagtgaataaatgctgccgtgtcttcggttggggcgaccccggggagacaaaaaacccccgtgtggaatgagagtactatctcccaaagctaagagctgccgctcaaataatcagaacttctgaccaaaacagatccggcaagaccgattaacggacca	https://collections.ala.org.au/public/show/dr16844	33	16S Fish
				0.990196	Daw Island	33°51.010'	124°07.860'	29/01/2019 to 01/02/2019	DQ532841	actcgagcataccatgttaaacaccctaaaacaaaaggttaaacttagtgaataaatgctgccgtgtcttcggttggggcgaccccggggaaacaaaaaacccccgtgtggaatgagagtactacctcccaaagctaagagctgccgctcaaataatcagaacttctgaccaaaacagatccggcaagaccgattaacggacca	https://collections.ala.org.au/public/show/dr16844	33	16S Fish
				0.990196	Daw Island	33°51.010'	124°07.860'	29/01/2019 to 01/02/2019	DQ532841	actcgagcatatcatgttaaacaccctaaaacaaaaggttaaacttagtgaataaatgctgccgtgtcttcggttggggcgaccccggggaaacaaaaacccccgtgtggaatgggagtactatctcccaaagctaagagctgccgctcaaataatcagaacttctgaccaaaacagatccggcaagaccgattaacggacca	https://collections.ala.org.au/public/show/dr16844	32	16S Fish
				0.990196	Daw Island	33°51.010'	124°07.860'	29/01/2019 to 01/02/2019	DQ532841	actcgagcatatcatgttaaacaccctaaaacaaaaggttaaacttagtgaataaatgctgccgtgtcttcggttggggcgaccccggggaaacaaaaaacccccgtgtggaatgggagtactacctcccaaagctaagagctgccgctcaaataatcagaacttctgaccaaaacagatccggcaagaccgattaacggacca	https://collections.ala.org.au/public/show/dr16844	32	16S Fish
				0.990196	Daw Island	33°51.010'	124°07.860'	29/01/2019 to 01/02/2019	DQ532841	actcgagcatatcatgttaaacaccctaaaacaaaaggttaaacttagtgaataaatgctgccgtgtcttcggttggggcgaccccggggaaacaaaaaacccccgtgtggaacgagagtactatctcccaaagctaagagctgccgctcaaataatcagaacttccgaccaaaacagatccggcaagaccgattaacggacca	https://collections.ala.org.au/public/show/dr16844	32	16S Fish
				0.990196	Daw Island	33°51.010'	124°07.860'	29/01/2019 to 01/02/2019	DQ532841	actcgagcatatcatgttaagcaccctaaagcaaaaggttaaacttagtgaataaatgctgccgtgtcttcggttggggcgaccccggggaaacaaaaaacccccgtgtggaatgagagtactatctcccaaagctaagagctgccgctcaaataatcagaacttctgaccaaaacagatccggcaagaccgattaacggacca	https://collections.ala.org.au/public/show/dr16844	32	16S Fish
				0.990196	Daw Island	33°51.010'	124°07.860'	29/01/2019 to 01/02/2019	DQ532841	actcgagcataccatgttaaacaccctaaaacaaaaggttaaacttagtaaataaatgctgccgtgtcttcggttggggcgaccccggggaaacaaaaaacccccgtgtggaatgagagtactatctcccaaagctaagagctgccgctcaaataatcagaacttctgaccaaaacagatccggcaagaccgattaacggacca	https://collections.ala.org.au/public/show/dr16844	31	16S Fish
				0.990196	Daw Island	33°51.010'	124°07.860'	29/01/2019 to 01/02/2019	DQ532841	actcgagcatatcatgttaaacaccctaaaacaaaaggttaaacttagtggataaatgctgccgtgtcttcggttggggcgaccccggggaaacaaaaaacccccgtgtggaatgagagtactatctcccaaagctaagagctgccgctcaaataatcagaacttccgaccaaaacagatccggcaagaccgattaacggacca	https://collections.ala.org.au/public/show/dr16844	31	16S Fish
				0.990196	Daw Island	33°51.010'	124°07.860'	29/01/2019 to 01/02/2019	DQ532841	gctcgagcatatcatgttaaacaccctaaaacaaaaggttaaacttagtgaataaatgctgccgtgtcttcggttggggcgaccccggggaaacaaaaaacccccgtgtggaatgagagtactacctcccaaagctaagagctgccgctcaaataatcagaacttctgaccaaaacagatccggcaagaccgattaacggacca	https://collections.ala.org.au/public/show/dr16844	31	16S Fish
				0.990196	Daw Island	33°51.010'	124°07.860'	29/01/2019 to 01/02/2019	DQ532841	actcgagcatatcatgttaaacaccctaaaacaaaaggttaaacttagtgaataaatgctgccgtgtcttcggttggggcggccccggggaaacaaaaaacccccgtgtggaatgagagtactacctcccaaagctaagagctgccgctcaaataatcagaacttctgaccaaaacagatccggcaagaccgattaacggacca	https://collections.ala.org.au/public/show/dr16844	30	16S Fish
				0.990196	Daw Island	33°51.010'	124°07.860'	29/01/2019 to 01/02/2019	DQ532841	actcgagcatatcatgttaaacaccctaaaacaaaaggttaagcttagtgaataaatgctgccgtgtcttcggttggggcgaccccggggaaacaaaaaacccccgtgtggaatgagagtactacctcccaaagctaagagctgccgctcaaataatcagaacttctgaccaaaacagatccggcaagaccgattaacggacca	https://collections.ala.org.au/public/show/dr16844	30	16S Fish
				0.990196	Daw Island	33°51.010'	124°07.860'	29/01/2019 to 01/02/2019	DQ532841	actcgagcatatcatgttaaacaccctaaaacaaaaggttaaacttagtgaataaatgctgccgtgtcttcggttggggcgaccccggggaaacaaaaaacccccgtgtggaatgagagtactatctcccaaagctaagagctgtagctcaaataatcagaacttctgaccaaaacagatccggcaagaccgattaacggacca	https://collections.ala.org.au/public/show/dr16844	30	16S Fish
				0.990196	Daw Island	33°51.010'	124°07.860'	29/01/2019 to 01/02/2019	DQ532841	actcgagcatatcatgttaaacaccctaaaacaaaaggttaaacttagtgaataaatgctgccgtgccttcggttggggcgaccccggggaaacaaaaacccccgtgtggaatgagagtactatctcccaaagctaagagctgccgctcaaataatcagaacttctgaccaaaacagatccggcaagaccgattaacggacca	https://collections.ala.org.au/public/show/dr16844	29	16S Fish
				0.990196	Daw Island	33°51.010'	124°07.860'	29/01/2019 to 01/02/2019	DQ532841	actcgagcatatcatgttgaacaccctaaaacaaaaggttaaacttagtgaataaatgctgccgtgtcttcggttggggcgaccccggggaaacaaaaaacccccgtgtggaatgagagtactatctcccaaagctaagggctgccgctcaaataatcagaacttctgaccaaaacagatccggcaagaccgattaacggacca	https://collections.ala.org.au/public/show/dr16844	29	16S Fish
				0.990196	Daw Island	33°51.010'	124°07.860'	29/01/2019 to 01/02/2019	DQ532841	actcgagcacatcgtgttaaacaccctaaaacaaaaggttaaacttagtgaataaatgctgccgtgtcttcggttggggcgaccccggggaaacaaaaaacccccgtgtggaatgagagtactatctcccaaagctaagagctgccgctcaaataatcagaacttctgaccaaaacagatccggcaagaccgattaacggacca	https://collections.ala.org.au/public/show/dr16844	29	16S Fish
				0.990196	Daw Island	33°51.010'	124°07.860'	29/01/2019 to 01/02/2019	DQ532841	actcgagcatatcatgttaaacaccctaaaacaaaaggttaaacttagtgaataaatgctgccgtgtcttcggttggggcgaccccggggaaacaaacaacccccgtgtggaatgagagtactatctcccaaagctaagagctgccgctcaaataatcagaacttctgaccaaaacagatccggcaagaccgattaacgggcca	https://collections.ala.org.au/public/show/dr16844	29	16S Fish
				0.990196	Daw Island	33°51.010'	124°07.860'	29/01/2019 to 01/02/2019	DQ532841	actcgagcatatcatgttaaacaccctaaaacaaaaggttaaacttagcgaataaatgctgccgtgtcttcggttggggcgaccccggggaaacaaaaaacccccgtgtggaatgagagtactacctcccaaagctaagagctgccgctcaaataatcagaacttctgaccaaaacagatccggcaagaccgattaacggacca	https://collections.ala.org.au/public/show/dr16844	29	16S Fish
				0.990196	Daw Island	33°51.010'	124°07.860'	29/01/2019 to 01/02/2019	DQ532841	actcgagcatatcatgttaaacaccctaaaacaaaaggttaaacttagtgaataaatgccgccgtgtcttcggttggggcgaccccggggaaacagaaaacccccgtgtggaatgagagtactatctcccaaagctaagagctgccgctcaaataatcagaacttctgaccaaaacagatccggcaagaccgattaacggacca	https://collections.ala.org.au/public/show/dr16844	29	16S Fish
				0.990196	Daw Island	33°51.010'	124°07.860'	29/01/2019 to 01/02/2019	DQ532841	actcgagcatatcatgttaaacaccctaaaacaaaaggttaaacttagtgaataaatgctgccgtgtcttcggttggggcgaccccggggaaacaaaaacccccgtgtggaatgagagtactatctcccaaagctaagagccgccgctcaaataatcagaacttctgaccaaaacagatccggcaagaccgattaacggacca	https://collections.ala.org.au/public/show/dr16844	29	16S Fish
				0.990196	Daw Island	33°51.010'	124°07.860'	29/01/2019 to 01/02/2019	DQ532841	actcgagcatatcatgttaaacaccctaaaacaaaaggttaaacttagtgaataaatgctgccgtgtcttcggttggggcgaccccggggaaacaaaaaacccccgtgtggagtgagagtactatctcccaaagctaagagctgccgctcaaataatcagaacctctgaccaaaacagatccggcaagaccgattaacggacca	https://collections.ala.org.au/public/show/dr16844	28	16S Fish
				0.990196	Daw Island	33°51.010'	124°07.860'	29/01/2019 to 01/02/2019	DQ532841	actcgagcatatcatgttaaacaccctaaaacaaaaggttaaacttagtgaataaatgctgccgtgtcttcggttggggcgaccccggggaaacaaaaaacccccgtgtggaatgagagtactatctcccgaagctaggagctgccgctcaaataatcagaacttctgaccaaaacagatccggcaagaccgattaacggacca	https://collections.ala.org.au/public/show/dr16844	28	16S Fish
				0.990196	Daw Island	33°51.010'	124°07.860'	29/01/2019 to 01/02/2019	DQ532841	actcgagcatatcatgttaaacaccctaaagcaaaaggttaaacttagtgaataaatgctgccgtgtcttcggttggggcgaccccggggaaacaaaaaacccccgggtggaatgagagtactatctcccaaagctaagagctgccgctcaaataatcagaacttctgaccaaaacagatccggcaagaccgattaacggacca	https://collections.ala.org.au/public/show/dr16844	28	16S Fish
				0.990196	Daw Island	33°51.010'	124°07.860'	29/01/2019 to 01/02/2019	DQ532841	actcgagcatatcatgttaaacaccctaaaacaaaaggttaaacttagtgaataaatgctgccgtgtcttcggttggggcgaccccggggaaacaaaaaacccccgtgtggaatgagggtactatctcccaaagctaagagctgccgctcaaataatcaggacttctgaccaaaacagatccggcaagaccgattaacggacca	https://collections.ala.org.au/public/show/dr16844	27	16S Fish
				0.990196	Daw Island	33°51.010'	124°07.860'	29/01/2019 to 01/02/2019	DQ532841	actcgagcatatcatgttaagcaccctaaaacaaaaggttaaacttagtgaataaatgctgccgtgtcttcggttggggcgaccccggggaaacaaaaaacccccgtgtggaatgagagtactatctcccaaagctaagagctgccgctcaaataatcagaacctctgaccaaaacagatccggcaagaccgattaacggacca	https://collections.ala.org.au/public/show/dr16844	27	16S Fish
				0.990196	Daw Island	33°51.010'	124°07.860'	29/01/2019 to 01/02/2019	DQ532841	actcgagcatatcatgttaaacaccctaaaacaaaaggttaaacttagtgaataaatgctgccgtgtcttcggttggggcgaccccggggaaacaaaaaacccccgtgtggaatgagagtactacctcccaaagctaagagccgccgctcaaataatcagaacttctgaccaaaacagatccggcaagaccgattaacggacca	https://collections.ala.org.au/public/show/dr16844	27	16S Fish
				0.990196	Daw Island	33°51.010'	124°07.860'	29/01/2019 to 01/02/2019	DQ532841	actcgagcatatcatgttaaacaccctaaaacaaaaggttaaacttagtgaataaatgctgccgtgtcttcggttggggcgaccccggggaaacaaaaaacccccgtgtggaatgagagtactatcccccaaagctaagagctgccgcccaaataatcagaacttctgaccaaaacagatccggcaagaccgattaacggacca	https://collections.ala.org.au/public/show/dr16844	27	16S Fish
				0.990196	Daw Island	33°51.010'	124°07.860'	29/01/2019 to 01/02/2019	DQ532841	actcgagcatatcatgttaaacaccctaagacaaaaggttaaacttagtgaataaatgctgccgtgtcttcggttggggcgaccccggggaaacaaaaacccccgtgtggaatgagagtactatctcccaaagctaagagctgccgctcaaataatcagaacttctgaccaaaacagatccggcaagaccgattaacggacca	https://collections.ala.org.au/public/show/dr16844	27	16S Fish
				0.990196	Daw Island	33°51.010'	124°07.860'	29/01/2019 to 01/02/2019	DQ532841	actcgagcatatcatgttaaacaccctaaaacaaaaggttaaacttagtgaataaatgctgccgtgtcttcggttggggcgaccccggggaaacaaaaaacccccgtgtggaatgagagtactacctcccaaagccaagagctgccgctcaaataatcagaacttctgaccaaaacagatccggcaagaccgattaacggacca	https://collections.ala.org.au/public/show/dr16844	26	16S Fish
				0.990196	Daw Island	33°51.010'	124°07.860'	29/01/2019 to 01/02/2019	DQ532841	actcgagcatatcacgttaaacaccctaaaacaaaaggttaaacttagtgaataaatgctgccgtgtcctcggttggggcgaccccggggaaacaaaaaacccccgtgtggaatgagagtactatctcccaaagctaagagctgccgctcaaataatcagaacttctgaccaaaacagatccggcaagaccgattaacggacca	https://collections.ala.org.au/public/show/dr16844	26	16S Fish
				0.990196	Daw Island	33°51.010'	124°07.860'	29/01/2019 to 01/02/2019	DQ532841	actcgagcatatcatgttaaacaccctaaaacaaaaggttaaacttagtgaataaatgctgccgtgtcttcggttggggcgaccccggggaaacaaaaaacccccgggtggaatgagagtactatctcccaaagctaagagctgccgctcaaataatcagaacttctgaccaaaacagacccggcaagaccgattaacggacca	https://collections.ala.org.au/public/show/dr16844	26	16S Fish
				0.990196	Daw Island	33°51.010'	124°07.860'	29/01/2019 to 01/02/2019	DQ532841	actcgagcatatcatgttaaacgccctaaaacaaaaggttaaacttagtgaataaatgctgccgtgtcttcggttggggcgaccccggggaaacaaaaacccccgtgtggaatgagagtactatctcccaaagctaagagctgccgctcaaataatcagaacttctgaccaaaacagatccggcaagaccgattaacggacca	https://collections.ala.org.au/public/show/dr16844	26	16S Fish
				0.990196	Daw Island	33°51.010'	124°07.860'	29/01/2019 to 01/02/2019	DQ532841	actcgagcatatcatgtcaaacaccctaaaacaaagggttaaacttagtgaataaatgctgccgtgtcttcggttggggcgaccccggggaaacaaaaaacccccgtgtggaatgagagtactatctcccaaagctaagagctgccgctcaaataatcagaacttctgaccaaaacagatccggcaagaccgattaacggacca	https://collections.ala.org.au/public/show/dr16844	25	16S Fish
				0.990196	Daw Island	33°51.010'	124°07.860'	29/01/2019 to 01/02/2019	DQ532841	actcgagcatatcatgttaaacaccctaaaacaaaaggttaaacttagtgaataaatgctgccgtgtcttcggttggggcgaccccggggaaacaaaaaacccccgtgtggaatgagagtactacctcccaaagctaagagctgccgctcaaataatcggaacttctgaccaaaacagatccggcaagaccgattaacggacca	https://collections.ala.org.au/public/show/dr16844	25	16S Fish
				0.990196	Daw Island	33°51.010'	124°07.860'	29/01/2019 to 01/02/2019	DQ532841	actcgagcatatcatgttaaacaccctaaaacaaaaggttaaacttagtgaataaatgctgccgtgtcttcggttggggcgaccccggggaaacaaaaaacccccgtgtggagtgagagtactatctcccaaagctaagggctgccgctcaaataatcagaacttctgaccaaaacagatccggcaagaccgattaacggacca	https://collections.ala.org.au/public/show/dr16844	25	16S Fish
				0.990196	Daw Island	33°51.010'	124°07.860'	29/01/2019 to 01/02/2019	DQ532841	actcgagcatatcatgttaaacaccctaaaacaaaaggttaaacttagtgaataaattctgccgtgtcttcggttggggcgaccccggggaaacaaaaaacccccgggtggaatgagagtactatctcccaaagctaagagctgccgctcaaataatcagaacttctgaccaaaacagatccggcaagaccgattaacggacca	https://collections.ala.org.au/public/show/dr16844	24	16S Fish
				0.990196	Daw Island	33°51.010'	124°07.860'	29/01/2019 to 01/02/2019	DQ532841	actcgagcatatcatgttaaacaccctaaaacaaaaggttaaacttagtgaataaatgttgccgtgtcttcggttggggcgaccccggggaaacaaaaacccccgtgtggaatgagagtactatctcccaaagctaagagctgccgctcaaataatcagaacttctgaccaaaacagatccggcaagaccgattaacggacca	https://collections.ala.org.au/public/show/dr16844	24	16S Fish
				0.990196	Daw Island	33°51.010'	124°07.860'	29/01/2019 to 01/02/2019	DQ532841	actcgagcatatcatgttaaacaccctaaaacaaaaggttaaacttagtgaataaatgctgccgtgtcttcggttggggcgaccccggggaaataaaaaacccccgtgtggaatgagagtactatctcccaaagctaagagccgccgctcaaataatcagaacttctgaccaaaacagatccggcaagaccgattaacggacca	https://collections.ala.org.au/public/show/dr16844	24	16S Fish
				0.990196	Daw Island	33°51.010'	124°07.860'	29/01/2019 to 01/02/2019	DQ532841	actcgagcatatcatgttaaacaccctaaaacaaaaggttaaacttagtgaataaatgctgccgtgtcttcggttggggcgaccccggggaaacaaaaaacccccgggtggaatgagagtactatctcccaaagctaagagctgccgctcaaataatcagaacttctgaccaaaacagatccggcaagacagattaacggacca	https://collections.ala.org.au/public/show/dr16844	24	16S Fish
				0.990196	Daw Island	33°51.010'	124°07.860'	29/01/2019 to 01/02/2019	DQ532841	actcgagcatatcatgttaaacaccctaaaacaaaaggttaaacttagtgaataaatgctaccgtgtcttcggttggggcgaccccggggagacaaaaaacccccgtgtggaatgagagtactatctcccaaagctaagagctgccgctcaaataatcagaacttctgaccaaaacagatccggcaagaccgattaacggacca	https://collections.ala.org.au/public/show/dr16844	24	16S Fish
				0.990196	Daw Island	33°51.010'	124°07.860'	29/01/2019 to 01/02/2019	DQ532841	actcgagcatatcatgctaaacaccctaaaacaaaaggttaaacttagtgaataaatgctgccgtgtcttcggttggggcgaccccggggaaacaaaaaacccccgtgtggaatgagagtactacctcccaaagctaagagctgccgctcaaataatcagaacttctgaccaaaacagatccggcaagaccgattaacggacca	https://collections.ala.org.au/public/show/dr16844	24	16S Fish
				0.990196	Daw Island	33°51.010'	124°07.860'	29/01/2019 to 01/02/2019	DQ532841	actcgagcatatcatgttaaacaccctaaaacaaaaggttaaacttagtgaataaatgctgccgtgtcttcggttggggcgaccccggggaaacaaaaaacccccgggtggaatgagagtactatctcccaaagctaagagctgccgctcaaataatcagaacttctgaccaaaacagatccggcaagaccgattaacggaaca	https://collections.ala.org.au/public/show/dr16844	24	16S Fish
				0.990196	Daw Island	33°51.010'	124°07.860'	29/01/2019 to 01/02/2019	DQ532841	actcgagcatatcatgttaaacaccctagaacaaaaggttaaacttagtgaatagatgctgccgtgtcttcggttggggcgaccccggggaaacaaaaaacccccgtgtggaatgagagtactatctcccaaagctaagagctgccgctcaaataatcagaacttctgaccaaaacagatccggcaagaccgattaacggacca	https://collections.ala.org.au/public/show/dr16844	23	16S Fish
				0.990196	Daw Island	33°51.010'	124°07.860'	29/01/2019 to 01/02/2019	DQ532841	actcgagcatatcatgttaaacaccctaaaacaaaaggttaaacttagtgaataaatgctgccgtgtcttcggttggggcgaccccgggggaacaaaaaacccccgggtggaatgagagtactatctcccaaagctaagagctgccgctcaaataatcagaacttctgaccaaaacagatccggcaagaccgattaacggacca	https://collections.ala.org.au/public/show/dr16844	23	16S Fish
				0.990196	Daw Island	33°51.010'	124°07.860'	29/01/2019 to 01/02/2019	DQ532841	actcgagcatatcatgttaaacaccctaaaacaaaaggttaaacttagtgaataaatgctgccgtgtcttcggttggggcgaccccggggggacaaaaaacccccgtgtggaatgagagtactatctcccaaagctaagagctgccgctcaaataatcagaacttctgaccaaaacagatccggcaagaccgattaacggacca	https://collections.ala.org.au/public/show/dr16844	23	16S Fish
				0.990196	Daw Island	33°51.010'	124°07.860'	29/01/2019 to 01/02/2019	DQ532841	actcgagcatatcatgttaaacaccctaaaacaaaaggttaaacttagtgaataaatgctgccgtgtcttcggttggggcgaccccggggaaacaaaaaacccccgtgtggaatgagagtactatctcccaaagctaagagctgccgctcaaataatcagaacttctgaccaaaacaggtccggcaagaccgattaacgggcca	https://collections.ala.org.au/public/show/dr16844	23	16S Fish
				0.990196	Daw Island	33°51.010'	124°07.860'	29/01/2019 to 01/02/2019	DQ532841	actcgagcacatcatgttaaacaccctaaaacaaaaggttaaacttagtgaataaatgctgccgtgtcttcggttggggcgaccccggggaaacaaaaaacccccgtgtggaatgagagtactacctcccaaagctaagagctgccgctcaaataatcagaacttctgaccaaaacagatccggcaagaccgattaacggacca	https://collections.ala.org.au/public/show/dr16844	23	16S Fish
				0.990196	Daw Island	33°51.010'	124°07.860'	29/01/2019 to 01/02/2019	DQ532841	actcgagcatatcatgttaaacaccctaaaacaaaaggttaaacttagtggataaatgctgccgtgtcttcggttggggcgaccccggggaaacaaaaacccccgtgtggaatgagagtactatctcccaaagctaagagctgccgctcaaataatcagaacttctgaccaaaacagatccggcaagaccgattaacggacca	https://collections.ala.org.au/public/show/dr16844	23	16S Fish
				0.990196	Daw Island	33°51.010'	124°07.860'	29/01/2019 to 01/02/2019	DQ532841	actcgagcatatcatgttaaacaccctaaaacaaaaggttaaacttagtgaataaatgctgccgtgtcttcggttggggcgaccccggggaaacaaaaaacccccgggtggaatgagaggactatctcccaaagctaagagctgccgctcaaataatcagaacttctgaccaaaacagatccggcaagaccgattaacggacca	https://collections.ala.org.au/public/show/dr16844	23	16S Fish
				0.990196	Daw Island	33°51.010'	124°07.860'	29/01/2019 to 01/02/2019	DQ532841	actcgagcatatcatgttaaacaccctaaaacaaaaggttaaacttagtgagtaaatgctgccgtgtcttcggttggggcgaccccggggaaacaaaaaacccccgtgtggaatgagagtactatctcccaaagctaagagctgccgctcaaataatcagaacttctggccaaaacagatccggcaagaccgattaacggacca	https://collections.ala.org.au/public/show/dr16844	23	16S Fish
				0.990196	Daw Island	33°51.010'	124°07.860'	29/01/2019 to 01/02/2019	DQ532841	actcgagcatatcatgttaaacaccctaaaacaaaaggttaaacttagtgaataaatgctgccgtgtcttcggttggggcgaccccggggaaacaaaaacccccgtgtggaatgagagtactatctcccaaagctaagagctgccgctcaaataatcagaacttctgaccaaaacagacccggcaagaccgattaacggacca	https://collections.ala.org.au/public/show/dr16844	22	16S Fish
				0.990196	Daw Island	33°51.010'	124°07.860'	29/01/2019 to 01/02/2019	DQ532841	actcgagcatatcatgttgaacaccctaaaacaaaaggttaaacttagtggataaatgctgccgtgtcttcggttggggcgaccccggggaaacaaaaaacccccgtgtggaatgagagtactatctcccaaagctaagagctgccgctcaaataatcagaacttctgaccaaaacagatccggcaagaccgattaacggacca	https://collections.ala.org.au/public/show/dr16844	22	16S Fish
				0.990196	Daw Island	33°51.010'	124°07.860'	29/01/2019 to 01/02/2019	DQ532841	actcgagcatatcatgttaaacaccctaaaacaagaggttaaacttagtgaataaatgctgccgtgtcttcggttggggcgaccccggggaaacaaaaaacccccgtgtggaatgagagtactatctcccaaagctaagagctgccgctcaaataatcagaacctctgaccaaaacagatccggcaagaccgattaacggacca	https://collections.ala.org.au/public/show/dr16844	22	16S Fish
				0.990196	Daw Island	33°51.010'	124°07.860'	29/01/2019 to 01/02/2019	DQ532841	actcgagcatatcatgttaaacaccctaaaacaaaaggttaaacttagtgaataaatgctgccgtgtcttcggttggggcgaccccggggagacaaaaaacccccgtgtggagtgagagtactatctcccaaagctaagagctgccgctcaaataatcagaacttctgaccaaaacagatccggcaagaccgattaacggacca	https://collections.ala.org.au/public/show/dr16844	22	16S Fish
				0.990196	Daw Island	33°51.010'	124°07.860'	29/01/2019 to 01/02/2019	DQ532841	actcgagcatatcatgttaagcaccctaaaacaaaaggttaaacttagtgaataaatgctgccgtgtcttcggttggggcgaccccggggagacaaaaaacccccgtgtggaatgagagtactatctcccaaagctaagagctgccgctcaaataatcagaacttctgaccaaaacagatccggcaagaccgattaacggacca	https://collections.ala.org.au/public/show/dr16844	22	16S Fish
				0.990196	Daw Island	33°51.010'	124°07.860'	29/01/2019 to 01/02/2019	DQ532841	actcgagcatatcatgttaaacaccctaaaacaaaaggttaaacttagtgagtaaatgctgccgtgtcttcggttggggcgaccccggggaaacaaaaaacccccgtgtggaatgagagtactatctcccaaagctaagagctgccgctcaaataatcagaacctctgaccaaaacagatccggcaagaccgattaacggacca	https://collections.ala.org.au/public/show/dr16844	22	16S Fish
				0.990196	Daw Island	33°51.010'	124°07.860'	29/01/2019 to 01/02/2019	DQ532841	actcgagcatatcatgttaaacaccctaaaacaagaggttaaacttagtgaataaatgctgccgtgtcttcggttggggcgaccccggggaaacaaaaacccccgtgtggaatgagagtactatctcccaaagctaagagctgccgctcaaataatcagaacttctgaccaaaacagatccggcaagaccgattaacggacca	https://collections.ala.org.au/public/show/dr16844	21	16S Fish
				0.990196	Daw Island	33°51.010'	124°07.860'	29/01/2019 to 01/02/2019	DQ532841	actcgagcatatcatgttaaacaccctaaaacaaagggttaaacttagtgaataaatgctgccgcgtcttcggttggggcgaccccggggaaacaaaaaacccccgtgtggaatgagagtactatctcccaaagctaagagctgccgctcaaataatcagaacttctgaccaaaacagatccggcaagaccgattaacggacca	https://collections.ala.org.au/public/show/dr16844	21	16S Fish
				0.990196	Daw Island	33°51.010'	124°07.860'	29/01/2019 to 01/02/2019	DQ532841	actcgagcatatcatgttaaacaccctaaaacaaaaggttaaacttagtgaataaatgctgccgtgtcttcggttggggcgaccccggggaaacaaaaaacccccgggtggaatgagagtactatctcccaaagctaagagctgccgctcaaataatcagaacttctgacaaaaacagatccggcaagaccgattaacggacca	https://collections.ala.org.au/public/show/dr16844	21	16S Fish
				0.990196	Daw Island	33°51.010'	124°07.860'	29/01/2019 to 01/02/2019	DQ532841	actcgagcatatcatgttaaacaccctaaaacaaaaggttaaacttagtgaataaatgctgccgtgtcttcggttggggcgaccccggggaaacaaaaaacccccgggtggagtgagagtactatctcccaaagctaagagctgccgctcaaataatcagaacttctgaccaaaacagatccggcaagaccgattaacggacca	https://collections.ala.org.au/public/show/dr16844	21	16S Fish
				0.990196	Daw Island	33°51.010'	124°07.860'	29/01/2019 to 01/02/2019	DQ532841	actcgagcatatcatgttaaacaccctaaaacaaaaggttaaacttagtgaataaatgctgccgtgtcttcggttggggcgaccccggggaaacaaaaaacccccgtgtggaatgagagtactacctcccaaagctaagagctgccgctcaaataatcagaacttctgaccaaaacagatccggcaggaccgattaacggacca	https://collections.ala.org.au/public/show/dr16844	21	16S Fish
				0.990196	Daw Island	33°51.010'	124°07.860'	29/01/2019 to 01/02/2019	DQ532841	actcgagcatatcatgttaaacaccctaaaacaaaaggttaaacttagtgaataaatgctgccgtgtcttcggttggggcgaccccggggaaacaaaaacccccgtgtggaatgagagtactatctcccaaagctaagagctgccgctcaaataatcagagcttctgaccaaaacagatccggcaagaccgattaacggacca	https://collections.ala.org.au/public/show/dr16844	21	16S Fish
				0.990196	Daw Island	33°51.010'	124°07.860'	29/01/2019 to 01/02/2019	DQ532841	actcgagcatatcatgttaaacaccctaaaacaaaaggttaaacttagtgaataaatgctgccgtgtcttcggttggggcgaccccggggaaacaaaaaacccccgtgtggaatgagagtactatctcccaaagctaagagttgccgctcaaataatcagaacttctgaccaaaacagatccggcaagactgattaacggacca	https://collections.ala.org.au/public/show/dr16844	21	16S Fish
				0.990196	Daw Island	33°51.010'	124°07.860'	29/01/2019 to 01/02/2019	DQ532841	actcgagcatatcatgttaaacaccctaaagcaaaaggttaaacttagtgaataaatgctgccgtgtcttcggttggggcgaccccggggaaacaaaaaacccccgtgtggaatgggagtactatctcccaaagctaagagctgccgctcaaataatcagaacttctgaccaaaacagatccggcaagaccgattaacggacca	https://collections.ala.org.au/public/show/dr16844	21	16S Fish
				0.990196	Daw Island	33°51.010'	124°07.860'	29/01/2019 to 01/02/2019	DQ532841	actcgagcatatcatgttaaacaccctaaaacaaaaggttaaacttagtgaataaatgctgccgtgtcttcggttggggcgaccccggggaaacaaaaaacccccgtgtggaatgagagtactacctcccaaagctaggagctgccgctcaaataatcagaacttctgaccaaaacagatccggcaagaccgattaacggacca	https://collections.ala.org.au/public/show/dr16844	21	16S Fish
				0.990196	Daw Island	33°51.010'	124°07.860'	29/01/2019 to 01/02/2019	DQ532841	actcgagcatatcatgttaaacaccctaaaacaaaaggttaaacttagtgaataaatgctgccgtgtcttcggttggggcgaccccggggaaacaaaaacccccgtgtggaatgagagtactatctcccaaagctaagagctgccgctcaaataatcagaacttctgaccaaaacaggtccggcaagaccgattaacggacca	https://collections.ala.org.au/public/show/dr16844	21	16S Fish
				0.990196	Daw Island	33°51.010'	124°07.860'	29/01/2019 to 01/02/2019	DQ532841	actcgagcatatcatgttagacaccctaaaacaaaaggttaaacttagtgaataaatgctgccgtgtcttcggttggggcgaccccggggaaacaaaaaacccccgtgtggaatgagagtactacctcccaaagctaagagctgccgctcaaataatcagaacttctgaccaaaacagatccggcaagaccgattaacggacca	https://collections.ala.org.au/public/show/dr16844	21	16S Fish
				0.990196	Daw Island	33°51.010'	124°07.860'	29/01/2019 to 01/02/2019	DQ532841	gctcgagcatatcatgttaaacaccctaaaacaaaaggttaaacttagtgaataaatgctgccgtgtcttcggttggggcgaccccggggaaacaaagaacccccgtgtggaatgagagtactatctcccaaagctaagagctgccgctcaaataatcagaacttctgaccaaaacagatccggcaagaccgattaacggacca	https://collections.ala.org.au/public/show/dr16844	21	16S Fish
				0.990196	Daw Island	33°51.010'	124°07.860'	29/01/2019 to 01/02/2019	DQ532841	actcgagcatatcatgttaaacaccctaaaacaaaaggttaaacttagtgaataaatgctgccgtgtcttcggttggggcgaccccggggaagcaaaaaacccccgtgtggaatgagagtactatctcccaaagctaagagctgccgcccaaataatcagaacttctgaccaaaacagatccggcaagaccgattaacggacca	https://collections.ala.org.au/public/show/dr16844	21	16S Fish
				0.990196	Daw Island	33°51.010'	124°07.860'	29/01/2019 to 01/02/2019	DQ532841	actcgagcatatcatgttaaacaccctaaaacaaaaggttaaacttagtgaataaatgccgccgtgtcttcggttggggcgaccccggggaaacaaaaaacccccgtgtggagtgagagtactatctcccaaagctaagagctgccgctcaaataatcagaacttctgaccaaaacagatccggcaagaccgattaacggacca	https://collections.ala.org.au/public/show/dr16844	21	16S Fish
				0.990196	Daw Island	33°51.010'	124°07.860'	29/01/2019 to 01/02/2019	DQ532841	actcgagcatatcatgttaaacaccctaaaacaaaaggttaaacttagtgaataaatgctgccgtgtcttcggttggggcgaccccggggaaacaaaaaacccccgggtggaatgagggtactatctcccaaagctaagagctgccgctcaaataatcagaacttctgaccaaaacagatccggcaagaccgattaacggacca	https://collections.ala.org.au/public/show/dr16844	21	16S Fish
				0.990196	Daw Island	33°51.010'	124°07.860'	29/01/2019 to 01/02/2019	DQ532841	actcgagcatatcatgttaaacaccctaaaacaaagggttaaacttagtgaataaatgctgccgtgtcttcggttggggcgaccccggggaaacaaaaaacccccgtgtggaatgagagtactatctcccaaagctaagagctgccgctcaaataatcagaacctctgaccaaaacagatccggcaagaccgattaacggacca	https://collections.ala.org.au/public/show/dr16844	21	16S Fish
				0.990196	Daw Island	33°51.010'	124°07.860'	29/01/2019 to 01/02/2019	DQ532841	actcgagcatatcatgttaagcaccctaaaacaaaaggttaaacttagtgaataaatgctgccgtgtcttcggttggggcgaccccggggaaacaaaaaacccccgggtggaatgagagtactatctcccaaagctaagagctgccgctcaaataatcagaacttctgaccaaaacagatccggcaagaccgattaacggacca	https://collections.ala.org.au/public/show/dr16844	20	16S Fish
				0.990196	Daw Island	33°51.010'	124°07.860'	29/01/2019 to 01/02/2019	DQ532841	actcgagcatatcatgttaaacaccctaaaacaaaaggttaaacttagtgaataaatgctgccgtgtcttcggttggggcgaccccggggaaacaaaaaacccccgtgtggaatgagggtactatctcccaaagctaagagctgccgctcaaataatcagaacctctgaccaaaacagatccggcaagaccgattaacggacca	https://collections.ala.org.au/public/show/dr16844	20	16S Fish
				0.990196	Daw Island	33°51.010'	124°07.860'	29/01/2019 to 01/02/2019	DQ532841	actcgagcatatcatgttaaacaccctaaaacaggaggttaaacttagtgaataaatgctgccgtgtcttcggttggggcgaccccggggaaacaaaaaacccccgtgtggaatgagagtactatctcccaaagctaagagctgccgctcaaataatcagaacttctgaccaaaacagatccggcaagaccgattaacggacca	https://collections.ala.org.au/public/show/dr16844	20	16S Fish
				0.990196	Daw Island	33°51.010'	124°07.860'	29/01/2019 to 01/02/2019	DQ532841	actcgagcatatcatgttaaacaccctaaaacaaaaggttaaacttagtgaataaatgctgccgtgtcttcggttggggcgaccccggggaaacaaaaaacccccgtgtggaatgagagtactatctcccaaagctaagagctgccgctcaaataatcagaacttccaaccaaaacagatccggcaagaccgattaacggacca	https://collections.ala.org.au/public/show/dr16844	20	16S Fish
				0.990196	Daw Island	33°51.010'	124°07.860'	29/01/2019 to 01/02/2019	DQ532841	actcgagcatatcatgttaagcaccctaaaacaaaaggttaaacctagtgaataaatgctgccgtgtcttcggttggggcgaccccggggaaacaaaaaacccccgtgtggaatgagagtactatctcccaaagctaagagctgccgctcaaataatcagaacttctgaccaaaacagatccggcaagaccgattaacggacca	https://collections.ala.org.au/public/show/dr16844	20	16S Fish
				0.990196	Daw Island	33°51.010'	124°07.860'	29/01/2019 to 01/02/2019	DQ532841	actcgagcatatcatgttaaacaccctaaaacaaaaggttaaacttagtgaataaatgctgccgtgtcttcggttggggcgaacccggggaaacaaaaaaaccccgtgtggaatgagagtactatctcccaaagctaagagctgccgctcaaataatcagaacttctgaccaaaacagatccggcaagaccgattaacggacca	https://collections.ala.org.au/public/show/dr16844	20	16S Fish
				0.990196	Daw Island	33°51.010'	124°07.860'	29/01/2019 to 01/02/2019	DQ532841	actcgggcatatcatgttaaacaccctaaaacaaagggttaaacttagtgaataaatgctgccgtgtcttcggttggggcgaccccggggaaacaaaaaacccccgtgtggaatgagagtactatctcccaaagctaagagctgccgctcaaataatcagaacttctgaccaaaacagatccggcaagaccgattaacggacca	https://collections.ala.org.au/public/show/dr16844	20	16S Fish
				0.990196	Daw Island	33°51.010'	124°07.860'	29/01/2019 to 01/02/2019	DQ532841	actcgagcatatcatgttaaacaccctaaaacaaaaggttaaacttagtgaataaatgctgccgtgtcttcggttggggcgaccccggggaaacaaaaaacccccgtgtggaatgagagtactatctcccaaagctaagagctgccgctcaaataatcagaacttccgaccaaaacagatccggcaagaccgattaacgaacca	https://collections.ala.org.au/public/show/dr16844	20	16S Fish
				0.990196	Daw Island	33°51.010'	124°07.860'	29/01/2019 to 01/02/2019	DQ532841	actcgagcatatcatgttaaacaccctaaaacaaaaggttaaacttagtgaataaatgctgccgtgtcttcggttggggcgaccccggggaaacaaagaacccccgtgtggaatgagagtactatctcccaaagctaagagctgccgctcaaataatcagaacttccgaccaaaacagatccggcaagaccgattaacggacca	https://collections.ala.org.au/public/show/dr16844	20	16S Fish
				0.990196	Daw Island	33°51.010'	124°07.860'	29/01/2019 to 01/02/2019	DQ532841	actcgagcatatcatgttaaacaccctaaaacaaaaggttaaacttagtgaataaatgctgccgtgtcttcggttggggcgaccccggggaaacaaaaaacccccgtgtggaatgagagtactatctcccaaagctaagagctgccgctcaaataatcaggacttctgaccaaaacagacccggcaagaccgattaacggacca	https://collections.ala.org.au/public/show/dr16844	20	16S Fish
				0.990196	Daw Island	33°51.010'	124°07.860'	29/01/2019 to 01/02/2019	DQ532841	actcgagcatatcatgttaaacaccctaaaacaaaaggttaaacttagtgaataaatgctgccgcgtcttcggttggggcgaccccggggaaacaaaaaacccccgtgtggaatgagggtactatctcccaaagctaagagctgccgctcaaataatcagaacttctgaccaaaacagatccggcaagaccgattaacggacca	https://collections.ala.org.au/public/show/dr16844	20	16S Fish
				0.990196	Daw Island	33°51.010'	124°07.860'	29/01/2019 to 01/02/2019	DQ532841	actcgagcatatcatgttaaacaccctaaaacaaaaggttaaacttagtgaataaatgctgccgtgtcttcggttggggcgaccccggggaaacaaaaaacccccgtgtggaatgagagcactacctcccaaagctaagagctgccgctcaaataatcagaacttctgaccaaaacagatccggcaagaccgattaacggacca	https://collections.ala.org.au/public/show/dr16844	20	16S Fish
				0.990196	Daw Island	33°51.010'	124°07.860'	29/01/2019 to 01/02/2019	DQ532841	actcgagcatatcatgttaaacaccctaaaacaaaaggttaaacttagtgaataaatgctgccgtgtcttcggttggggcgaccccggggaaacaaaaacccccgtgtggaatgagagtactatctcccaaagctaagagctgccgctcaaataatcagaacttcttaccaaaacagatccggcaagaccgattaacggacca	https://collections.ala.org.au/public/show/dr16844	20	16S Fish
				0.990196	Daw Island	33°51.010'	124°07.860'	29/01/2019 to 01/02/2019	DQ532841	actcgagcatatcatgttaaacaccctaaaacaaaaggttaaacttagtgaataaatgctgccgtgccttcggttggggcgaccccggggaaacaaaaaacccccgtgtggaatgagagtactatctcccaaagctaagagctgccgctcaaataatcagagcttctgaccaaaacagatccggcaagaccgattaacggacca	https://collections.ala.org.au/public/show/dr16844	20	16S Fish
				0.990196	Daw Island	33°51.010'	124°07.860'	29/01/2019 to 01/02/2019	DQ532841	actcgggcatatcatgttaaacaccctaaaacaaaaggttaaacttagtgaataaatgctgccgtgtcttcggttggggcgaccccggggaaacaaaaaacccccgtgtggaatgagagtactatctcccaaagctaagagctgccgctcaaataatcagaacctctgaccaaaacagatccggcaagaccgattaacggacca	https://collections.ala.org.au/public/show/dr16844	20	16S Fish
				0.990196	Daw Island	33°51.010'	124°07.860'	29/01/2019 to 01/02/2019	DQ532841	actcgagcatatcatgttaaacaccctaaaacaaaaggttaaacttagtgaataaatgctgccgtgtcttcggttggggcgaccccggggaaacaaaaaacccccgggtggaatgagagtactatctcccaaagctaagagctgccgctcaaataatcagaacttctgaccaaaacagatccggcaagaccgattaaaggacca	https://collections.ala.org.au/public/show/dr16844	20	16S Fish
				0.990196	Daw Island	33°51.010'	124°07.860'	29/01/2019 to 01/02/2019	DQ532841	actcgagcatatcatgttaaacaccctaaaacaaaaggttaaacttagtgaataaatgctgccgtgtcttcggttggggcgaccccggggagacaaaaaacccccgggtggaatgagagtactatctcccaaagctaagagctgccgctcaaataatcagaacttctgaccaaaacagatccggcaagaccgattaacggacca	https://collections.ala.org.au/public/show/dr16844	20	16S Fish
				0.990196	Daw Island	33°51.010'	124°07.860'	29/01/2019 to 01/02/2019	DQ532841	actcgagcatatcatgttaaacaccctaaaacaaaaggttaaacttagtgaataaatgctgccgtgccttcggttggggcgaccccggggaaacaaaaaacccccgggtggaatgagagtactatctcccaaagctaagagctgccgctcaaataatcagaacttctgaccaaaacagatccggcaagaccgattaacggacca	https://collections.ala.org.au/public/show/dr16844	20	16S Fish
				0.990196	Daw Island	33°51.010'	124°07.860'	29/01/2019 to 01/02/2019	DQ532841	actcgagcatatcatgttaaacaccctaaaacaaaaggttaaacttagtgaataaatgctgccgtgtcttcggttggggcgaccccggggaaacaaaaaacccccgtgtggaatgagagtactatctcccaaagctaagggctgccgctcaaataatcagaacttctgaccaaaacagatccggcaaggccgattaacggacca	https://collections.ala.org.au/public/show/dr16844	20	16S Fish
				0.990196	Daw Island	33°51.010'	124°07.860'	29/01/2019 to 01/02/2019	DQ532841	actcgagcatatcatgttaaacaccctaaaacaaaaggttaaacttagtgagtaaatgctgccgtgtcttcggttggggcgaccccggggaaacaaaaaacccccgtgtggagtgagagtactatctcccaaagctaagagctgccgctcaaataatcagaacttctgaccaaaacagatccggcaagaccgattaacggacca	https://collections.ala.org.au/public/show/dr16844	19	16S Fish
				0.990196	Daw Island	33°51.010'	124°07.860'	29/01/2019 to 01/02/2019	DQ532841	actcgagcatatcatgttaagcaccctaaaacaaagggttaaacttagtgaataaatgctgccgtgtcttcggttggggcgaccccggggaaacaaaaaacccccgtgtggaatgagagtactatctcccaaagctaagagctgccgctcaaataatcagaacttctgaccaaaacagatccggcaagaccgattaacggacca	https://collections.ala.org.au/public/show/dr16844	19	16S Fish
				0.990196	Daw Island	33°51.010'	124°07.860'	29/01/2019 to 01/02/2019	DQ532841	actcgagcatatcatgttaaacaccctaaaacaaaaggttaaacttagtgaataaatgctgccgtgtcctcggttggggcgaccccggggaaacaaaaaacccccgggtggaatgagagtactatctcccaaagctaagagctgccgctcaaataatcagaacttctgaccaaaacagatccggcaagaccgattaacggacca	https://collections.ala.org.au/public/show/dr16844	19	16S Fish
				0.990196	Daw Island	33°51.010'	124°07.860'	29/01/2019 to 01/02/2019	DQ532841	actcgagcatatcatgttaaacaccctaaaacaaaaggttaaacttagtgaataaatgctgccgtgtcttcggttggggcgaccccggggaaacaaaaaacccccgtgtggaatgagggtactatctcccaaagctaagagctgccgcccaaataatcagaacttctgaccaaaacagatccggcaagaccgattaacggacca	https://collections.ala.org.au/public/show/dr16844	19	16S Fish
				0.990196	Daw Island	33°51.010'	124°07.860'	29/01/2019 to 01/02/2019	DQ532841	actcgagcatatcatgttaaacaccctaaaacaagaggttaaacttagtgaataaatgctgccgtgtcttcggttggggcgaccccggggaaacaaagaacccccgtgtggaatgagagtactatctcccaaagctaagagctgccgctcaaataatcagaacttctgaccaaaacagatccggcaagaccgattaacggacca	https://collections.ala.org.au/public/show/dr16844	19	16S Fish
				0.990196	Daw Island	33°51.010'	124°07.860'	29/01/2019 to 01/02/2019	DQ532841	actcgagcatatcatgttaaacaccctaaaacaaaaggttaaacttagtgaataaatgctgccgtgtcttcggttggggcgaccccggggaaacaaaaaacccccgtgtggaatgagagtactacctcccaaagctaagagctgccgctcaaatagtcagaacttctgaccaaaacagatccggcaagaccgattaacggacca	https://collections.ala.org.au/public/show/dr16844	19	16S Fish
				0.990196	Daw Island	33°51.010'	124°07.860'	29/01/2019 to 01/02/2019	DQ532841	actcgagcatatcatgttaaacaccctaaaacaaaaggttaaacttagtgaataaatgctgccgtgtcttcggttggggcgaccccgggggaacaaaaacccccgtgtggaatgagagtactatctcccaaagctaagagctgccgctcaaataatcagaacttctgaccaaaacagatccggcaagaccgattaacggacca	https://collections.ala.org.au/public/show/dr16844	19	16S Fish
				0.990196	Daw Island	33°51.010'	124°07.860'	29/01/2019 to 01/02/2019	DQ532841	actcgagcatatcatgttaaacaccctaaaacaaagggttaaacttagtgaataaatgctgccgtgtcttcggttggggcgaccccggggaaacaaaaaacccccgtgtggaatgagagtactatctcccaaagctaagagctgccgcccaaataatcagaacttctgaccaaaacagatccggcaagaccgattaacggacca	https://collections.ala.org.au/public/show/dr16844	19	16S Fish
				0.990196	Daw Island	33°51.010'	124°07.860'	29/01/2019 to 01/02/2019	DQ532841	actcgagcatatcacgttaaacaccctaaaacaaaaggttaaacttagtgaataaatgctgccgtgtcttcggttggggcgaccccggggaaacaaaaaacccccgtgtggaatgagagtactatctcccaaagctaagagctgccgcccaaataatcagaacttctgaccaaaacagatccggcaagaccgattaacggacca	https://collections.ala.org.au/public/show/dr16844	19	16S Fish
				0.990196	Daw Island	33°51.010'	124°07.860'	29/01/2019 to 01/02/2019	DQ532841	actcgagcatatcatgttaaacaccctaaaacaaaaggttaaacttagtgaataaatgctgccgtgtcttcggttggggcgaccccggggaaacaaaaaacccccgtggaatgagagtactatctcccaaagctaagagctgccgctcaaataatcagaacttctgaccaaaacagatccggcaagaccgattaacggacca	https://collections.ala.org.au/public/show/dr16844	19	16S Fish
				0.990196	Daw Island	33°51.010'	124°07.860'	29/01/2019 to 01/02/2019	DQ532841	actcgagcatatcatgttaaacaccctaaaacaaaaggttaaacttagtgaataaatgctgccgtgtcttcggttggggcggccccggggaaacaaaaaacccccgtgtggaatgagagtactatctcccaaagctaagagctgccgctcaaataatcagaacctctgaccaaaacagatccggcaagaccgattaacggacca	https://collections.ala.org.au/public/show/dr16844	19	16S Fish
				0.990196	Daw Island	33°51.010'	124°07.860'	29/01/2019 to 01/02/2019	DQ532841	actcgagcatatcatgttaaacaccctaaaacaaaaggctaaacttagtgaataaatgctgccgtgtcctcggttggggcgaccccggggaaacaaaaaacccccgtgtggaatgagagtactatctcccaaagctaagagctgccgctcaaataatcagaacttctgaccaaaacagatccggcaagaccgattaacggacca	https://collections.ala.org.au/public/show/dr16844	18	16S Fish
				0.990196	Daw Island	33°51.010'	124°07.860'	29/01/2019 to 01/02/2019	DQ532841	actcgagcatatcatgttaaacaccctaaaacaaaaggttaaacttagtgaataaatgctgccgtgtcttcggttggggcgaccccggggaaacaaaaaacccccgtgtggaatgagagtactacctcccaaagctaagagctgccgctcaagtaatcagaacttctgaccaaaacagatccggcaagaccgattaacggacca	https://collections.ala.org.au/public/show/dr16844	18	16S Fish
				0.990196	Daw Island	33°51.010'	124°07.860'	29/01/2019 to 01/02/2019	DQ532841	actcgagcatatcatgttaaacaccctaaaacaaaaggttaaacttagtgaataaatgctgccgtgtcttcggttggggcgaccccggggaaacaaaaacccccgtgtggaatgagagtactatctcccaaagctaggagctgccgctcaaataatcagaacttctgaccaaaacagatccggcaagaccgattaacggacca	https://collections.ala.org.au/public/show/dr16844	18	16S Fish
				0.990196	Daw Island	33°51.010'	124°07.860'	29/01/2019 to 01/02/2019	DQ532841	gctcgagcatatcatgttaaacaccctaaaacaaaaggttaaacttagtgaataaatgctgccgtgtcttcggttggggcgaccccggggaaacaaaaaacccccgtgtggaatgagagtactatcccccaaagctaagagctgccgctcaaataatcagaacttctgaccaaaacagatccggcaagaccgattaacggacca	https://collections.ala.org.au/public/show/dr16844	18	16S Fish
				0.990196	Daw Island	33°51.010'	124°07.860'	29/01/2019 to 01/02/2019	DQ532841	actcgagcatatcatgttaaacaccctaaaacagaaggttaaacttagtgaataaatgctgccgtgtcttcggttggggcgaccccggggaaacaaaaaacccccgtgtggaacgagagtactatctcccaaagctaagagctgccgctcaaataatcagaacttctgaccaaaacagatccggcaagaccgattaacggacca	https://collections.ala.org.au/public/show/dr16844	18	16S Fish
				0.990196	Daw Island	33°51.010'	124°07.860'	29/01/2019 to 01/02/2019	DQ532841	actcgagcatatcatgttaaacaccctaaagcaaaaggttaaacttagtgaataaatgctgccgtgtcttcggttggggcgaccccggggaaacaaaaaacccccgtgtggaatgagagtactatctcccaaagctaagagctgccgctcaaataatcagaacttctgaccaaaacagatccggcaagaccgattagcggacca	https://collections.ala.org.au/public/show/dr16844	18	16S Fish
				0.990196	Daw Island	33°51.010'	124°07.860'	29/01/2019 to 01/02/2019	DQ532841	actcgagcatatcatgttaagcaccctaaaacaaaaggttaaacttagtgaataaatgctgccgtgtcttcggttggggcgaccccggggaaacaaaaaacccccgtgtggaatgagagtactatcccccaaagctaagagctgccgctcaaataatcagaacttctgaccaaaacagatccggcaagaccgattaacggacca	https://collections.ala.org.au/public/show/dr16844	18	16S Fish
				0.990196	Daw Island	33°51.010'	124°07.860'	29/01/2019 to 01/02/2019	DQ532841	actcgagcatatcatgttaaacaccctaaaacaaaaggttaaacttagtgaataaatgctgccgtgtctccggttggggcgaccccggggaaacaaaaaacccccgtgtggaatgagagtactacctcccaaagctaagagctgccgctcaaataatcagaacttctgaccaaaacagatccggcaagaccgattaacggacca	https://collections.ala.org.au/public/show/dr16844	18	16S Fish
				0.990196	Daw Island	33°51.010'	124°07.860'	29/01/2019 to 01/02/2019	DQ532841	actcgagcatataatgttaaacaacctaaaacaaaaggttaaacttagtgaataaatgctgccgtgtcttcggttggggcgaccccggggaaacaaaaaacccccgtgtggaatgagagtactatctcccaaagctaagagctgccgctcaaataatcagaacttctgaccaaaacagatccggcaagaccgattaacggacca	https://collections.ala.org.au/public/show/dr16844	18	16S Fish
				0.990196	Daw Island	33°51.010'	124°07.860'	29/01/2019 to 01/02/2019	DQ532841	actcgagcatatcatgttaagcaccctaaaacaaaaggttaaacttagtgaataaatgctgccgtgccttcggttggggcgaccccggggaaacaaaaaacccccgtgtggaatgagagtactatctcccaaagctaagagctgccgctcaaataatcagaacttctgaccaaaacagatccggcaagaccgattaacggacca	https://collections.ala.org.au/public/show/dr16844	18	16S Fish
				0.990196	Daw Island	33°51.010'	124°07.860'	29/01/2019 to 01/02/2019	DQ532841	actcgagcatatcatgttaaacaccctaaaacaaaaggttaaacttagtgaataaatgctgccgtgtcttcggttggggcgaccccggggaaacaaaaaacccccgtgtggaatgagagtactatctcccaaagctaagagctgccgcccaaataatcagagcttctgaccaaaacagatccggcaagaccgattaacggacca	https://collections.ala.org.au/public/show/dr16844	18	16S Fish
				0.990196	Daw Island	33°51.010'	124°07.860'	29/01/2019 to 01/02/2019	DQ532841	actcgagcatatcatgttaaacaccctaaaacaaaaggttaaacttagtgaataaatgctgccgtgtcttcggttggggcgaccccggggaaacaaaaaacccccgtgtggagtgagagtactatctcccaaagctaagagccgccgctcaaataatcagaacttctgaccaaaacagatccggcaagaccgattaacggacca	https://collections.ala.org.au/public/show/dr16844	18	16S Fish
				0.990196	Daw Island	33°51.010'	124°07.860'	29/01/2019 to 01/02/2019	DQ532841	actcgagcatatcatgttaaacaccctaaaacaaaaggttaaacttagtgaataaatgctgccgtgtcttcggttggggcgaccccggggaaacaaaaaacccccgggtggaatgagagtactatctcccaaagctaagagctgccgctcaaataatcagaacttctgaccaaaacagatccggcaagaccgagtaacggacca	https://collections.ala.org.au/public/show/dr16844	18	16S Fish
				0.990196	Daw Island	33°51.010'	124°07.860'	29/01/2019 to 01/02/2019	DQ532841	actcgagcatatcatgttaaacaccctaaaacaaaaggttaaacttagtgaataaatgctgccgtgtcttcggttggggcgaccccggggaaacaaaagacccccgtgtggaatgagagtactatctctcaaagctaagagctgccgctcaaataatcagaacttctgaccaaaacagatccggcaagaccgattaacggacca	https://collections.ala.org.au/public/show/dr16844	18	16S Fish
				0.990196	Daw Island	33°51.010'	124°07.860'	29/01/2019 to 01/02/2019	DQ532841	actcgagcatatcatgttaaacaccctaaaacaaaaggttaaacttagtgaataaatgctgccgtgtcttcggttggggcgaccccggggaaacaaaaaacccccgggtggaatgagagtactatctcccaaagctaagagctgccgctcaaataatcagaacttctgaccaaaacagatccggaaagaccgattaacggacca	https://collections.ala.org.au/public/show/dr16844	18	16S Fish
				0.990196	Daw Island	33°51.010'	124°07.860'	29/01/2019 to 01/02/2019	DQ532841	actcgagcatatcatgttaaacaccctaaaacaagaggttaaacttagtgaataaatgctgccgtgtcttcggttggggcgaccccggggaagcaaaaaacccccgtgtggaatgagagtactatctcccaaagctaagagctgccgctcaaataatcagaacttctgaccaaaacagatccggcaagaccgattaacggacca	https://collections.ala.org.au/public/show/dr16844	18	16S Fish
				0.990196	Daw Island	33°51.010'	124°07.860'	29/01/2019 to 01/02/2019	DQ532841	actcgagcatatcatgttaaacaccctaaaacaaaaggttaaacttagtgaataaatgctgccgtgtcttcggtgggggcgaccccggggaaacaaaaaacccccgggtggaatgagagtactatctcccaaagctaagagctgccgctcaaataatcagaacttctgaccaaaacagatccggcaagaccgattaacggacca	https://collections.ala.org.au/public/show/dr16844	18	16S Fish
				0.990196	Daw Island	33°51.010'	124°07.860'	29/01/2019 to 01/02/2019	DQ532841	actcgagcatatcatgttaaacaccccaaaacaaaaggttaaacttagtgaataaatgctgccgtgtcttcggttggggcgaccccggggaaacaaaaaacccccgtgtggaatgagagtactacctcccaaagctaagagctgccgctcaaataatcagaacttctgaccaaaacagatccggcaagaccgattaacggacca	https://collections.ala.org.au/public/show/dr16844	17	16S Fish
				0.990196	Daw Island	33°51.010'	124°07.860'	29/01/2019 to 01/02/2019	DQ532841	actcgagcatatcatgttaagcaccctaaaacaaaaggttaaacttagtgaataaatgctgccgtgtcttcggttggggcgaccccggggaagcaaaaaacccccgtgtggaatgagagtactatctcccaaagctaagagctgccgctcaaataatcagaacttctgaccaaaacagatccggcaagaccgattaacggacca	https://collections.ala.org.au/public/show/dr16844	17	16S Fish
				0.990196	Daw Island	33°51.010'	124°07.860'	29/01/2019 to 01/02/2019	DQ532841	actcgagcatatcatgttaaacaccctaaaacaaaaggttaaacttagtgaataaatgctgccgtgtcttcggttggggcgaccccggggaaacaaaaaacccccgcgtggaatgagagtactatcccccaaagctaagagctgccgctcaaataatcagaacttctgaccaaaacagatccggcaagaccgattaacggacca	https://collections.ala.org.au/public/show/dr16844	17	16S Fish
				0.990196	Daw Island	33°51.010'	124°07.860'	29/01/2019 to 01/02/2019	DQ532841	actcgagcatatcatgttaaacaccctaaaacaaaaggttagacttagtgaataaatgctgccgtgtcttcggttggggcgaccccggggaaacaaaaaacccccgtgtggaatgagagtactatctcccaaggctaagagctgccgctcaaataatcagaacttctgaccaaaacagatccggcaagaccgattaacggacca	https://collections.ala.org.au/public/show/dr16844	17	16S Fish
				0.990196	Daw Island	33°51.010'	124°07.860'	29/01/2019 to 01/02/2019	DQ532841	actcgagcatatcatgttaaacaccctaaaacaaaaggttaaacttagtgaataaatgctgccgtgtcttcggttggggcgaccccggggaaacaaaaaacccccgtgtggaatgagagtactatcttccaaggctaagagctgccgctcaaataatcagaacttctgaccaaaacagatccggcaagaccgattaacggacca	https://collections.ala.org.au/public/show/dr16844	17	16S Fish
				0.990196	Daw Island	33°51.010'	124°07.860'	29/01/2019 to 01/02/2019	DQ532841	actcgagcatatcatgttaaacaccctaaaacaaaaggttaaacttagtgaataaatgctgccgtgtcttcggttggggcgaccccggggaaacaagaaacccccgtgtggaatgagagtactatctcccaaggctaagagctgccgctcaaataatcagaacttctgaccaaaacagatccggcaagaccgattaacggacca	https://collections.ala.org.au/public/show/dr16844	17	16S Fish
				0.990196	Daw Island	33°51.010'	124°07.860'	29/01/2019 to 01/02/2019	DQ532841	actcgagcatatcatgttaaacaccctaaaacaaaaggttaaacttagtgaataaatgctgccgtgtcttcggttggggcgaccccggggagacaaaaaacccccgtgtggaatgagagtactatcccccaaagctaagagctgccgctcaaataatcagaacttctgaccaaaacagatccggcaagaccgattaacggacca	https://collections.ala.org.au/public/show/dr16844	17	16S Fish
				0.990196	Daw Island	33°51.010'	124°07.860'	29/01/2019 to 01/02/2019	DQ532841	actcgggcatatcatgttaaacaccctaaaacaaaaggttaaacttagtgaataaatgctgccgtgtcttcggttggggcgaccccggggaaacaaaaaacccccgtgtggaatgggagtactatctcccaaagctaagagctgccgctcaaataatcagaacttctgaccaaaacagatccggcaagaccgattaacggacca	https://collections.ala.org.au/public/show/dr16844	17	16S Fish
				0.990196	Daw Island	33°51.010'	124°07.860'	29/01/2019 to 01/02/2019	DQ532841	acccgagcatatcatgttaaacaccctaaaacaaaaggttaaacttagtgaataaatgctgccgtgtcttcggttggggcgaccccggggaaacaaaaaacccccgtgtggaatgagagtactatcccccaaagctaagagctgccgctcaaataatcagaacttctgaccaaaacagatccggcaagaccgattaacggacca	https://collections.ala.org.au/public/show/dr16844	17	16S Fish
				0.990196	Daw Island	33°51.010'	124°07.860'	29/01/2019 to 01/02/2019	DQ532841	actcgagcatatcatgttaaacaccctaaaacaaaaggttaaacttagtgaataaatgctgccgtgtcttcggttggggcgaccccggggaaacaagaaacccccgtgtggaatgagagtactacctcccaaagctaagagctgccgctcaaataatcagaacttctgaccaaaacagatccggcaagaccgattaacggacca	https://collections.ala.org.au/public/show/dr16844	17	16S Fish
				0.990196	Daw Island	33°51.010'	124°07.860'	29/01/2019 to 01/02/2019	DQ532841	actcgagcatatcatgttaaacaccccaaaacaaaaggttaaacttagtgaataaatgctgccgtgtcttcggttggggcgaccccggggaaacaaaaacccccgtgtggaatgagagtactatctcccaaagctaagagctgccgctcaaataatcagaacttctgaccaaaacagatccggcaagaccgattaacggacca	https://collections.ala.org.au/public/show/dr16844	17	16S Fish
				0.990196	Daw Island	33°51.010'	124°07.860'	29/01/2019 to 01/02/2019	DQ532841	actcgagcatatcatgttaaacaccctaaaacaaaaggttaaacttagtgaataaatgctgccgtgtcttcggttggggcgaccccggggaagcaaaaaacccccgtgtggagtgagagtactatctcccaaagctaagagctgccgctcaaataatcagaacttctgaccaaaacagatccggcaagaccgattaacggacca	https://collections.ala.org.au/public/show/dr16844	17	16S Fish
				0.990196	Daw Island	33°51.010'	124°07.860'	29/01/2019 to 01/02/2019	DQ532841	actcgagcatatcatgttaaacaccctaaaacaaaaggttaaacttagtgaataaatgctgccgtgtcttcggttggggcgaccccggggaaacaaaaaacccccgtgtggagtgagagtactatctcccagagctaagagctgccgctcaaataatcagaacttctgaccaaaacagatccggcaagaccgattaacggacca	https://collections.ala.org.au/public/show/dr16844	17	16S Fish
				0.990196	Daw Island	33°51.010'	124°07.860'	29/01/2019 to 01/02/2019	DQ532841	actcgagcatatcatgttaaacaccctaaaacaaaggttaaacttagtgcataaatgctgccgtgtcttcggttggggcgaccccggggaaacaaaaaacccccgtgtggaatgagagtactatctcccaaagctaagagctgccgctcaaataatcagaacttctgaccaaaacagatccggcaagaccgattaacggacca	https://collections.ala.org.au/public/show/dr16844	17	16S Fish
				0.990196	Daw Island	33°51.010'	124°07.860'	29/01/2019 to 01/02/2019	DQ532841	actcgagcatatcatgttaaacaccctaaaacaaaaggttaaacttagtgaataaatgctgccgtgtcttcggttggggcgaccccggggaaacaaaaaacccccgggtggaatgagagtactatctcccaaagctaagagctgccgcacaaataatcagaacttctgaccaaaacagatccggcaagaccgattaacggacca	https://collections.ala.org.au/public/show/dr16844	17	16S Fish
				0.990196	Daw Island	33°51.010'	124°07.860'	29/01/2019 to 01/02/2019	DQ532841	actcgagcatatcatgttaaacaccctaaaacaaaaggttaaacttagtgaataaatgctgccgtgtcttcggttggggcgaccccggggaaacaaagaacccccgtgtggaatgagagtactatctcccaaagctaagagccgccgctcaaataatcagaacttctgaccaaaacagatccggcaagaccgattaacggacca	https://collections.ala.org.au/public/show/dr16844	17	16S Fish
				0.990196	Daw Island	33°51.010'	124°07.860'	29/01/2019 to 01/02/2019	DQ532841	actcgagcatatcatgttaaacaccctaaaacaaaaggttaaacttagtgaataaatgctgccgtgtcttcggttggggcgaccccggggaaacaaaaagcccccgtgtggaatgagagtactatctcccaaagctaagagctgccgcccaaataatcagaacttctgaccaaaacagatccggcaagaccgattaacggacca	https://collections.ala.org.au/public/show/dr16844	17	16S Fish
				0.990196	Daw Island	33°51.010'	124°07.860'	29/01/2019 to 01/02/2019	DQ532841	actcgagcatatcatgttaaacaccctaaaacaaagggttaaacttagtgaataaatgctgccgtgtcttcggttggggcgaccccggggaaacaaaaaacccccgggtggaatgagagtactatctcccaaagctaagagctgccgctcaaataatcagaacttctgaccaaaacagatccggcaagaccgattaacggacca	https://collections.ala.org.au/public/show/dr16844	17	16S Fish
				0.990196	Daw Island	33°51.010'	124°07.860'	29/01/2019 to 01/02/2019	DQ532841	actcgagcatatcatgttaaacaccctaaaacgaaaggttaaacttagtgaataaatgctgccgtgtcttcggttggggcgaccccggggaaacaaaaaacccccgtgtggaatgagagtactacctcccaaagctaagagctgccgctcaaataatcagaacttctgaccaaaacagatccggcaagaccgattaacggacca	https://collections.ala.org.au/public/show/dr16844	17	16S Fish
				0.990196	Daw Island	33°51.010'	124°07.860'	29/01/2019 to 01/02/2019	DQ532841	actcgagcatatcatgttaaacaccctaaaacaaaaggttaaacttagtgaataaatgctgccgtgtcttcggttggggcgaccccggggaagcaaaaaacccccgtgtggaatgagagtactatcccccaaagctaagagctgccgctcaaataatcagaacttctgaccaaaacagatccggcaagaccgattaacggacca	https://collections.ala.org.au/public/show/dr16844	17	16S Fish
				0.990196	Daw Island	33°51.010'	124°07.860'	29/01/2019 to 01/02/2019	DQ532841	actcgagcatatcatgttaaacaccctaaaacaagaggttaaacttagtgagtaaatgctgccgtgtcttcggttggggcgaccccggggaaacaaaaaacccccgtgtggaatgagagtactatctcccaaagctaagagctgccgctcaaataatcagaacttctgaccaaaacagatccggcaagaccgattaacggacca	https://collections.ala.org.au/public/show/dr16844	17	16S Fish
				0.990196	Daw Island	33°51.010'	124°07.860'	29/01/2019 to 01/02/2019	DQ532841	acccgagcatatcatgttaaacaccctaaaacaaaaggttaaacttagtgaataaatgctgccgtgtcttcggttggggcgaccccggggaaacaaaaaacccccgtgtggaatgagagtactatctcccaaagctaagagctgccgctcaaataatcagaacttctggccaaaacagatccggcaagaccgattaacggacca	https://collections.ala.org.au/public/show/dr16844	17	16S Fish
				0.990196	Daw Island	33°51.010'	124°07.860'	29/01/2019 to 01/02/2019	DQ532841	actcgagcatatcatgttaaacaccctaaaacaagaggttaaacttagtgaataaatgctgccgtgtcttcggttggggcgaccccggggaaacaaaaaacccccgcgtggaatgagagtactatctcccaaagctaagagctgccgctcaaataatcagaacttctgaccaaaacagatccggcaagaccgattaacggacca	https://collections.ala.org.au/public/show/dr16844	17	16S Fish
				0.990196	Daw Island	33°51.010'	124°07.860'	29/01/2019 to 01/02/2019	DQ532841	actcgagcatatcatgttaaacaccctaaaacaaagggttaaacttagtgaataaatgctgccgtgtcttcggttggggcgaccccggggaaacaaaaaacccccgtgtggaatgagagtactatcccccaaagctaagagctgccgctcaaataatcagaacttctgaccaaaacagatccggcaagaccgattaacggacca	https://collections.ala.org.au/public/show/dr16844	17	16S Fish
				0.990196	Daw Island	33°51.010'	124°07.860'	29/01/2019 to 01/02/2019	DQ532841	actcgagcatatcatgttaaacaacctaaaacaaaaggttaaacttagtgaataaatgctgccgtgtcttcggttggggcgaccccggggaaacaaaaaacccccgggtggaatgagagtactatctcccaaagctaagagctgccgctcaaataatcagaacttctgaccaaaacagatccggcaagaccgattaacggacca	https://collections.ala.org.au/public/show/dr16844	17	16S Fish
				0.990196	Daw Island	33°51.010'	124°07.860'	29/01/2019 to 01/02/2019	DQ532841	actcgagcatatcatgttaaacaccctaaaacaaaaggttaaacttagtgaataaatgctgccgtgtcttcggttggggcgaccccggggaaacaaaaaacccccgtgtggaatgagagtactatctcccaaagctaagagctgccgctcaaataatcagaacttctgaccaaaacagatccggcaagaccgaccaacggacca	https://collections.ala.org.au/public/show/dr16844	16	16S Fish
				0.990196	Daw Island	33°51.010'	124°07.860'	29/01/2019 to 01/02/2019	DQ532841	actcgagcatatcatgttaaacaccctaaaacaaaaggttaaacttagtgaataaatgctgccgtgtcttcggttggggcgaccccggggaaacaaaaaacccctgtgtggaatgagagtactatctcccaaagccaagagctgccgctcaaataatcagaacttctgaccaaaacagatccggcaagaccgattaacggacca	https://collections.ala.org.au/public/show/dr16844	16	16S Fish
				0.990196	Daw Island	33°51.010'	124°07.860'	29/01/2019 to 01/02/2019	DQ532841	actcgagcgtatcatgttaaacaccctaaaacaaaaggtgaaacttagtgaataaatgctgccgtgtcttcggttggggcgaccccggggaaacaaaaaacccccgtgtggaatgagagtactatctcccaaagctaagagctgccgctcaaataatcagaacttctgaccaaaacagatccggcaagaccgattaacggacca	https://collections.ala.org.au/public/show/dr16844	16	16S Fish
				0.990196	Daw Island	33°51.010'	124°07.860'	29/01/2019 to 01/02/2019	DQ532841	actcgagcatatcatgttaaacaccctaaaacaaaaggttaaacttagtgaataaatgctgccgtgtcttcggttggggcgaccccggggaaacaaaaaacccccgtgtggaatgaggggactatctcccaaagctaagagctgccgctcaaataatcagaacttctgaccaaaacagatccggcaagaccgattaacggacca	https://collections.ala.org.au/public/show/dr16844	16	16S Fish
				0.990196	Daw Island	33°51.010'	124°07.860'	29/01/2019 to 01/02/2019	DQ532841	actcgagcatatcatgttaaacaccctaaaacaaaaggttaaacttagtgaataaatgctgccgtgtcttcggttggggcgaccccggggaaacaaaaaacccccgggtggaatgagagtactatctcccaaagctaagagctgccgctcaaataatcagaacttctgaccaaaacagatccggcaagaccgattaacgaacca	https://collections.ala.org.au/public/show/dr16844	16	16S Fish
				0.990196	Daw Island	33°51.010'	124°07.860'	29/01/2019 to 01/02/2019	DQ532841	actcgagcatatcatgttaaacaccctaaaacaaaaggttaaacttagtgaataaatgctgccgtgtcttcggttggggcgaccccggggaaacaaagaacccccgtgtggaatgagggtactatctcccaaagctaagagctgccgctcaaataatcagaacttctgaccaaaacagatccggcaagaccgattaacggacca	https://collections.ala.org.au/public/show/dr16844	16	16S Fish
				0.990196	Daw Island	33°51.010'	124°07.860'	29/01/2019 to 01/02/2019	DQ532841	actcgagcatatcatgttaaacaccctaaaacaaaaggttaaacttagtgaataaatgctgccgtgtcttcggttggggcgaccccggggaaacaaaaaacccccgtgtggagtgagagtactatctcccaaagctaagagctgccgctcaaatagtcagaacttctgaccaaaacagatccggcaagaccgattaacggacca	https://collections.ala.org.au/public/show/dr16844	16	16S Fish
				0.990196	Daw Island	33°51.010'	124°07.860'	29/01/2019 to 01/02/2019	DQ532841	actcgagcatatcatgttaaacaccctaaaacaaaaggttaaacttagtggataaatgctgccgtgtcttcggttggggcgaccccggggaaacaaaaagcccccgtgtggaatgagagtactatctcccaaagctaagagctgccgctcaaataatcagaacttctgaccaaaacagatccggcaagaccgattaacggacca	https://collections.ala.org.au/public/show/dr16844	16	16S Fish
				0.990196	Daw Island	33°51.010'	124°07.860'	29/01/2019 to 01/02/2019	DQ532841	actcgagcatatcatgttaaacaccctaaaacaaaaggttaaacttagtgaataaatgctgccgtgtcttcggttggggcgaccccggggaaacaaaaagcccccgtgtggaatgagagtactatctcccaaagctaagagctgccgctcaaataatcagaacctctgaccaaaacagatccggcaagaccgattaacggacca	https://collections.ala.org.au/public/show/dr16844	16	16S Fish
				0.990196	Daw Island	33°51.010'	124°07.860'	29/01/2019 to 01/02/2019	DQ532841	actcgagcatatcatgttaaacaccctaaaacaaaaggttaaacttagtgaataaatgctgccgtgtcttcggttggggcgaccccggggaaacaaaaaacccccgcgtggaatgagagtactatctcccaaagctaagagctgccgctcaaataatcagaacttctgaccaaaacagatccggcaaggccgattaacggacca	https://collections.ala.org.au/public/show/dr16844	16	16S Fish
				0.990196	Daw Island	33°51.010'	124°07.860'	29/01/2019 to 01/02/2019	DQ532841	actcgagcatatcatgttaaacaccctaaaacaaaaggttaaacttagtgaataaatgctgccgtgtcttcggttggggcgaccccggggaaacaaaaaacccccgggtggaatgggagtactatctcccaaagctaagagctgccgctcaaataatcagaacttctgaccaaaacagatccggcaagaccgattaacggacca	https://collections.ala.org.au/public/show/dr16844	16	16S Fish
				0.990196	Daw Island	33°51.010'	124°07.860'	29/01/2019 to 01/02/2019	DQ532841	actcgagcatatcatgttaaacaccctaaaacaaaaggttaaacttagtgaataaatgctgccgtgtcttcggttggggcgaccccggggaaacaaaaaacccccgtgtggaatgagagtactatcccccaaagctaagagctgccgctcaaataatcagaacttctggccaaaacagatccggcaagaccgattaacggacca	https://collections.ala.org.au/public/show/dr16844	16	16S Fish
				0.990196	Daw Island	33°51.010'	124°07.860'	29/01/2019 to 01/02/2019	DQ532841	actcgagcatatcatgttaaacaccctaaaacaaaaggttaaacttagtgaataaatgctgccgtgtcttcggttggggcgaccccggggaaacaaagaacccccgtgtggaatgggagtactatctcccaaagctaagagctgccgctcaaataatcagaacttctgaccaaaacagatccggcaagaccgattaacggacca	https://collections.ala.org.au/public/show/dr16844	16	16S Fish
				0.990196	Daw Island	33°51.010'	124°07.860'	29/01/2019 to 01/02/2019	DQ532841	actcgagcatatcatgttaaacaccctaaaacaaaaggttaaacttagtgaataaatgctgccgtgtcttcggttggggcgaccccggggaaacaaaaaacccccgtgtggaatgagagtactatctcccaaagctaagagctgccgctcaaataatcagaacctctggccaaaacagatccggcaagaccgattaacggacca	https://collections.ala.org.au/public/show/dr16844	16	16S Fish
				0.990196	Daw Island	33°51.010'	124°07.860'	29/01/2019 to 01/02/2019	DQ532841	actcgagcatatcatgttaaacaccctaaaacaaaaggttaaacttagtgaataaatgctgccgtgtcttcggttggggcgaccacggggaaacaaaaaacccccgtgtggaatgagaggactatctcccaaagctaagagctgccgctcaaataatcagaacttctgaccaaaacagatccggcaagaccgattaacggacca	https://collections.ala.org.au/public/show/dr16844	16	16S Fish
				0.990196	Daw Island	33°51.010'	124°07.860'	29/01/2019 to 01/02/2019	DQ532841	actcgagcatatcatgttaaacaccctaaaacaaaaggttaaacttagtgaataaatgctgccgtgtcttcggttggggcgaccccggggaaacaaaaaacccccgtgtggaatgagagtactatctcccaaagctaagagctgccgctcaaataatcagagcctctgaccaaaacagatccggcaagaccgattaacggacca	https://collections.ala.org.au/public/show/dr16844	16	16S Fish
				0.990196	Daw Island	33°51.010'	124°07.860'	29/01/2019 to 01/02/2019	DQ532841	actcgagcatatcatgttaagcaccctaagacaaaaggttaaacttagtgaataaatgctgccgtgtcttcggttggggcgaccccggggaaacaaaaaacccccgtgtggaatgagagtactatctcccaaagctaagagctgccgctcaaataatcagaacttctgaccaaaacagatccggcaagaccgattaacggacca	https://collections.ala.org.au/public/show/dr16844	16	16S Fish
				0.990196	Daw Island	33°51.010'	124°07.860'	29/01/2019 to 01/02/2019	DQ532841	actcgagcatatcatgttaaacaccctaaagcaaaaggttaaacttagtgaataaatgctgccgtgtcttcggttggggcgaccccggggaaacaaaaaacccccgtgtggaatgagagtactatcccccaaagctaagagctgccgctcaaataatcagaacttctgaccaaaacagatccggcaagaccgattaacggacca	https://collections.ala.org.au/public/show/dr16844	16	16S Fish
				0.990196	Daw Island	33°51.010'	124°07.860'	29/01/2019 to 01/02/2019	DQ532841	actcgagcatatcatgttaaacaccctaaaacaaaaggttaaacttagtgaataaatgctgccgtgtcttcggttggggcgaccccggggaaacaaaaaacccccgtgtggaatgagagtactatcccccaaagctaagagccgccgctcaaataatcagaacttctgaccaaaacagatccggcaagaccgattaacggacca	https://collections.ala.org.au/public/show/dr16844	16	16S Fish
				0.990196	Daw Island	33°51.010'	124°07.860'	29/01/2019 to 01/02/2019	DQ532841	actcgagcatatcatgttaaacaccctaaaacaaaaggttaaacttagtgaataaatgctgccgtgtcttcggttggggcgaccccggggaaacaaaaaacccccgtgtggaatgagagtactatctcccaaagctaagggctgccgctcaaataatcagaacctctgaccaaaacagatccggcaagaccgattaacggacca	https://collections.ala.org.au/public/show/dr16844	16	16S Fish
				0.990196	Daw Island	33°51.010'	124°07.860'	29/01/2019 to 01/02/2019	DQ532841	actcgagcatatcatgttaaacaccctaaaacaaaaggttaaacttagtgaataaatgctgccgtgtcttcggttggggcgaccccggggaaacaaaaaacccccgtgtggaatgagagtactacctcccaaagctaagagctgccgctcaaataatcagaacttctgaccaaaacagatccagcaagaccgattaacggacca	https://collections.ala.org.au/public/show/dr16844	16	16S Fish
				0.990196	Daw Island	33°51.010'	124°07.860'	29/01/2019 to 01/02/2019	DQ532841	gctcgagcatatcgtgttaaacaccctaaaacaaaaggttaaacttagtgaataaatgctgccgtgtcttcggttggggcgaccccggggaaacaaaaaacccccgtgtggaatgagagtactatctcccaaagctaagagctgccgctcaaataatcagaacttctgaccaaaacagatccggcaagaccgattaacggacca	https://collections.ala.org.au/public/show/dr16844	16	16S Fish
				0.990196	Daw Island	33°51.010'	124°07.860'	29/01/2019 to 01/02/2019	DQ532841	actcgagcatatcatgttaaacaccctaaaacaaaaggttaaacttagtgaataaatgctgccgtgtcttcggttggggcgaccccggggaaacaaaaaacccccgtgtggaatgagagtactatctcccaaagctaagatctgccgctcaaataatcagaacctctgaccaaaacagatccggcaagaccgattaacggacca	https://collections.ala.org.au/public/show/dr16844	16	16S Fish
				0.990196	Daw Island	33°51.010'	124°07.860'	29/01/2019 to 01/02/2019	DQ532841	actcgagcatatcatgttaaacaccctaaaacaaagggttaaacttagtgaataaatgctgccgtgtcctcggttggggcgaccccggggaaacaaaaaacccccgtgtggaatgagagtactatctcccaaagctaagagctgccgctcaaataatcagaacttctgaccaaaacagatccggcaagaccgattaacggacca	https://collections.ala.org.au/public/show/dr16844	16	16S Fish
				0.990196	Daw Island	33°51.010'	124°07.860'	29/01/2019 to 01/02/2019	DQ532841	actcgagcatatcatgttaaacaccctaaaacaaaaggttaaacttagtgaataaatgctgccgtgtcttcggttggggcgaccccggggaaacaaagaacccccgtgtggaatgagagtactatctcccaaggctaagagctgccgctcaaataatcagaacttctgaccaaaacagatccggcaagaccgattaacggacca	https://collections.ala.org.au/public/show/dr16844	16	16S Fish
				0.990196	Daw Island	33°51.010'	124°07.860'	29/01/2019 to 01/02/2019	DQ532841	actcgagcatatcatgttaaacaccctaaaacaaaaggttaaacttagtgaataaatgctgccgtgtcttcggttggggcgaccccggggaaacaaaaaacccccgtgcggaatgagagtactatctcccaaagctaagagctgccgctcaaataatcagagcttctgaccaaaacagatccggcaagaccgattaacggacca	https://collections.ala.org.au/public/show/dr16844	16	16S Fish
				0.990196	Daw Island	33°51.010'	124°07.860'	29/01/2019 to 01/02/2019	DQ532841	actcgagcatatcatgttaaacaccctaaaacaaaaggttaaacttagtgaataaatgctgccgtgtcttcggttggggcgaccccggggaaacaaaaaacccccgtgtggaatgagagtactacctcccagagctaagagctgccgctcaaataatcagaacttctgaccaaaacagatccggcaagaccgattaacggacca	https://collections.ala.org.au/public/show/dr16844	16	16S Fish
				0.990196	Daw Island	33°51.010'	124°07.860'	29/01/2019 to 01/02/2019	DQ532841	actcgagcatatcatgttaaacaccctaaaacaaaaggttaaacttagtgagtaaatgctgccgtgtcttcggttggggcgaccccggggaaacaaaaaacccccgtgtggaatgagagtactatctcccaaagctaagagctgccgctcaaataatcagaactcctgaccaaaacagatccggcaagaccgattaacggacca	https://collections.ala.org.au/public/show/dr16844	16	16S Fish
				0.990196	Daw Island	33°51.010'	124°07.860'	29/01/2019 to 01/02/2019	DQ532841	actcgggcatatcatgttaaacaccctaaaacaaaaggttaaacttagtgaataaatgctgccgtgtcttcggttggggcgaccccggggaaacaaaaaacccccgtgtggaacgagagtactatctcccaaagctaagagctgccgctcaaataatcagaacttctgaccaaaacagatccggcaagaccgattaacggacca	https://collections.ala.org.au/public/show/dr16844	15	16S Fish
				0.990196	Daw Island	33°51.010'	124°07.860'	29/01/2019 to 01/02/2019	DQ532841	actcgagcatatcatgttaaacaccctaaaacaaagggttaaacttagtgaataaatgctgccgtgtcttcggttggggcgaccccggggaaacaaaaaacccccgtgtgggatgagagtactatctcccaaagctaagagctgccgctcaaataatcagaacttctgaccaaaacagatccggcaagaccgattaacggacca	https://collections.ala.org.au/public/show/dr16844	15	16S Fish
				0.990196	Daw Island	33°51.010'	124°07.860'	29/01/2019 to 01/02/2019	DQ532841	acccgagcatatcatgttaaacaccctaaaacaaaaggttaaacttagtgaataaatgctgccgtgtcttcggttggggcgaccccggggagacaaaaaacccccgtgtggaatgagagtactatctcccaaagctaagagctgccgctcaaataatcagaacttctgaccaaaacagatccggcaagaccgattaacggacca	https://collections.ala.org.au/public/show/dr16844	15	16S Fish
				0.990196	Daw Island	33°51.010'	124°07.860'	29/01/2019 to 01/02/2019	DQ532841	actcgagcatatcatgttaaacaccctaaaacaaaaggttaaacttagtgaataaatgctgccgtgccttcggttggggcgaccccggggaaacaaaaaacccccgcgtggaatgagagtactatctcccaaagctaagagctgccgctcaaataatcagaacttctgaccaaaacagatccggcaagaccgattaacggacca	https://collections.ala.org.au/public/show/dr16844	15	16S Fish
				0.990196	Daw Island	33°51.010'	124°07.860'	29/01/2019 to 01/02/2019	DQ532841	actcgagcatatcatgttaaacaccctaaagcaaaaggttaagcttagtgaataaatgctgccgtgtcttcggttggggcgaccccggggaaacaaaaaacccccgtgtggaatgagagtactatctcccaaagctaagagctgccgctcaaataatcagaacttctgaccaaaacagatccggcaagaccgattaacggacca	https://collections.ala.org.au/public/show/dr16844	15	16S Fish
				0.990196	Daw Island	33°51.010'	124°07.860'	29/01/2019 to 01/02/2019	DQ532841	actcgagcatatcatgttaaacaccctaaaacaaaaggttaaacttagtgaataaatgctgccgtgtcctcggttggggcgaccccggggaaacaaaaaacccccgtgtggaatgagagtactatctcccaaagctaagagctgccgctcaaataatcagaacttctgaccaaaacagatccggcaggaccgattaacggacca	https://collections.ala.org.au/public/show/dr16844	15	16S Fish
				0.990196	Daw Island	33°51.010'	124°07.860'	29/01/2019 to 01/02/2019	DQ532841	gctcgagcatatcatgttaaacaccctaaaacaaaaggttaaacttagtgaataaatgctgccgtgtcttcggttggggcgaccccggggaaacaaaaaacccccgtgtggagtgagagtactatctcccaaagctaagagctgccgctcaaataatcagaacttctgaccaaaacagatccggcaagaccgattaacggacca	https://collections.ala.org.au/public/show/dr16844	15	16S Fish
				0.990196	Daw Island	33°51.010'	124°07.860'	29/01/2019 to 01/02/2019	DQ532841	actcgagcatatcatgttaaacaccctaaaacaaaaggttaaacttagtgaataaatgctgccgtgtcctcggttggggcgaccccggggaaacaaagaacccccgtgtggaatgagagtactatctcccaaagctaagagctgccgctcaaataatcagaacttctgaccaaaacagatccggcaagaccgattaacggacca	https://collections.ala.org.au/public/show/dr16844	15	16S Fish
				0.990196	Daw Island	33°51.010'	124°07.860'	29/01/2019 to 01/02/2019	DQ532841	actcgagcatatcatgttaaacaccctaaaacaaaaggttaaacttagtgaataaatgctgccgtgtcttcggttggggcggccccggggaaacaaaaaacccccgtgtggaatgagagtactatctcccaaagctaagagctgccgcccaaataatcagaacttctgaccaaaacagatccggcaagaccgattaacggacca	https://collections.ala.org.au/public/show/dr16844	15	16S Fish
				0.990196	Daw Island	33°51.010'	124°07.860'	29/01/2019 to 01/02/2019	DQ532841	actcgagcatatcatgttaaacaccctaaaacaaaaggttaaacttagtgaataaatgctgccgtgtcttcggttggggcgaccccggggaaacaaaaaacccccgtgtggaatgagagtactatctcccaaagctaagagctgccgctcaaataatcagaacctctgaccaaaacagatccggcaagaccgattagcggacca	https://collections.ala.org.au/public/show/dr16844	15	16S Fish
				0.990196	Daw Island	33°51.010'	124°07.860'	29/01/2019 to 01/02/2019	DQ532841	actcgagcatatcatgttaaacaccctaaaacaaaaggttaaacttagtgaataaatgctgccgcgtcttcggttggggcgaccccggggaaacaaagaacccccgtgtggaatgagagtactatctcccaaagctaagagctgccgctcaaataatcagaacttctgaccaaaacagatccggcaagaccgattaacggacca	https://collections.ala.org.au/public/show/dr16844	15	16S Fish
				0.990196	Daw Island	33°51.010'	124°07.860'	29/01/2019 to 01/02/2019	DQ532841	actcgagcatatcgtgttaaacaccctaaaacaaaaggttaaacttagtgaataaatgctgccgtgtcttcggttggggcgaccccggggaaacaaaaaacccccgtgtggaatgagagtactatcccccaaagctaagagctgccgctcaaataatcagaacttctgaccaaaacagatccggcaagaccgattaacggacca	https://collections.ala.org.au/public/show/dr16844	15	16S Fish
				0.990196	Daw Island	33°51.010'	124°07.860'	29/01/2019 to 01/02/2019	DQ532841	actcgagcatatcatgttaaacaccctaaaacaaaaggttaaacttagtgaataaatgctgccgtgccttcggttggggcgaccccggggaaacaaaaaacccccgtgtggaatgagagtactatctcccaaagctaagagctgccgctcaaataatcagaacttctgaccaaaacagatccggcaaggccgattaacggacca	https://collections.ala.org.au/public/show/dr16844	15	16S Fish
				0.990196	Daw Island	33°51.010'	124°07.860'	29/01/2019 to 01/02/2019	DQ532841	actcgagcatatcatgttaaacaccctaaaacaaaaggttaaacttagtgaataaatgctgccgtgtcttcggttggggcgaccccggggaaacaaaaaacccccgtgtggaatgagagtactatcccccaaagctaagagctgccgctcaaataatcagaacttctgaccaaaacagatccggcaaggccgattaacggacca	https://collections.ala.org.au/public/show/dr16844	15	16S Fish
				0.990196	Daw Island	33°51.010'	124°07.860'	29/01/2019 to 01/02/2019	DQ532841	actcgagcatatcgtgttaaacaccctaaaacaaaaggttaaacttagtgaataaatgctgccgtgtcctcggttggggcgaccccggggaaacaaaaaacccccgtgtggaatgagagtactatctcccaaagctaagagctgccgctcaaataatcagaacttctgaccaaaacagatccggcaagaccgattaacggacca	https://collections.ala.org.au/public/show/dr16844	15	16S Fish
				0.990196	Daw Island	33°51.010'	124°07.860'	29/01/2019 to 01/02/2019	DQ532841	actcgagcatatcatgttaaacaccctaaaacaaaaggttaaacttagtgagtaaatgctgccgtgtcttcggttggggcgaccccggggaaacaaaaagcccccgtgtggaatgagagtactatctcccaaagctaagagctgccgctcaaataatcagaacttctgaccaaaacagatccggcaagaccgattaacggacca	https://collections.ala.org.au/public/show/dr16844	15	16S Fish
				0.990196	Daw Island	33°51.010'	124°07.860'	29/01/2019 to 01/02/2019	DQ532841	actcgagcatatcatgttaaacaccctaaaacaaagggttaaacttagtgagtaaatgctgccgtgtcttcggttggggcgaccccggggaaacaaaaaacccccgtgtggaatgagagtactatctcccaaagctaagagctgccgctcaaataatcagaacttctgaccaaaacagatccggcaagaccgattaacggacca	https://collections.ala.org.au/public/show/dr16844	15	16S Fish
				0.990196	Daw Island	33°51.010'	124°07.860'	29/01/2019 to 01/02/2019	DQ532841	gctcgagcatatcatgttaaacaccctaaaacaaaaggttaaacttagtgaataaatgctgccgtgtcttcggttggggcgaccccggggaaacaaaaagcccccgtgtggaatgagagtactatctcccaaagctaagagctgccgctcaaataatcagaacttctgaccaaaacagatccggcaagaccgattaacggacca	https://collections.ala.org.au/public/show/dr16844	15	16S Fish
				0.990196	Daw Island	33°51.010'	124°07.860'	29/01/2019 to 01/02/2019	DQ532841	actcgagcatatcatgttaaacaccctaaaacaaaaggttaagcttagtgaataaatgctgccgtgtcttcggttggggcgaccccggggaaacaaaaaacccccgtgtggaatgagagtactatctcccaaagctaagagctgccgctcaaataatcagaacttctgaccaaaacagatccggcaagaccgattaacggaccg	https://collections.ala.org.au/public/show/dr16844	15	16S Fish
				0.990196	Daw Island	33°51.010'	124°07.860'	29/01/2019 to 01/02/2019	DQ532841	actcgagcatatcatgttaaacaccctaaaacaaaaggttaaacttagtgaataaatgctgccgtgtcttcggttggggcggccccggggaaacaaaaaacccccgtgtggaatgagagtactatctctcaaagctaagagctgccgctcaaataatcagaacttctgaccaaaacagatccggcaagaccgattaacggacca	https://collections.ala.org.au/public/show/dr16844	15	16S Fish
				0.990196	Daw Island	33°51.010'	124°07.860'	29/01/2019 to 01/02/2019	DQ532841	actcgagcatatcatgttaaacaccctaaaacaaaaggttaaacttagtgaataaatgctgccgtgtcttcggttggggcgaccccggggaaacaaaaaacccccgtgtggaatgagagtactatctcccaaagctaagagctgccgcccaaataatcagaacttctgaccaaaacagatccggcaaggccgattaacggacca	https://collections.ala.org.au/public/show/dr16844	15	16S Fish
				0.990196	Daw Island	33°51.010'	124°07.860'	29/01/2019 to 01/02/2019	DQ532841	actcgagcatatcacgttaagcaccctaaaacaaaaggttaaacttagtgaataaatgctgccgtgtcttcggttggggcgaccccggggaaacaaaaaacccccgtgtggaatgagagtactatctcccaaagctaagagctgccgctcaaataatcagaacttctgaccaaaacagatccggcaagaccgattaacggacca	https://collections.ala.org.au/public/show/dr16844	15	16S Fish
				0.990196	Daw Island	33°51.010'	124°07.860'	29/01/2019 to 01/02/2019	DQ532841	actcgagcatatcatgttaaacaccctaaagcaaaaggttaaacttagtgaataaatgctgccgtgtcttcggttggggcgaccccggggaaacaaaaaacccccgtgtggaatgagagtactatctcccaaagctaagagctgccgctcaaataatcagaactcctgaccaaaacagatccggcaagaccgattaacggacca	https://collections.ala.org.au/public/show/dr16844	15	16S Fish
				0.990196	Daw Island	33°51.010'	124°07.860'	29/01/2019 to 01/02/2019	DQ532841	gctcgagcatatcatgttaaacaccctaaaacaaaaggttaaacttagtgaataaatgccgccgtgtcttcggttggggcgaccccggggaaacaaaaaacccccgtgtggaatgagagtactatctcccaaagctaagagctgccgctcaaataatcagaacttctgaccaaaacagatccggcaagaccgattaacggacca	https://collections.ala.org.au/public/show/dr16844	15	16S Fish
				0.990196	Daw Island	33°51.010'	124°07.860'	29/01/2019 to 01/02/2019	DQ532841	gctcgagcatatcatgttaaacaccctaaaacaaagggttaaacttagtgaataaatgctgccgtgtcttcggttggggcgaccccggggaaacaaaaaacccccgtgtggaatgagagtactatctcccaaagctaagagctgccgctcaaataatcagaacttctgaccaaaacagatccggcaagaccgattaacggacca	https://collections.ala.org.au/public/show/dr16844	15	16S Fish
				0.990196	Daw Island	33°51.010'	124°07.860'	29/01/2019 to 01/02/2019	DQ532841	actcgagcatatcatgttaaacaccctaaaacaaaaggttaaacttagtgaataaatgctgccgtgtcttcggttggggcggccccggggaaacaaaaaacccccgtgtggaatgagagtactatctcccaaagctaagagctgccgctcaaataatcagaacttctggccaaaacagatccggcaagaccgattaacggacca	https://collections.ala.org.au/public/show/dr16844	15	16S Fish
				0.990196	Daw Island	33°51.010'	124°07.860'	29/01/2019 to 01/02/2019	DQ532841	actcgagcatatcatgttaaccaccctaaaacaaaaggttaaacttagtgaataaatgctgccgtgtcttcggttggggcgaccccggggaaacaaaaaacccccgtgtggaatgagagtactacctcccaaagctaagagctgccgctcaaataatcagaacttctgaccaaaacagatccggcaagaccgattaacggacca	https://collections.ala.org.au/public/show/dr16844	15	16S Fish
				0.990196	Daw Island	33°51.010'	124°07.860'	29/01/2019 to 01/02/2019	DQ532841	actcgagcatatcatgttaaacaccctaaaacaaaaggttaaacttagtgaataaatgctgccgtgtcttcggttggggcgaccccggggaaacaaaaaacccccgtgtggaatgagagtactatcccccaaagctaagggctgccgctcaaataatcagaacttctgaccaaaacagatccggcaagaccgattaacggacca	https://collections.ala.org.au/public/show/dr16844	15	16S Fish
				0.990196	Daw Island	33°51.010'	124°07.860'	29/01/2019 to 01/02/2019	DQ532841	actcgagcatatcatgttaaacaccctaaaacaaaaggttaaacttagtgaataaatgctgccgtgtcttcggttggggcgaccccggggaaacaaaaaacccccgtgtggaatgagagtactatctcccaaagctaagggctgccgctcaaataatcagagcttctgaccaaaacagatccggcaagaccgattaacggacca	https://collections.ala.org.au/public/show/dr16844	15	16S Fish
				0.990196	Daw Island	33°51.010'	124°07.860'	29/01/2019 to 01/02/2019	DQ532841	actcgagcatatcatgttaaacaccctaaaacaaaaggttaaacttagtgaataaatgctgccgtgtcttcggttggggcgaccccggggagacaaaaaacccccgtgtggaatgagagtactatctcccaaagctaagagctgccgctcaaataatcagaacttctgaccaaaacagacccggcaagaccgattaacggacca	https://collections.ala.org.au/public/show/dr16844	15	16S Fish
				0.990196	Daw Island	33°51.010'	124°07.860'	29/01/2019 to 01/02/2019	DQ532841	actcgagcatatcatgttaaacaccctaaaacaaaaggttaaacttagtgaataaatgctgccgtgtcctcggttggggcgaccccggggaaacaaaaaacccccgtgtggaatgggagtactatctcccaaagctaagagctgccgctcaaataatcagaacttctgaccaaaacagatccggcaagaccgattaacggacca	https://collections.ala.org.au/public/show/dr16844	15	16S Fish
				0.990196	Daw Island	33°51.010'	124°07.860'	29/01/2019 to 01/02/2019	DQ532841	actcgagcatatcgtgttaaacaccctaaaacaagaggttaaacttagtgaataaatgctgccgtgtcttcggttggggcgaccccggggaaacaaaaaacccccgtgtggaatgagagtactatctcccaaagctaagagctgccgctcaaataatcagaacttctgaccaaaacagatccggcaagaccgattaacggacca	https://collections.ala.org.au/public/show/dr16844	15	16S Fish
				0.990196	Daw Island	33°51.010'	124°07.860'	29/01/2019 to 01/02/2019	DQ532841	actcgagcatatcatgttaaacaccctaaaacaaaaggttaaacttagtgaataaatgctgccgtgtcttcggttggggcgaccccggggaaacaaaaaacccccgtgtggaatgggagtactatctcccaaagctaagagctgccgctcaaataatcagagcttctgaccaaaacagatccggcaagaccgattaacggacca	https://collections.ala.org.au/public/show/dr16844	15	16S Fish
				0.990196	Daw Island	33°51.010'	124°07.860'	29/01/2019 to 01/02/2019	DQ532841	actcgagcatatcatgttaagcaccctaaaacaaaaggttaaacttagtgaataaatgctgccgtgtcttcggttggggcgaccccggggaaacaaaaaacccccgtgtggaatgagagtactatctcccaaagctaagagctgccgcccaaataatcagaacttctgaccaaaacagatccggcaagaccgattaacggacca	https://collections.ala.org.au/public/show/dr16844	15	16S Fish
				0.990196	Daw Island	33°51.010'	124°07.860'	29/01/2019 to 01/02/2019	DQ532841	actcgagcatatcatgttaaacaccctaaaacaaaaggttaaacttagtgaataaatgctgccgtgtcttcggttggggcgaccccggggaaacaaaaagcccccgtgtggagtgagagtactatctcccaaagctaagagctgccgctcaaataatcagaacttctgaccaaaacagatccggcaagaccgattaacggacca	https://collections.ala.org.au/public/show/dr16844	15	16S Fish
				0.990196	Daw Island	33°51.010'	124°07.860'	29/01/2019 to 01/02/2019	DQ532841	actcgagcatatcgtgttaaacaccctaaaacaaaaggttaaacttagtgaataaatgctgccgtgtcttcggttggggcgaccccggggaaacaaaaaacccccgtgtggaatgagagtactatctcccaaagctaagagctgccgcccaaataatcagaacttctgaccaaaacagatccggcaagaccgattaacggacca	https://collections.ala.org.au/public/show/dr16844	15	16S Fish
				0.990196	Daw Island	33°51.010'	124°07.860'	29/01/2019 to 01/02/2019	DQ532841	actcgagcatatcatgttaaacaccctaaaacaaaaggttaaacttagtgaataaatgctgccgtgtcttcggttggggcgaccccggggaaacaaaaaacccccgtgtggaacgagagtactatctcccaaagctaagagctgccgctcaaataatcagaacctctgaccaaaacagatccggcaagaccgattaacggacca	https://collections.ala.org.au/public/show/dr16844	15	16S Fish
				0.990196	Daw Island	33°51.010'	124°07.860'	29/01/2019 to 01/02/2019	DQ532841	actcgagcatatcatgttaaacaccctaaaacaagaggttaaacttagtgaataaatgctgccgtgtcttcggttggggcgaccccggggaaacaaaaaacccccgtgtggaatgggagtactatctcccaaagctaagagctgccgctcaaataatcagaacttctgaccaaaacagatccggcaagaccgattaacggacca	https://collections.ala.org.au/public/show/dr16844	15	16S Fish
				0.990196	Daw Island	33°51.010'	124°07.860'	29/01/2019 to 01/02/2019	DQ532841	actcgagcatatcatgttaaacaccctaaaacaaaaggttaaacttagtgaataaatgctgccgtgtcttcggttggggcgaccccggggaaacaaaaaacccccgtgtggaatgagagtactatctcccaaagctaagagctgccgctcaaataatcaggacttctgaccaaaacagatccggcaggaccgattaacggacca	https://collections.ala.org.au/public/show/dr16844	14	16S Fish
				0.990196	Daw Island	33°51.010'	124°07.860'	29/01/2019 to 01/02/2019	DQ532841	actcgagcatatcatgttaaacaccctaaaacaaaaggttaaacttagtgaataaatgctgccgtgtcttcggttggggcgaccccggggaaacaaaaaacccccgtgtgggatgagagtactatcccccaaagctaagagctgccgctcaaataatcagaacttctgaccaaaacagatccggcaagaccgattaacggacca	https://collections.ala.org.au/public/show/dr16844	14	16S Fish
				0.990196	Daw Island	33°51.010'	124°07.860'	29/01/2019 to 01/02/2019	DQ532841	actcgagcatatcatgttaaacaccctaaaacaaaaggttaaacttagtgaataaatgctgccgtgtcttcggttggggcgaccccggggaaacaaaaaacccccgtgtggaatgagagtactatctcccaaagctaagagctgccgctcaaataatcagaacttctgaccaaaacagatccggcaagaccgattaaaggaaca	https://collections.ala.org.au/public/show/dr16844	14	16S Fish
				0.990196	Daw Island	33°51.010'	124°07.860'	29/01/2019 to 01/02/2019	DQ532841	actcgagcatatcatgttaaacaccctaaaacaaaaggttaaacttagtgaataaatgctgccgtgtcttcggttggggcgaccccggggaaacaaaaaacccccgtgtggaatgagagtactatctcccaaagctaagggctgccgctcaaataatcggaacttctgaccaaaacagatccggcaagaccgattaacggacca	https://collections.ala.org.au/public/show/dr16844	14	16S Fish
				0.990196	Daw Island	33°51.010'	124°07.860'	29/01/2019 to 01/02/2019	DQ532841	actcgggcatatcatgttaaacaccctaaaacaaaaggttaaacttagtgaataaatgctgccgtgtcttcggttggggcgaccccggggaaacaaaaaacccccgcgtggaatgagagtactatctcccaaagctaagagctgccgctcaaataatcagaacttctgaccaaaacagatccggcaagaccgattaacggacca	https://collections.ala.org.au/public/show/dr16844	14	16S Fish
				0.990196	Daw Island	33°51.010'	124°07.860'	29/01/2019 to 01/02/2019	DQ532841	actcgagcatatcatgttaaacaccctaaaacaagaggttaaacttagtgaataaatgctgccgtgtcttcggttggggcgaccccggggagacaaaaaacccccgtgtggaatgagagtactatctcccaaagctaagagctgccgctcaaataatcagaacttctgaccaaaacagatccggcaagaccgattaacggacca	https://collections.ala.org.au/public/show/dr16844	14	16S Fish
				0.990196	Daw Island	33°51.010'	124°07.860'	29/01/2019 to 01/02/2019	DQ532841	actcgagcatatcatgttaaacaccctaaaacaaaaggttaaacttagtgaataaatgctgccgtgtcttcggttggggcgaccccggggaaacaaaaaacccccgtgtggaatgagagtactatctcccaaagctaagagctgccgctcaaataatcagaacctctgaccaaaacagatccggcaagaccgattaacgggcca	https://collections.ala.org.au/public/show/dr16844	14	16S Fish
				0.990196	Daw Island	33°51.010'	124°07.860'	29/01/2019 to 01/02/2019	DQ532841	actcgagcatatcacgttaaacaccctaaaacaaaaggttaaacttagtgaataaatgctgccgtgtcttcggttggggcgaccccggggaaacaaaaaacccccgtgtggaatgagagtactatctcccaaagctaagagctgccgctcaaataatcaggacttctgaccaaaacagatccggcaagaccgattaacggacca	https://collections.ala.org.au/public/show/dr16844	14	16S Fish
				0.990196	Daw Island	33°51.010'	124°07.860'	29/01/2019 to 01/02/2019	DQ532841	actcgagcatatcatgttaaacaccctaaaacaaagggttaaacttagtgaataaatgctgccgtgtcttcggttggggcgaccccggggaaacaaaaaacccccgtgtggaatgagagtactatctcccaaagctaaaagctgccgctcaaataatcagaacttctgaccaaaacagatccggcaagaccgattaacggacca	https://collections.ala.org.au/public/show/dr16844	14	16S Fish
				0.990196	Daw Island	33°51.010'	124°07.860'	29/01/2019 to 01/02/2019	DQ532841	actcgagcatatcatgttaaacaccctaaaacaagaggttaaacttagtgaataaatgctgccgtgtcttcggttggggcgaccccggggaaacaaaaaacccccgtgtggaatgagggtactatctcccaaagctaagagctgccgctcaaataatcagaacttctgaccaaaacagatccggcaagaccgattaacggacca	https://collections.ala.org.au/public/show/dr16844	14	16S Fish
				0.990196	Daw Island	33°51.010'	124°07.860'	29/01/2019 to 01/02/2019	DQ532841	actcgagcatatcatgttaaacaccctaaaacaaaaggttaaacttagtgaataaatgctgccgtgtcttcggctggggcgaccccggggaaacaaaaaacccccgtgtggaatgagagtactatctcccaaagctaggagctgccgctcaaataatcagaacttctgaccaaaacagatccggcaagaccgattaacggacca	https://collections.ala.org.au/public/show/dr16844	14	16S Fish
				0.990196	Daw Island	33°51.010'	124°07.860'	29/01/2019 to 01/02/2019	DQ532841	actcgagcatatcatgttaaacaccctaaaacaaaaggttaaacttagtgaataaatgctgccgtgtcttcggttggggcgaccccggggaaacaaaaaacccccgtgtggaatgagagtactatctcccaaagctaagagccgccgctcaaataatcagaactcctgaccaaaacagatccggcaagaccgattaacggacca	https://collections.ala.org.au/public/show/dr16844	14	16S Fish
				0.990196	Daw Island	33°51.010'	124°07.860'	29/01/2019 to 01/02/2019	DQ532841	actcgagcataccatgttaaacaccctaaaacaaaaggttaaacttagtgaataaatgctgccgtgtcttcggttggggcgaccccggggaaacaaagaacccccgtgtggaatgagagtactatctcccaaagctaagagctgccgctcaaataatcagaacttctgaccaaaacagatccggcaagaccgattaacggacca	https://collections.ala.org.au/public/show/dr16844	14	16S Fish
				0.990196	Daw Island	33°51.010'	124°07.860'	29/01/2019 to 01/02/2019	DQ532841	actcgagcatatcatgttaaacaccctaaaacaaaaggttaaacttagtgaataaatgctgccgtgtcttcggttggggcgaccccggggaaacaaaaaacccccgtgtggaatgggagtactatctcccaaagctaagagctgccgctcaaataatcagaacttctgaccaaaacaggtccggcaagaccgattaacggacca	https://collections.ala.org.au/public/show/dr16844	14	16S Fish
				0.990196	Daw Island	33°51.010'	124°07.860'	29/01/2019 to 01/02/2019	DQ532841	actcgagcatatcatgttaaacaccctaaaacaaaaggttaaacttagtgaataaatgctgccgtgtcttcgggtggggcgaccccgggggaacaaaaaacccccgtgtggaatgagagtactatctcccaaagctaagagctgccgctcaaataatcagaacttctgaccaaaacagatccggcaagaccgattaacggacca	https://collections.ala.org.au/public/show/dr16844	14	16S Fish
				0.990196	Daw Island	33°51.010'	124°07.860'	29/01/2019 to 01/02/2019	DQ532841	actcgagcatatcatgttaaacaccctaaagcaaaaggttaaacttagtgaataaatgctgccgtgtcttcggttggggcgaccccggggaaacaaagaacccccgtgtggaatgagagtactatctcccaaagctaagagctgccgctcaaataatcagaacttctgaccaaaacagatccggcaagaccgattaacggacca	https://collections.ala.org.au/public/show/dr16844	14	16S Fish
				0.990196	Daw Island	33°51.010'	124°07.860'	29/01/2019 to 01/02/2019	DQ532841	actcgagcatatcatgttaaacaccctaaaacaaaaggttaaacttagtgagtaaatgctgccgtgtcttcggttggggcgaccccggggaaacaaaaaacccccgtgcggaatgagagtactatctcccaaagctaagagctgccgctcaaataatcagaacttctgaccaaaacagatccggcaagaccgattaacggacca	https://collections.ala.org.au/public/show/dr16844	14	16S Fish
				0.990196	Daw Island	33°51.010'	124°07.860'	29/01/2019 to 01/02/2019	DQ532841	actcgagcatatcatgttagacaccctaaaacaaaaggttaaacttagtgaataaatgctgccgtgccttcggttggggcgaccccggggaaacaaaaaacccccgtgtggaatgagagtactatctcccaaagctaagagctgccgctcaaataatcagaacttctgaccaaaacagatccggcaagaccgattaacggacca	https://collections.ala.org.au/public/show/dr16844	14	16S Fish
				0.990196	Daw Island	33°51.010'	124°07.860'	29/01/2019 to 01/02/2019	DQ532841	actcgagcatatcatgttaaacaccctaaaacaaaaggttaaacttagtgaataaatgctgccgtgtcttcggttggggcgaccccggggaaacaaaaaacccccgtgtgggatgagagtactatctcccaaagctaagagctgccgctcaaataattagaacttctgaccaaaacagatccggcaagaccgattaacggacca	https://collections.ala.org.au/public/show/dr16844	14	16S Fish
				0.990196	Daw Island	33°51.010'	124°07.860'	29/01/2019 to 01/02/2019	DQ532841	actcgagcatatcatgttaaacaccctaaaacaaaaggttaaacttagtgaataaatgctgccgtgtcttcggttggggcgaccccggggaaacaaaaaacccccgggtggaatgagagtactatctcccaaagctaagagctgccgctcaaataatcagaacctctgaccaaaacagatccggcaagaccgattaacggacca	https://collections.ala.org.au/public/show/dr16844	14	16S Fish
				0.990196	Daw Island	33°51.010'	124°07.860'	29/01/2019 to 01/02/2019	DQ532841	actcgagcatatcatgttaaacaccctaaaacaaagggttaaacttagtgaataaatgctgccgtgtcttcggttggggcgaccccggggaagcaaaaaacccccgtgtggaatgagagtactatctcccaaagctaagagctgccgctcaaataatcagaacttctgaccaaaacagatccggcaagaccgattaacggacca	https://collections.ala.org.au/public/show/dr16844	14	16S Fish
				0.990196	Daw Island	33°51.010'	124°07.860'	29/01/2019 to 01/02/2019	DQ532841	actcgagcatatcatgttaaacaccctaaaacaaagggttaaacttagtgaataaatgctgccgtgtcttcggttggggcgaccccggggaaacaaaaaacccccgcgtggaatgagagtactatctcccaaagctaagagctgccgctcaaataatcagaacttctgaccaaaacagatccggcaagaccgattaacggacca	https://collections.ala.org.au/public/show/dr16844	14	16S Fish
				0.990196	Daw Island	33°51.010'	124°07.860'	29/01/2019 to 01/02/2019	DQ532841	actcgagcatatcatgttaaacaccctaaaacaaaaggttaaacttagtgaataaatgctgccgtgtcttcggttggggcgaccccggggaagcaaaaaacccccgtgtggaatgagagtactatctcccaaagctaagagctgccgctcaaataatcaggacttctgaccaaaacagatccggcaagaccgattaacggacca	https://collections.ala.org.au/public/show/dr16844	14	16S Fish
				0.990196	Daw Island	33°51.010'	124°07.860'	29/01/2019 to 01/02/2019	DQ532841	actcgagcataccatgttaaacaccctaaagcaaaaggttaaacttagtgaataaatgctgccgtgtcttcggttggggcgaccccggggaaacaaaaaacccccgtgtggaatgagagtactatctcccaaagctaagagctgccgctcaaataatcagaacttctgaccaaaacagatccggcaagaccgattaacggacca	https://collections.ala.org.au/public/show/dr16844	14	16S Fish
				0.990196	Daw Island	33°51.010'	124°07.860'	29/01/2019 to 01/02/2019	DQ532841	gctcgagcatatcatgttaaacaccctaaagcaaaaggttaaacttagtgaataaatgctgccgtgtcttcggttggggcgaccccggggaaacaaaaaacccccgtgtggaatgagagtactatctcccaaagctaagagctgccgctcaaataatcagaacttctgaccaaaacagatccggcaagaccgattaacggacca	https://collections.ala.org.au/public/show/dr16844	14	16S Fish
				0.990196	Daw Island	33°51.010'	124°07.860'	29/01/2019 to 01/02/2019	DQ532841	actcgagcatatcatgttaagcaccctaaaacaaaaggttaaacttagtgaataaatgctgccgtgtcttcggttggggcgaccccggggaaacaaaaaacccccgtgtggaatgagagtactatctcccaaagctaagagctgccgctcaaataatcagaacttctgaccaaaacagatccggcaagaccgattagcggacca	https://collections.ala.org.au/public/show/dr16844	14	16S Fish
				0.990196	Daw Island	33°51.010'	124°07.860'	29/01/2019 to 01/02/2019	DQ532841	actcgagcatatcatgttaaacaccctaaaacaaaaggttaaacttagtgaataaatgctgccgtgtcttcggttggggcgaccccggggagacaaaaaacccccgtgtggaatgagagtactatctcccaaagctaagagccgccgctcaaataatcagaacttctgaccaaaacagatccggcaagaccgattaacggacca	https://collections.ala.org.au/public/show/dr16844	14	16S Fish
				0.990196	Daw Island	33°51.010'	124°07.860'	29/01/2019 to 01/02/2019	DQ532841	actcgagcatatcatgttaaacaccctaaaacaaaaggttaaacttagtgaataaatgctgccgtgtcttcggttggggcgaccccggggaaacagaaaacccccgtgtggaatgagagtactatcccccaaagctaagagctgccgctcaaataatcagaacttctgaccaaaacagatccggcaagaccgattaacggacca	https://collections.ala.org.au/public/show/dr16844	14	16S Fish
				0.990196	Daw Island	33°51.010'	124°07.860'	29/01/2019 to 01/02/2019	DQ532841	actcgagcatatcatgttgagcaccctaaaacaaaaggttaaacttagtgaataaatgctgccgtgtcttcggttggggcgaccccggggaaacaaaaaacccccgtgtggaatgagagtactatctcccaaagctaagagctgccgctcaaataatcagaacttctgaccaaaacagatccggcaagaccgattaacggacca	https://collections.ala.org.au/public/show/dr16844	14	16S Fish
				0.990196	Daw Island	33°51.010'	124°07.860'	29/01/2019 to 01/02/2019	DQ532841	actcgagcatatcatgttaaacaccctaaaacaaaaggttaaacttagtgaataaatgctgccgtgtcttcggttggggcgaccccggggaaacaaaaaacccccgtgtggaatgagggtactatctcccaaagctaagagctgccgctcaaataatcagaacttctgaccaaagcagatccggcaagaccgattaacggacca	https://collections.ala.org.au/public/show/dr16844	14	16S Fish
				0.990196	Daw Island	33°51.010'	124°07.860'	29/01/2019 to 01/02/2019	DQ532841	actcgagcatatcatgttaagcaccctaaaacaaaaggttaaacttagtgaataaatgctgccgtgtcttcggttggggcgaccccggggaaacaaaaagcccccgtgtggaatgagagtactatctcccaaagctaagagctgccgctcaaataatcagaacttctgaccaaaacagatccggcaagaccgattaacggacca	https://collections.ala.org.au/public/show/dr16844	14	16S Fish
				0.990196	Daw Island	33°51.010'	124°07.860'	29/01/2019 to 01/02/2019	DQ532841	actcgagcatatcatgttaaacaccctaaaacaaaaggttaaacttagtgaataaatgctgccgtgtcttcggttggggcggccccggggaaacaaaaaacccccgtgtggagtgagagtactatctcccaaagctaagagctgccgctcaaataatcagaacttctgaccaaaacagatccggcaagaccgattaacggacca	https://collections.ala.org.au/public/show/dr16844	14	16S Fish
				0.990196	Daw Island	33°51.010'	124°07.860'	29/01/2019 to 01/02/2019	DQ532841	acccgagcatatcatgttaaacaccctaaaacaaaaggttaaacttagtgaataaatgctgccgtgtcttcggttggggcgaccccggggaaacaaaaaacccccgggtggaatgagagtactatctcccaaagctaagagctgccgctcaaataatcagaacttctgaccaaaacagatccggcaagaccgattaacggacca	https://collections.ala.org.au/public/show/dr16844	14	16S Fish
				0.990196	Daw Island	33°51.010'	124°07.860'	29/01/2019 to 01/02/2019	DQ532841	actcgagcatatcatgttaaacaccctaaagcaaaaggttaaacttagtgaataaatgctgccgtgtcctcggttggggcgaccccggggaaacaaaaaacccccgtgtggaatgagagtactatctcccaaagctaagagctgccgctcaaataatcagaacttctgaccaaaacagatccggcaagaccgattaacggacca	https://collections.ala.org.au/public/show/dr16844	14	16S Fish
				0.990196	Daw Island	33°51.010'	124°07.860'	29/01/2019 to 01/02/2019	DQ532841	actcgagcatatcatgttaagcaccctaaaacaaaaggttaaacttagtgaataaatgctgccgtgtcttcggttggggcgaccccggggaaacaaaaaacccccgtgtggaatgggagtactatctcccaaagctaagagctgccgctcaaataatcagaacttctgaccaaaacagatccggcaagaccgattaacggacca	https://collections.ala.org.au/public/show/dr16844	14	16S Fish
				0.990196	Daw Island	33°51.010'	124°07.860'	29/01/2019 to 01/02/2019	DQ532841	actcgagcatatcatgttaaacaccctaaaacaaaaggttaaacttagtgaataaatgctgccgtgtcttcggttggggcgaccccggggaaacaaaaaacccccgtgtggaatgagggtactatctcccaaagctaagagctgccgctcaaataatcagaacttccgaccaaaacagatccggcaagaccgattaacggacca	https://collections.ala.org.au/public/show/dr16844	14	16S Fish
				0.990196	Daw Island	33°51.010'	124°07.860'	29/01/2019 to 01/02/2019	DQ532841	actcgagcatatcatgttaaacaccctaaaacaaaaggttaaacttagtgaataaatgctgccgtgtcttcggttggggcgaccccggggaaacaaaaaacccccgtgtggaatgggagtactatctcccaaagctaagagctgccgctcaaataatcaggacttctgaccaaaacagatccggcaagaccgattaacggacca	https://collections.ala.org.au/public/show/dr16844	14	16S Fish
				0.990196	Daw Island	33°51.010'	124°07.860'	29/01/2019 to 01/02/2019	DQ532841	actcgagcatatcatgttaaacaccctaaaacaaaaggttaaacttagtgaataaatgttgccgtgtcttcggttggggcgaccccggggaaacaaaaaacccccgtgtggaatgagagtactatctcccaaagctaagagctgccgctcaaataatcagaacttctgaccaaaacagatccggcaaggccgattaacggacca	https://collections.ala.org.au/public/show/dr16844	14	16S Fish
				0.990196	Daw Island	33°51.010'	124°07.860'	29/01/2019 to 01/02/2019	DQ532841	actcgagcataccatgttaaacaccctaaaacaaaaggttaaacttagtgaataaatgctgccgtgtcttcggttggggcgaccccggggaaacaaaaaacccccgggtggaatgagagtactatctcccaaagctaagagctgccgctcaaataatcagaacttctgaccaaaacagatccggcaagaccgattaacggacca	https://collections.ala.org.au/public/show/dr16844	14	16S Fish
				0.990196	Daw Island	33°51.010'	124°07.860'	29/01/2019 to 01/02/2019	DQ532841	actcgagcatatcatgttaaacaccctaaaacaaaaggttaaacttagtgaataaatgctgccgtgtcttcggttggggcgaccccggggaaacaaaaaaccccgtgtggaatgagagtactatctcccaaagctaagagctgccgctcaaataatcagaacttctgaccaaaacagatccggcaaggccgattaacggacca	https://collections.ala.org.au/public/show/dr16844	14	16S Fish
				0.990196	Daw Island	33°51.010'	124°07.860'	29/01/2019 to 01/02/2019	DQ532841	actcgagcatatcatgttaaacaccctaaaacaaaaggctaaacttagtgaataaatgctgccgtgtcttcggttggggcgaccccggggaaacaaaaaacccccgggtggaatgagagtactatctcccaaagctaagagctgccgctcaaataatcagaacttctgaccaaaacagatccggcaagaccgattaacggacca	https://collections.ala.org.au/public/show/dr16844	14	16S Fish
				0.990196	Daw Island	33°51.010'	124°07.860'	29/01/2019 to 01/02/2019	DQ532841	actcgagcatatcatgttaaacaccctaaaacaaaaggttaaacttagtgaataaatgctgccgtgtcttcggttggggcgaccccggggaaacaaaaaacccccgtgtggaatgagggtactatctcccaaagctaagagctgccgctcaaataatcagaacttctggccaaaacagatccggcaagaccgattaacggacca	https://collections.ala.org.au/public/show/dr16844	14	16S Fish
				0.990196	Daw Island	33°51.010'	124°07.860'	29/01/2019 to 01/02/2019	DQ532841	actcgagcatatcgtgttaaacaccctaaaacaaaaggttaaacttagtgaataaatgctgccgtgtcttcggttggggcgaccccggggaaacaaaaaacccccgggtggaatgagagtactatctcccaaagctaagagctgccgctcaaataatcagaacttctgaccaaaacagatccggcaagaccgattaacggacca	https://collections.ala.org.au/public/show/dr16844	14	16S Fish
				0.990196	Daw Island	33°51.010'	124°07.860'	29/01/2019 to 01/02/2019	DQ532841	actcgagcatatcatgttaaacaccctaaaacaaaaggttaaacttagtgaataaatgctgccgtgtcttcggttggggcgaccccggggaaacaaagaacccccgtgtggaatgagagtactatctcccaaagccaagagctgccgctcaaataatcagaacttctgaccaaaacagatccggcaagaccgattaacggacca	https://collections.ala.org.au/public/show/dr16844	14	16S Fish
				0.990196	Daw Island	33°51.010'	124°07.860'	29/01/2019 to 01/02/2019	DQ532841	actcgagcatatcatgttaaacaccctaaaacaagaggttaaacttagtgaataaatgctgccgtgtcttcggttggggcggccccggggaaacaaaaaacccccgtgtggaatgagagtactatctcccaaagctaagagctgccgctcaaataatcagaacttctgaccaaaacagatccggcaagaccgattaacggacca	https://collections.ala.org.au/public/show/dr16844	13	16S Fish
				0.990196	Daw Island	33°51.010'	124°07.860'	29/01/2019 to 01/02/2019	DQ532841	actcgagcatatcatgttaaacaccctaaaacagaaggttaaacttagtgaataaatgctgccgtgtcttcggttggggcgaccccggggaaacaaaaaacccccgtgtggaatgagagtactatcccccaaagctaagagctgccgctcaaataatcagaacttctgaccaaaacagatccggcaagaccgattaacggacca	https://collections.ala.org.au/public/show/dr16844	13	16S Fish
				0.990196	Daw Island	33°51.010'	124°07.860'	29/01/2019 to 01/02/2019	DQ532841	actcgagcatatcatgttaaacaccctaaaacaaaaggttaaacttagtgaataaatgctgccgtgtcttcggttggggcgaccccggggaaacaaaaaaccccgtgtggaatgagagtactatcccccaaagctaagagctgccgctcaaataatcagaacttctgaccaaaacagatccggcaagaccgattaacggacca	https://collections.ala.org.au/public/show/dr16844	13	16S Fish
				0.990196	Daw Island	33°51.010'	124°07.860'	29/01/2019 to 01/02/2019	DQ532841	actcgagcatatcatgttaaacaccctaaaacaaaaggttaaacttagtgaataaatgctgccgtgtcttcggttggggcggccccggggaaacaaagaacccccgtgtggaatgagagtactatctcccaaagctaagagctgccgctcaaataatcagaacttctgaccaaaacagatccggcaagaccgattaacggacca	https://collections.ala.org.au/public/show/dr16844	13	16S Fish
				0.990196	Daw Island	33°51.010'	124°07.860'	29/01/2019 to 01/02/2019	DQ532841	actcgagcatatcatgttaaacaccctaaaacaaaaggttaaacttagtgaataaatgctgccgtgtcttcggttggggcgaccccggggaaacaaaaaacccccgcgtggaatgagagtactatctcccaaagctaagagctgccgctcaaataatcagaacttctgaccaaaacagatccggcaagaccgattagcggacca	https://collections.ala.org.au/public/show/dr16844	13	16S Fish
				0.990196	Daw Island	33°51.010'	124°07.860'	29/01/2019 to 01/02/2019	DQ532841	actcgagcatatcatgttaagcaccctaaaacaaaaggttaaacttagtgaataaatgctgccgtgtcttcggttggggcgaccccggggaaacaaaaaacccccgtgtggaatgagagtactatctcccaaagctaagagctgccgctcaaataatcaggacttctgaccaaaacagatccggcaagaccgattaacggacca	https://collections.ala.org.au/public/show/dr16844	13	16S Fish
				0.990196	Daw Island	33°51.010'	124°07.860'	29/01/2019 to 01/02/2019	DQ532841	actcgagcataccatgttaaacaccctaaaacaaagggttaaacttagtgaataaatgctgccgtgtcttcggttggggcgaccccggggaaacaaaaaacccccgtgtggaatgagagtactatctcccaaagctaagagctgccgctcaaataatcagaacttctgaccaaaacagatccggcaagaccgattaacggacca	https://collections.ala.org.au/public/show/dr16844	13	16S Fish
				0.990196	Daw Island	33°51.010'	124°07.860'	29/01/2019 to 01/02/2019	DQ532841	acacgagcatataatgttaaacaccctaaaacaaaaggttaaacttagtgaataaatgctgccgtgtcttcggttggggcgaccccggggaaacaaaaaacccccgtgtggaatgagagtactatctcccaaagctaagagctgccgctcaaataatcagaacttctgaccaaaacagatccggcaagaccgattaacggacca	https://collections.ala.org.au/public/show/dr16844	13	16S Fish
				0.990196	Daw Island	33°51.010'	124°07.860'	29/01/2019 to 01/02/2019	DQ532841	actcgggcatatcatgttaaacaccctaaaacaaaaggttaaacttagtgaataaatgctgccgtgtcttcggttggggcgaccccggggaaacaaaaaacccccgggtggaatgagagtactatctcccaaagctaagagctgccgctcaaataatcagaacttctgaccaaaacagatccggcaagaccgattaacggacca	https://collections.ala.org.au/public/show/dr16844	13	16S Fish
				0.990196	Daw Island	33°51.010'	124°07.860'	29/01/2019 to 01/02/2019	DQ532841	actcgagcatatcatgttaaacaccctaaaacaaaaggttaaacttagtgaataaatgctgccgtgccttcggttggggcgaccccggggaaacaaaaaacccccgtgtgggatgagagtactatctcccaaagctaagagctgccgctcaaataatcagaacttctgaccaaaacagatccggcaagaccgattaacggacca	https://collections.ala.org.au/public/show/dr16844	13	16S Fish
				0.990196	Daw Island	33°51.010'	124°07.860'	29/01/2019 to 01/02/2019	DQ532841	actcgagcataccatgttaaacaccctaaaacaaaaggttaagcttagtgaataaatgctgccgtgtcttcggttggggcgaccccggggaaacaaaaaacccccgtgtggaatgagagtactatctcccaaagctaagagctgccgctcaaataatcagaacttctgaccaaaacagatccggcaagaccgattaacggacca	https://collections.ala.org.au/public/show/dr16844	13	16S Fish
				0.990196	Daw Island	33°51.010'	124°07.860'	29/01/2019 to 01/02/2019	DQ532841	actcgagcatatcatgttaaacaccctaaaacaaaaggttaaacttagtgaataaatgctgccgtgtcttcggttggggcgaccccggggaaacaaaaaacccccgtgtggaatgagagtactatctcccaaagctaagggctgccgctcaaataatcagaacttctgaccaaaacagatccggcaagaccgattaacgggcca	https://collections.ala.org.au/public/show/dr16844	13	16S Fish
				0.990196	Daw Island	33°51.010'	124°07.860'	29/01/2019 to 01/02/2019	DQ532841	actcgagcataccatgttaaacaccctaaaacaaaaggttaaacttagtgaataaatgctgccgtgtcttcggttggggcgaccccggggaaacaaaaaacccccgtgtggaatgagagtactatctcccaaagctaagagctgccgcccaaataatcagaacttctgaccaaaacagatccggcaagaccgattaacggacca	https://collections.ala.org.au/public/show/dr16844	13	16S Fish
				0.990196	Daw Island	33°51.010'	124°07.860'	29/01/2019 to 01/02/2019	DQ532841	actcgagcatatcatgttaaacaccctaaaacaaaaggttaaacttagtgaataaatgctgccgtgtcttcggttggggcgaccccggggaaacaaaaaacccccgtgtggaatgagagtactatctcccaaggctaagagctgccgctcaaataatcagaacttctgaccaaaacagatccggcaagaccgattaacgggcca	https://collections.ala.org.au/public/show/dr16844	13	16S Fish
				0.990196	Daw Island	33°51.010'	124°07.860'	29/01/2019 to 01/02/2019	DQ532841	actcgagcatatcatgttaaacaccctaaaacaaaaggttaaacttagtgaataaatgctgccgtgtcttcggttggggcgaccccggggaaacaaaaaacccccgtgtggaatgagagtactatctcccaaagctaagagctgccgctcaaataatcagaacttctgaccaaaacagatccggcaagacagattaacggacaa	https://collections.ala.org.au/public/show/dr16844	13	16S Fish
				0.990196	Daw Island	33°51.010'	124°07.860'	29/01/2019 to 01/02/2019	DQ532841	actcgagcatatcatgttaaacaccctaaaacaaaaggttaaacttagtgaataaatgctgccgtgtcttcggttggggcgaccccggggaaacaaaaaaccccgtgtggaatgagggtactatctcccaaagctaagagctgccgctcaaataatcagaacttctgaccaaaacagatccggcaagaccgattaacggacca	https://collections.ala.org.au/public/show/dr16844	13	16S Fish
				0.990196	Daw Island	33°51.010'	124°07.860'	29/01/2019 to 01/02/2019	DQ532841	actcgagcatatcatgttaaacaccctaaaacaaaaggttaaacttagtgaataaatgctgccgtgtcttcggttggggcgaccccggggaaacaaaaaacccccgtgtggaatgagagtactatctcccaaagctaagagctgccgctcaaataataagaacttctgaccaaaacagatccggaaagaccgattaacggacca	https://collections.ala.org.au/public/show/dr16844	13	16S Fish
				0.990196	Daw Island	33°51.010'	124°07.860'	29/01/2019 to 01/02/2019	DQ532841	actcgagcatatcatgttaaacaccctaaaacaaaaggttaaacttagtgaataaatgctgccgtgtcttcggttggggcgaccccggggaaacaaaaaaccccgtgtggaatgagagtactatctcccaaagctaagagctgccgctcaaataatcagaacttccgaccaaaacagatccggcaagaccgattaacggacca	https://collections.ala.org.au/public/show/dr16844	13	16S Fish
				0.990196	Daw Island	33°51.010'	124°07.860'	29/01/2019 to 01/02/2019	DQ532841	actcgagcatatcatgttaaacaccctaaaacaaaaggttaaacttagtgaataaatgctgccgtgtcttcggttggggcgaccccggggaaacaaaaaacccccgtgtggaatgagagtactatctcccaaagctaagagctgccgctcagataatcagaacctctgaccaaaacagatccggcaagaccgattaacggacca	https://collections.ala.org.au/public/show/dr16844	13	16S Fish
				0.990196	Daw Island	33°51.010'	124°07.860'	29/01/2019 to 01/02/2019	DQ532841	actcgagcatatcatgttaaacaccctaaaacaaaaggttaaacttagtgaataaatgctgccgtgtcttcggttggggcgaccccggggaaacaaaaaacccccgtgtggaatgagagtactatctcccaaagctaagagctgccgctcaaataatcagaacttctgaccaaaacagatccagcaagaccgattagcggacca	https://collections.ala.org.au/public/show/dr16844	13	16S Fish
				0.990196	Daw Island	33°51.010'	124°07.860'	29/01/2019 to 01/02/2019	DQ532841	actcgagcatatcatgttaaacaccctaaaacaaaaggctaaacttagtgaataaatgctgccgtgtcttcggttggggcgaccccggggagacaaaaaacccccgtgtggaatgagagtactatctcccaaagctaagagctgccgctcaaataatcagaacttctgaccaaaacagatccggcaagaccgattaacggacca	https://collections.ala.org.au/public/show/dr16844	13	16S Fish
				0.990196	Daw Island	33°51.010'	124°07.860'	29/01/2019 to 01/02/2019	DQ532841	actcgagcatatcatgttaaacaccctaaagcaaaaggttaaacttagtgaataaatgctgccgtgtcttcggttggggcgaccccggggaaacaaaaaacccccgtgcggaatgagagtactatctcccaaagctaagagctgccgctcaaataatcagaacttctgaccaaaacagatccggcaagaccgattaacggacca	https://collections.ala.org.au/public/show/dr16844	13	16S Fish
				0.990196	Daw Island	33°51.010'	124°07.860'	29/01/2019 to 01/02/2019	DQ532841	actcgagcatatcatgttaaacaccccaaaacaaaaggttaaacttagtgaataaatgctgccgtgtcttcggttggggcgaccccggggaaacaaaaaacccccgtgtggaatgagagtactatctcccaaagctaagagctgccgctcaaataatcagaactcctgaccaaaacagatccggcaagaccgattaacggacca	https://collections.ala.org.au/public/show/dr16844	13	16S Fish
				0.990196	Daw Island	33°51.010'	124°07.860'	29/01/2019 to 01/02/2019	DQ532841	actcgagcatatcatgttaaacaccctaaaacaaaaggctaaacttagtgaataaatgctgccgtgtcttcggttggggcgaccccggggaaacaaaaaacccccgtgtggaatgagagtactatctcccaaagctaagagctgccgcccaaataatcagaacttctgaccaaaacagatccggcaagaccgattaacggacca	https://collections.ala.org.au/public/show/dr16844	13	16S Fish
				0.990196	Daw Island	33°51.010'	124°07.860'	29/01/2019 to 01/02/2019	DQ532841	actcgagcatatcatgttaaacaccctaaaacaaaaggttaaacttagtgagtaaatgctgccgtgtcttcggttggggcggccccggggaaacaaaaaacccccgtgtggaatgagagtactatctcccaaagctaagagctgccgctcaaataatcagaacttctgaccaaaacagatccggcaagaccgattaacggacca	https://collections.ala.org.au/public/show/dr16844	13	16S Fish
				0.990196	Daw Island	33°51.010'	124°07.860'	29/01/2019 to 01/02/2019	DQ532841	actcgagcatatcatgttaagcaccctaaaacaaaaggttaaacttagtgaataaatgctgccgtgtcttcggttggggcgaccccggggaaacaaaaaaccccgtgtggaatgagagtactatctcccaaagctaagagctgccgctcaaataatcagaacttctgaccaaaacagatccggcaagaccgattaacggacca	https://collections.ala.org.au/public/show/dr16844	13	16S Fish
				0.990196	Daw Island	33°51.010'	124°07.860'	29/01/2019 to 01/02/2019	DQ532841	actcgagcatatcatgctaaacaccctaaaacaaaaggttaaacttagtgaataaatgctgccgtgtcttcggttggggcgaccccggggaaacaaaaaacccccgtgtggaatgagagtactatctcccaaagctaagagccgccgctcaaataatcagaacttctgaccaaaacagatccggcaagaccgattaacggacca	https://collections.ala.org.au/public/show/dr16844	13	16S Fish
				0.990196	Daw Island	33°51.010'	124°07.860'	29/01/2019 to 01/02/2019	DQ532841	actcgagcatatcatgctaaacaccctaaaacaaaaggttaaacttagtgaataaatgctgccgtgtcttcggttggggcgaccccggggaaacaaaaagcccccgtgtggaatgagagtactatctcccaaagctaagagctgccgctcaaataatcagaacttctgaccaaaacagatccggcaagaccgattaacggacca	https://collections.ala.org.au/public/show/dr16844	13	16S Fish
				0.990196	Daw Island	33°51.010'	124°07.860'	29/01/2019 to 01/02/2019	DQ532841	actcgagcatatcatgttaaacaccctaaaacaaaaggttaaacttagtgaataaatgctgccgtgtcttcggttggggcgaccccggggaaacaaagaacccccgtgtggaatgagagtactatctcccaaagctaagagctgccgcccaaataatcagaacttctgaccaaaacagatccggcaagaccgattaacggacca	https://collections.ala.org.au/public/show/dr16844	13	16S Fish
				0.990196	Daw Island	33°51.010'	124°07.860'	29/01/2019 to 01/02/2019	DQ532841	actcgagcacatcatgttaaacaccctaaaacaaaaggttaaacttagtgaataaatgctgccgtgtcttcggttggggcgaccccggggaaacaaaaaacccccgtgtggaatgagagtactatctcccaaagctaagagctgccgctcaaataatcagaacctctgaccaaaacagatccggcaagaccgattaacggacca	https://collections.ala.org.au/public/show/dr16844	13	16S Fish
				0.990196	Daw Island	33°51.010'	124°07.860'	29/01/2019 to 01/02/2019	DQ532841	actcgagcatatcatgttaaacgccctaaaacaaagggttaaacttagtgaataaatgctgccgtgtcttcggttggggcgaccccggggaaacaaaaaacccccgtgtggaatgagagtactatctcccaaagctaagagctgccgctcaaataatcagaacttctgaccaaaacagatccggcaagaccgattaacggacca	https://collections.ala.org.au/public/show/dr16844	13	16S Fish
				0.990196	Daw Island	33°51.010'	124°07.860'	29/01/2019 to 01/02/2019	DQ532841	actcgggcatatcatgttaaacaccctaaaacaaaaggttaaacttagtgaataaatgctgccgtgtcttcggttggggcgaccccggggaaacaaaaaacccccgtgtggaatgagagtactatctcccaaagctaagagctgccgctcaaataatcagaacttctgaccaaaacaggtccggcaagaccgattaacggacca	https://collections.ala.org.au/public/show/dr16844	13	16S Fish
				0.990196	Daw Island	33°51.010'	124°07.860'	29/01/2019 to 01/02/2019	DQ532841	actcgagcatatcatgttaaacaccctaaaacaaaaggttaaacttagtgaataaatgctgccgtgtcttcggttggggcgaccccggggaaacaaaaaacccccgtgtggaatgagagtactatctcccaaagctaagagctgccgcccaaataatcagaacttccgaccaaaacagatccggcaagaccgattaacggacca	https://collections.ala.org.au/public/show/dr16844	13	16S Fish
				0.990196	Daw Island	33°51.010'	124°07.860'	29/01/2019 to 01/02/2019	DQ532841	actcgagcatatcatgttaaacaccctaaaacaaaaggttaaacttagtgaataaatgctgccgtgtcttcggttggggcgaccccgggggaacaaaaaacccccgtgtggaatgagagtactatctcccaaagctaagagctgccgctcaaataatcagaacttctgaccaaaacagacccggcaagaccgattaacggacca	https://collections.ala.org.au/public/show/dr16844	13	16S Fish
				0.990196	Daw Island	33°51.010'	124°07.860'	29/01/2019 to 01/02/2019	DQ532841	gctcgagcatatcatgttaaacaccctaaaacaaaaggttaaacttagtgagtaaatgctgccgtgtcttcggttggggcgaccccggggaaacaaaaaacccccgtgtggaatgagagtactatctcccaaagctaagagctgccgctcaaataatcagaacttctgaccaaaacagatccggcaagaccgattaacggacca	https://collections.ala.org.au/public/show/dr16844	13	16S Fish
				0.990196	Daw Island	33°51.010'	124°07.860'	29/01/2019 to 01/02/2019	DQ532841	actcgagcatatcatgttaaacaccctaaaacaaaaggttaaacttagtgaataaatgctgccgtgtcttcggttggggcgaccccggggaaacaaaaaccccccgggtggaatgagagtactatctcccaaagctaagagctgccgctcaaataatcagaacttctgaccaaaacagatccggcaagaccgattaacggacca	https://collections.ala.org.au/public/show/dr16844	13	16S Fish
				0.990196	Daw Island	33°51.010'	124°07.860'	29/01/2019 to 01/02/2019	DQ532841	actcgagcatatcatgctaaacaccctaaaacaaaaggttaaacttagtgaataaatgctgccgtgtcttcggttggggcgaccccggggaaacaaaaaacccccgtgtggaatgagagtactatctcccaaagctaagagctgccgcccaaataatcagaacttctgaccaaaacagatccggcaagaccgattaacggacca	https://collections.ala.org.au/public/show/dr16844	13	16S Fish
				0.990196	Daw Island	33°51.010'	124°07.860'	29/01/2019 to 01/02/2019	DQ532841	actcgagcatatcatgttaaacaccctaaaacaaaaggttaaacttagtgaataaatgctgccgtgtcttcggttggggcgaccccggggaaacaaaaaacccccgtgtggaatgagagtactatctcccaaagctaagagctgccgctcaaataatcagaacctctgaccaaaacagatccggcaggaccgattaacggacca	https://collections.ala.org.au/public/show/dr16844	13	16S Fish
				0.990196	Daw Island	33°51.010'	124°07.860'	29/01/2019 to 01/02/2019	DQ532841	actcgagcatatcatgttaaacaccctaaaacaaaaggttaaacttagtgaataaatgctgccgtgtcttcggttggggcgaccccggggaaacaaaaaacccccgggtggaatgagagtactatctcccaaagctaagagctgccgctcaaataatcagaacttctggccaaaacagatccggcaagaccgattaacggacca	https://collections.ala.org.au/public/show/dr16844	13	16S Fish
				0.990196	Daw Island	33°51.010'	124°07.860'	29/01/2019 to 01/02/2019	DQ532841	actcgagcatatcatgttaaacaccctaaaacaaaaggttaaacttagtgaataaatgctgccgtgtcttcggttggggcgaccccggggaaacaaaaaacccccgtgtgggatgagagtactatctcccaaagctaagagctgccgctcaaataatcagagcttctgaccaaaacagatccggcaagaccgattaacggacca	https://collections.ala.org.au/public/show/dr16844	13	16S Fish
				0.990196	Daw Island	33°51.010'	124°07.860'	29/01/2019 to 01/02/2019	DQ532841	actcgagcatatcacgttaaacaccctaaaacaaagggttaaacttagtgaataaatgctgccgtgtcttcggttggggcgaccccggggaaacaaaaaacccccgtgtggaatgagagtactatctcccaaagctaagagctgccgctcaaataatcagaacttctgaccaaaacagatccggcaagaccgattaacggacca	https://collections.ala.org.au/public/show/dr16844	13	16S Fish
				0.990196	Daw Island	33°51.010'	124°07.860'	29/01/2019 to 01/02/2019	DQ532841	actcgagcatatcatgttaagcaccctaaaacaaaaggttaaacttagtgaataaatgctgccgtgtcttcggttggggcgaccccggggaaacaaaaaacccccgtgtggaatgagagtactatctcccaaagctaagagctgccgctcaaataatcagaacttctgaccaaaacagatccggcaagaccgattaacgggcca	https://collections.ala.org.au/public/show/dr16844	13	16S Fish
				0.990196	Daw Island	33°51.010'	124°07.860'	29/01/2019 to 01/02/2019	DQ532841	actcgagcatatcatgctaaacaccctaaaacaaaaggttaaacttagtgaataaatgctgccgtgtcttcggttggggcgaccccggggaaacaaaaaacccccgtgtggaatgagagtactatctcccaaagctaagagctgccgctcaaataatcagagcttctgaccaaaacagatccggcaagaccgattaacggacca	https://collections.ala.org.au/public/show/dr16844	13	16S Fish
				0.990196	Daw Island	33°51.010'	124°07.860'	29/01/2019 to 01/02/2019	DQ532841	actcgggcatatcatgttaaacaccctaaaacaaaaggttaaacttagtgaataaatgctgccgtgtcttcggttggggcgaccccggggaaacaaaagacccccgtgtggaatgagagtactatctcccaaagctaagagctgccgctcaaataatcagaacttctgaccaaaacagatccggcaagaccgattaacggacca	https://collections.ala.org.au/public/show/dr16844	13	16S Fish
				0.990196	Daw Island	33°51.010'	124°07.860'	29/01/2019 to 01/02/2019	DQ532841	actcgagcgtatcatgttaaacaccctaaaacaaaaggttaaacttagtgaataaatgctgccgtgtcttcggttggggcgaccccggggaaacaaaaaaccccgtgtggaatgagagtactatctcccaaagctaagagctgccgctcaaataatcagaacttctgaccaaaacagatccggcaagaccgattaacggacca	https://collections.ala.org.au/public/show/dr16844	13	16S Fish
				0.990196	Daw Island	33°51.010'	124°07.860'	29/01/2019 to 01/02/2019	DQ532841	actcgagcatatcatgttaaacaccctaaaacaaaaggttaaacttagtgaataaatgctgccgtgccttcggttggggcgaccccggggaaacaaaaaacccccgtgtggaatgagagtactatctcccaaagctaagagctgccgctcaaataatcagaacctctgaccaaaacagatccggcaagaccgattaacggacca	https://collections.ala.org.au/public/show/dr16844	13	16S Fish
				0.990196	Daw Island	33°51.010'	124°07.860'	29/01/2019 to 01/02/2019	DQ532841	actcgagcatatcatgttaaacaccctaaaacaaaaggttaaacttagtgaataaatgctgccgtgtcttcggttggggcgaccccggggaaacaaaaaacccccgtgtggaatgggagtactatctcccaaagctaagagctgccgctcaaataatcagaacttctgaccaaaacagatccggcaagaccgattagcggacca	https://collections.ala.org.au/public/show/dr16844	13	16S Fish
				0.990196	Daw Island	33°51.010'	124°07.860'	29/01/2019 to 01/02/2019	DQ532841	actcgagcatatcatgttaaacaccctaaaacaaaaggttaaacttagtgaataaatgctgccgtgtcttcggttggggcgaccccggggaaacaaaaagcccccgtgtggaatgagagtactatctcccaaagctaagagctgccgctcaaataatcagaacttctggccaaaacagatccggcaagaccgattaacggacca	https://collections.ala.org.au/public/show/dr16844	13	16S Fish
				0.990196	Daw Island	33°51.010'	124°07.860'	29/01/2019 to 01/02/2019	DQ532841	actcgagcatatcatgttaagcaccctaaaacaaaaggttaaacttagtgaataaatgctgccgtgtcttcggttggggcggccccggggaaacaaaaaacccccgtgtggaatgagagtactatctcccaaagctaagagctgccgctcaaataatcagaacttctgaccaaaacagatccggcaagaccgattaacggacca	https://collections.ala.org.au/public/show/dr16844	13	16S Fish
				0.990196	Daw Island	33°51.010'	124°07.860'	29/01/2019 to 01/02/2019	DQ532841	actcgagcatatcatgttaaacaccctaaaacaaaaggttaaacttagtgaataaatgctgccgtgtcttcggttggggcgaccccggggaaacaaaaaacccccgtgtggaatgggagtactatctcccaaagctaagagccgccgctcaaataatcagaacttctgaccaaaacagatccggcaagaccgattaacggacca	https://collections.ala.org.au/public/show/dr16844	13	16S Fish
				0.990196	Daw Island	33°51.010'	124°07.860'	29/01/2019 to 01/02/2019	DQ532841	actcgagcatatcatgttaaacaccctaaaacaaaaggttaaacttagtgaataaatgctgccgtgtcttcggttggggcgaccccggggaaacaaaaaacccccgtgtggaatgagagtactatctcccaaagctaagagctgccgctcaaataatcaggactcctgaccaaaacagatccggcaagaccgattaacggacca	https://collections.ala.org.au/public/show/dr16844	13	16S Fish
				0.990196	Daw Island	33°51.010'	124°07.860'	29/01/2019 to 01/02/2019	DQ532841	actcgagcatatcatgttaaacaccctaaaacaaaaggttaaacttagtgaataaatgctgccgtgtcttcggttggggcgaccccggggaagcaaaaaacccccgtgtggaatgagggtactatctcccaaagctaagagctgccgctcaaataatcagaacttctgaccaaaacagatccggcaagaccgattaacggacca	https://collections.ala.org.au/public/show/dr16844	13	16S Fish
				0.990196	Daw Island	33°51.010'	124°07.860'	29/01/2019 to 01/02/2019	DQ532841	actcgagcatatcatgttaaacaccctaaaacaaaaggttaaacttagtgaataaatgctgccgtgccttcggttggggcgaccccggggaaacaaaaaacccccgtgtggagtgagagtactatctcccaaagctaagagctgccgctcaaataatcagaacttctgaccaaaacagatccggcaagaccgattaacggacca	https://collections.ala.org.au/public/show/dr16844	13	16S Fish
				0.990196	Daw Island	33°51.010'	124°07.860'	29/01/2019 to 01/02/2019	DQ532841	actcgagcatatcatgttaaacaccctagaacaaaaggttaaacttagtgaataaatgctgccgtgtcttcggttggggcgaccccggggaaacaaaaaacccccgtgtggaatgagagtactatctcccaaagctaagagctgccgctcaaataatcagaacctctgaccaaaacagatccggcaagaccgattaacggacca	https://collections.ala.org.au/public/show/dr16844	13	16S Fish
				0.990196	Daw Island	33°51.010'	124°07.860'	29/01/2019 to 01/02/2019	DQ532841	actcgagcatatcatgttaaacaccctaaaacaaaaggttaaacttagtgaataaatgctgccgtgccttcggttggggcgaccccggggaaacaaaaaacccccgtgtggaatgagagtactatctcccaaagctaagagctgccgctcaaataatcagaacttctgaccaaaacagatccagcaagaccgattaacggacca	https://collections.ala.org.au/public/show/dr16844	13	16S Fish
				0.990196	Daw Island	33°51.010'	124°07.860'	29/01/2019 to 01/02/2019	DQ532841	actcgagcatatcatgttaagcaccctaaaacaaaaggttaaacttagtgaataaatgctgccgtgtcttcggttggggcgaccccggggaaacaaaaaacccccgcgtggaatgagagtactatctcccaaagctaagagctgccgctcaaataatcagaacttctgaccaaaacagatccggcaagaccgattaacggacca	https://collections.ala.org.au/public/show/dr16844	13	16S Fish
				0.990196	Daw Island	33°51.010'	124°07.860'	29/01/2019 to 01/02/2019	DQ532841	actcgagcatatcatgttaaacaccctaaaacaaaaggttaaacttagtgaataaatgctgccgtgtcttcggttggggcgaccccggggaaacaaaaaacccccgtgtggaatgagagtactatctcccaaagctaagggctgccgctcaaataatcagaacttccgaccaaaacagatccggcaagaccgattaacggacca	https://collections.ala.org.au/public/show/dr16844	13	16S Fish
				0.990196	Daw Island	33°51.010'	124°07.860'	29/01/2019 to 01/02/2019	DQ532841	actcgagcatatcatgttaaacaccctaaaacaaaaggttaaacttagtgaataaatgctgccgtgtcttcggttggggcgaccccggggaaacaaaaaacccccgggtggaatgagagtactatctcccaaagctaagagctgacgctcaaataatcagaacttctgaccaaaacagatccggcaagaccgattaacggacca	https://collections.ala.org.au/public/show/dr16844	13	16S Fish
				0.990196	Daw Island	33°51.010'	124°07.860'	29/01/2019 to 01/02/2019	DQ532841	actcgagcatatcatgttaagcaccctaaaacaaaaggttaaacttagtgaataaatgctgccgtgtcttcggttggggcgaccccggggaaacaaaaaacccccgtgtggaatgagagtactatctcccaaagctaagagctgccgctcaaataatcggaacttctgaccaaaacagatccggcaagaccgattaacggacca	https://collections.ala.org.au/public/show/dr16844	13	16S Fish
				0.990196	Daw Island	33°51.010'	124°07.860'	29/01/2019 to 01/02/2019	DQ532841	actcgagcatatcatgttaaacaccctaaaacaaaaggttaaacttagtgaataaatgctgccgtgtcttcggttggggcgaccccggggaaacaaaaagcccccgtgtggaatgagagtactatctcccaaagctaagagctgccgctcaaatagtcagaacttctgaccaaaacagatccggcaagaccgattaacggacca	https://collections.ala.org.au/public/show/dr16844	13	16S Fish
				0.990196	Daw Island	33°51.010'	124°07.860'	29/01/2019 to 01/02/2019	DQ532841	aacgagcatatcatgttaaacaccctaaaacaaaaggttaaacttagtgaataaatgctgccgtgtcttcggttggggcgaccccggggaaacaaaaaacccccgtgtggaatgagagtactatctcccaaagctaagagctgccgctcaaataatcagaacttctgaccaaaacagatccggcaagaccgattaacggacca	https://collections.ala.org.au/public/show/dr16844	13	16S Fish
				0.990196	Daw Island	33°51.010'	124°07.860'	29/01/2019 to 01/02/2019	DQ532841	actcgagcatatcatgttaaacaccctaaaacaaaaggttaaacttagtgaataaatgctgccgtgtcttcggttggggcgaccccggggaaacaaaaggcccccgtgtggaatgagagtactatctcccaaagctaagagctgccgctcaaataatcagaacttctgaccaaaacagatccggcaagaccgattaacggacca	https://collections.ala.org.au/public/show/dr16844	13	16S Fish
				0.990196	Daw Island	33°51.010'	124°07.860'	29/01/2019 to 01/02/2019	DQ532841	actcgagcatatcatgttaaacaccctaaaacaaaaggttaaacttagtgaataaatgctgccgtgtcttcggttggggcgaccccggggaagcaaaaaacccccgtgtggaatgagagtactatctcccaaagctaagagctgccgctcaaataatcagaacttctgaccagaacagatccggcaagaccgattaacggacca	https://collections.ala.org.au/public/show/dr16844	13	16S Fish
				0.990196	Daw Island	33°51.010'	124°07.860'	29/01/2019 to 01/02/2019	DQ532841	actcgagcatatcatgttaaacaccctaaaacaaaaggttaaacttagtgaataaatgctgccgtgtcttcggttggggcgaccccggggaaacaaaaaacccccgggtggaatgagagtactatctcccaaagctaagagctgccgctcaaataatcagaactgctgaccaaaacagatccggcaagaccgattaacggacca	https://collections.ala.org.au/public/show/dr16844	13	16S Fish
				0.990196	Daw Island	33°51.010'	124°07.860'	29/01/2019 to 01/02/2019	DQ532841	actcgagcatatcatgttaaacaccctaaaacaaaaggttaaacttagtgaataaatgctgccgtgtcttcggttggggcgaccccggggaaacaaaaaacccccgtgtggaatgagagtactatctcccaaggctaagagctgccgctcaaataatcagaacttctgaccagaacagatccggcaagaccgattaacggacca	https://collections.ala.org.au/public/show/dr16844	13	16S Fish
				0.990196	Daw Island	33°51.010'	124°07.860'	29/01/2019 to 01/02/2019	DQ532841	actcgagcatatcatgttaaacaccctaaaacaaaaggttaaacttagtgaataaatgctgccgtgtcttcggttggggcgaccccggggaaacaaaaaacccccgtgtggaatgagagtactatctcccaaagctaagagctgccgctcaaataatcagagcttctggccaaaacagatccggcaagaccgattaacggacca	https://collections.ala.org.au/public/show/dr16844	13	16S Fish
				0.990196	Daw Island	33°51.010'	124°07.860'	29/01/2019 to 01/02/2019	DQ532841	actcgagcatatcatgttaaacaccctaaaacaagaggttaaacttagtgaataaatgctgccgtgtcttcggttggggcgaccccggggaaacaaaaaacccccgtgtggaatgagagtactatctcccaaagctaagagctgccgctcaaataatcagagcttctgaccaaaacagatccggcaagaccgattaacggacca	https://collections.ala.org.au/public/show/dr16844	12	16S Fish
				0.990196	Daw Island	33°51.010'	124°07.860'	29/01/2019 to 01/02/2019	DQ532841	actcgagcatatcatgttaaacaccctaacaaaaggttaaacttagtgaataaatgctgccgtgtcttcggttggggcgaccccggggaaacaaaaaacccccgtgtggaatgagagtactatctcccaaagctaagagctgccgctcaaataatcagaacttctgaccaaaacagatccggcaagaccgattaacggacca	https://collections.ala.org.au/public/show/dr16844	12	16S Fish
				0.990196	Daw Island	33°51.010'	124°07.860'	29/01/2019 to 01/02/2019	DQ532841	actcgagcatatcatgttaaacaccctaaaacaaaaggttaaacctagtgaataaatgctgccgtgtcttcggttggggcgaccccggggaaacaaagaacccccgtgtggaatgagagtactatctcccaaagctaagagctgccgctcaaataatcagaacttctgaccaaaacagatccggcaagaccgattaacggacca	https://collections.ala.org.au/public/show/dr16844	12	16S Fish
				0.990196	Daw Island	33°51.010'	124°07.860'	29/01/2019 to 01/02/2019	DQ532841	acccgagcatatcatgttaaacaccctaaaacaaaaggttaaacttagtgaataaatgctgccgtgtcttcggttggggcgaccccggggaaacaaaaaacccccgtgtggaatgagagtactatctcccaaagctaagagctgccgctcaaataatcagaacctctgaccaaaacagatccggcaagaccgattaacggacca	https://collections.ala.org.au/public/show/dr16844	12	16S Fish
				0.990196	Daw Island	33°51.010'	124°07.860'	29/01/2019 to 01/02/2019	DQ532841	actcgagcatatcatgttaaacaccctaaaacaaaaggttaaacttagtgaataaatgctgccgtgtcttcggttggggcgaccccggggagacaaaaaacccccgtgtggaatgagagtactatctcccaaagctaagagctgccgctcaaatagtcagaacttctgaccaaaacagatccggcaagaccgattaacggacca	https://collections.ala.org.au/public/show/dr16844	12	16S Fish
				0.990196	Daw Island	33°51.010'	124°07.860'	29/01/2019 to 01/02/2019	DQ532841	actcgagcatatcatgttaaacaccctaaaacaaaaggctaaacttagtgaataaatgctgccgcgtcttcggttggggcgaccccggggaaacaaaaaacccccgtgtggaatgagagtactatctcccaaagctaagagctgccgctcaaataatcagaacttctgaccaaaacagatccggcaagaccgattaacggacca	https://collections.ala.org.au/public/show/dr16844	12	16S Fish
				0.990196	Daw Island	33°51.010'	124°07.860'	29/01/2019 to 01/02/2019	DQ532841	gctcgagcatatcatgttaaacaccctaaaacaagaggttaaacttagtgaataaatgctgccgtgtcttcggttggggcgaccccggggaaacaaaaaacccccgtgtggaatgagagtactatctcccaaagctaagagctgccgctcaaataatcagaacttctgaccaaaacagatccggcaagaccgattaacggacca	https://collections.ala.org.au/public/show/dr16844	12	16S Fish
				0.990196	Daw Island	33°51.010'	124°07.860'	29/01/2019 to 01/02/2019	DQ532841	actcgagcatatcatgttaaacaccctaaaacaaaaggttaaacttagtgaataaatgctgccgtgccttcggttggggcgaccccggggaaacaaaaaacccccgtgtggaatgagagtactatctcccaaagctaagagctgccgctcaaataatcagaacttctgaccaaaacagatccggcaagaccgattagcggacca	https://collections.ala.org.au/public/show/dr16844	12	16S Fish
				0.990196	Daw Island	33°51.010'	124°07.860'	29/01/2019 to 01/02/2019	DQ532841	actcgagcatatcatgttaaacaccctaaaacaaaaggttaaacttagtgaataaatgctgccgtgtcttcggttggggcgaccccggggaaacaaaaaacccccgtgtggaatgagagtactatctcccaaagctaagagctgccgctcaaatagtcagaacctctgaccaaaacagatccggcaagaccgattaacggacca	https://collections.ala.org.au/public/show/dr16844	12	16S Fish
				0.990196	Daw Island	33°51.010'	124°07.860'	29/01/2019 to 01/02/2019	DQ532841	actcgagcatatcatgttaaacaccctaaaacaaaaggttaaacttagtgaataaatgctgccgtgccttcggttggggcgaccccggggaaacaaaaaacccccgtgtggaatgagagtactatctcccaaagctaagagctgccgctcaaataatcaggacttctgaccaaaacagatccggcaagaccgattaacggacca	https://collections.ala.org.au/public/show/dr16844	12	16S Fish
				0.990196	Daw Island	33°51.010'	124°07.860'	29/01/2019 to 01/02/2019	DQ532841	actcgagcatatcatgttaaacaccccaaaacaaaaggttaaacttagtgagtaaatgctgccgtgtcttcggttggggcgaccccggggaaacaaaaaacccccgtgtggaatgagagtactatctcccaaagctaagagctgccgctcaaataatcagaacttctgaccaaaacagatccggcaagaccgattaacggacca	https://collections.ala.org.au/public/show/dr16844	12	16S Fish
				0.990196	Daw Island	33°51.010'	124°07.860'	29/01/2019 to 01/02/2019	DQ532841	actcgagcatatcatgttaaacaccctaaaacaaaaggttaaacttagtgaataaatgctgccgtgtcttcggttggggcgaccccggggaaacaaaaaacccccgtgtggaatgagagcactatctcccaaagctaagagctgccgctcaaataatcagaacttctgaccaaaacagatccggcaagaccgattagcggacca	https://collections.ala.org.au/public/show/dr16844	12	16S Fish
				0.990196	Daw Island	33°51.010'	124°07.860'	29/01/2019 to 01/02/2019	DQ532841	actcgagcatatcatgttaaacaccctaaaacaagaggttaaacttagtgaataaatgctgccgtgtcttcggttggggcgaccccggggaaacaaaaaacccccgtgtggaatgagagtactatctcccaaagctaagagctgccgctcaaataatcagaacttctgaccagaacagatccggcaagaccgattaacggacca	https://collections.ala.org.au/public/show/dr16844	12	16S Fish
				0.990196	Daw Island	33°51.010'	124°07.860'	29/01/2019 to 01/02/2019	DQ532841	actcgagcatatcatgttaaacaccctaaaacaaaaggttaaacttagtgaataaatgctgccgtgtcttcggttggggcgaccccggggaaacaaaaaacccccgtgcggaatgagagtactatctcccaaagctaagagctgccgctcaaataatcagaacctctgaccaaaacagatccggcaagaccgattaacggacca	https://collections.ala.org.au/public/show/dr16844	12	16S Fish
				0.990196	Daw Island	33°51.010'	124°07.860'	29/01/2019 to 01/02/2019	DQ532841	actcgagcatatcatgttaaacaccctaaaacaaaaggttaaacttagtgaataaatgctgccgtgtcttcggttggggcgaccccggggaaacaaaaaacccccgtgtggaatgagagtactatcccccaaagctaagagctgccgctcaaataatcagaacttctgaccagaacagatccggcaagaccgattaacggacca	https://collections.ala.org.au/public/show/dr16844	12	16S Fish
				0.990196	Daw Island	33°51.010'	124°07.860'	29/01/2019 to 01/02/2019	DQ532841	actcgagcatatcatgttaaacaccctaaaacaaaaggttaaacttagtgaataaatgctgccgtgtcttcggttggggcgaccccggggaaacaaaaaacccccgggtggaatgagagtactatctcccaaagctaagagctgccgctcaaataataagaacttctgaccaaaacagatccggcaagaccgattaacggacca	https://collections.ala.org.au/public/show/dr16844	12	16S Fish
				0.990196	Daw Island	33°51.010'	124°07.860'	29/01/2019 to 01/02/2019	DQ532841	actcgagcatatcatgttaaacaccctaaaacaaaaggttaaacttagtgaataaatgctgccgtgtcttcggttggggcgaccccgggggaacaaaaaacccccgtgtggaatgagagtactatctcccaaagctaagagctgccgctcaaataatcagaacttctgaccaaaacagatccggcaaggccgattaacggacca	https://collections.ala.org.au/public/show/dr16844	12	16S Fish
				0.990196	Daw Island	33°51.010'	124°07.860'	29/01/2019 to 01/02/2019	DQ532841	actcgagcatatcatgttaaacaccctagaacaaaaggttaaacttagtgaataaatgctgccgtgccttcggttggggcgaccccggggaaacaaaaaacccccgtgtggaatgagagtactatctcccaaagctaagagctgccgctcaaataatcagaacttctgaccaaaacagatccggcaagaccgattaacggacca	https://collections.ala.org.au/public/show/dr16844	12	16S Fish
				0.990196	Daw Island	33°51.010'	124°07.860'	29/01/2019 to 01/02/2019	DQ532841	actcgagcatatcatgttaaacaccctaaaacaaaaggttaaacttagtgaataaatgctgccgtgtcttcggttggggcgaccccggggaaacaaaaaaccccgtgtggaatgagagtactatctcccaaagctaagagctgccgctcaaataatcagaacttctggccaaaacagatccggcaagaccgattaacggacca	https://collections.ala.org.au/public/show/dr16844	12	16S Fish
				0.990196	Daw Island	33°51.010'	124°07.860'	29/01/2019 to 01/02/2019	DQ532841	actcgagcatatcatgttaaacgccctaaaacaaaaggttaaacttagtgaataaatgctgccgtgtcttcggttggggcgaccccggggaaacaaaaaacccccgtgtggaatgagagtactatctcccaaagctaagagctgccgctcaaataatcagaacttctgaccaaagcagatccggcaagaccgattaacggacca	https://collections.ala.org.au/public/show/dr16844	12	16S Fish
				0.990196	Daw Island	33°51.010'	124°07.860'	29/01/2019 to 01/02/2019	DQ532841	acccgagcatatcatgttaaacaccctaaaacaaaaggttaaacttagtgaataaatgctgccgtgtcttcggttggggcgaccccggggaaacaaaaaacccccgcgtggaatgagagtactatctcccaaagctaagagctgccgctcaaataatcagaacttctgaccaaaacagatccggcaagaccgattaacggacca	https://collections.ala.org.au/public/show/dr16844	12	16S Fish
				0.990196	Daw Island	33°51.010'	124°07.860'	29/01/2019 to 01/02/2019	DQ532841	actcgagcatatcatgttaaacaccctaaaacaaaaggttaaacttagtgaataaatgctgccgtgtcttcggttggggcgaccccggggaaacaaaaaacccccgtgtggaatgagagtactatctcccaaagctaagagctgccgctcaaataatcagaacttctgaccaaaacagatccggcaagaccgattaaaggacaa	https://collections.ala.org.au/public/show/dr16844	12	16S Fish
				0.990196	Daw Island	33°51.010'	124°07.860'	29/01/2019 to 01/02/2019	DQ532841	actcgagcatatcatgttaaacaccctaaaacaaaaggttaaacttagtgaataaatgctgccgtgtcctcggttggggcgaccccggggaaacaaaaaacccccgtgtggaatgagagtactatctcccaaagctaagagctgccgctcaaataatcagaacttctgaccaaaacagatccggcaaggccgattaacggacca	https://collections.ala.org.au/public/show/dr16844	12	16S Fish
				0.990196	Daw Island	33°51.010'	124°07.860'	29/01/2019 to 01/02/2019	DQ532841	actcgagcatgtcatgctaaacaccctaaaacaaaaggttaaacttagtgaataaatgctgccgtgtcttcggttggggcgaccccggggaaacaaaaaacccccgtgtggaatgagagtactatctcccaaagctaagagctgccgctcaaataatcagaacttctgaccaaaacagatccggcaagaccgattaacggacca	https://collections.ala.org.au/public/show/dr16844	12	16S Fish
				0.990196	Daw Island	33°51.010'	124°07.860'	29/01/2019 to 01/02/2019	DQ532841	actcgagcatatcacgttaaacaccctaaaacaaaaggttaaacttagtgaataaatgctgccgtgtcttcggttggggcgaccccggggaaacaaaaaacccccgtgtggaatgagagtactatctcccaaagctaagagctgccgctcaaataatcagaacctctgaccaaaacagatccggcaagaccgattaacggacca	https://collections.ala.org.au/public/show/dr16844	12	16S Fish
				0.990196	Daw Island	33°51.010'	124°07.860'	29/01/2019 to 01/02/2019	DQ532841	gctcgagcatatcatgttaaacaccctaaaacaaaaggttaaacttagtgaatagatgctgccgtgtcttcggttggggcgaccccggggaaacaaaaaacccccgtgtggaatgagagtactatctcccaaagctaagagctgccgctcaaataatcagaacttctgaccaaaacagatccggcaagaccgattaacggacca	https://collections.ala.org.au/public/show/dr16844	12	16S Fish
				0.990196	Daw Island	33°51.010'	124°07.860'	29/01/2019 to 01/02/2019	DQ532841	actcgagcataccatgttaaacgccctaaaacaaaaggttaaacttagtgaataaatgctgccgtgtcttcggttggggcgaccccggggaaacaaaaaacccccgtgtggaatgagagtactatctcccaaagctaagagctgccgctcaaataatcagaacttctgaccaaaacagatccggcaagaccgattaacggacca	https://collections.ala.org.au/public/show/dr16844	12	16S Fish
				0.990196	Daw Island	33°51.010'	124°07.860'	29/01/2019 to 01/02/2019	DQ532841	actcgagcatatcatgttaaacaccctaaaacaaaaggttaaacttagtgagtaaatgctgccgtgtcttcggttggggcgaccccggggaaacaaaaaacccccgtgtggaatgagagtactatctcccaaagctaagagctgccgctcaaataatcagaacttccgaccaaaacagatccggcaagaccgattaacggacca	https://collections.ala.org.au/public/show/dr16844	12	16S Fish
				0.990196	Daw Island	33°51.010'	124°07.860'	29/01/2019 to 01/02/2019	DQ532841	actcgagcatatcatgttaaacgccctaaagcaaaaggttaaacttagtgaataaatgctgccgtgtcttcggttggggcgaccccggggaaacaaaaaacccccgtgtggaatgagagtactatctcccaaagctaagagctgccgctcaaataatcagaacttctgaccaaaacagatccggcaagaccgattaacggacca	https://collections.ala.org.au/public/show/dr16844	12	16S Fish
				0.990196	Daw Island	33°51.010'	124°07.860'	29/01/2019 to 01/02/2019	DQ532841	actcgagcataccatgttaaacaccctaaaacaaaaggttaaacttagtgaataaatgctgccgtgtcttcggttggggcggccccggggaaacaaaaaacccccgtgtggaatgagagtactatctcccaaagctaagagctgccgctcaaataatcagaacttctgaccaaaacagatccggcaagaccgattaacggacca	https://collections.ala.org.au/public/show/dr16844	12	16S Fish
				0.990196	Daw Island	33°51.010'	124°07.860'	29/01/2019 to 01/02/2019	DQ532841	actcgagcataccatgttaaacaccctagaacaaaaggttaaacttagtgaataaatgctgccgtgtcttcggttggggcgaccccggggaaacaaaaaacccccgtgtggaatgagagtactatctcccaaagctaagagctgccgctcaaataatcagaacttctgaccaaaacagatccggcaagaccgattaacggacca	https://collections.ala.org.au/public/show/dr16844	12	16S Fish
				0.990196	Daw Island	33°51.010'	124°07.860'	29/01/2019 to 01/02/2019	DQ532841	actcgagcatgtcatgttaaacaccctaaaacaaaaggttaaacttagtgaataaatgctgccgtgtcttcggttggggcgaccccggggaaacaaaaaacccccgtgtggaatgagagtactatctcccaaagctaagagctgccgctcaaataatcagaacttctgaccaaaacagacccggcaagaccgattaacggacca	https://collections.ala.org.au/public/show/dr16844	12	16S Fish
				0.990196	Daw Island	33°51.010'	124°07.860'	29/01/2019 to 01/02/2019	DQ532841	actcgagcatatcatgttaaacaccctaaaacaaaaggttaaacttagtgaataaatgctgccgtgtcttcggttggggcgaccccggggaaacaaaaaacccccgcgtggaatgagagtactatctcccaaagctaagagctgccgctcagataatcagaacttctgaccaaaacagatccggcaagaccgattaacggacca	https://collections.ala.org.au/public/show/dr16844	12	16S Fish
				0.990196	Daw Island	33°51.010'	124°07.860'	29/01/2019 to 01/02/2019	DQ532841	actcgagcatatcatgttaaacaccctagaacaaaaggttaaacttagtgaataaatgctgccgtgtcttcggttggggcgaccccggggaaacaaaaaacccccgtgtggaatgagagtactatctcccaaagctaagagctgccgctcaaataatcagaacttctgaccaaaacagatccggcaaggccgattaacggacca	https://collections.ala.org.au/public/show/dr16844	12	16S Fish
				0.990196	Daw Island	33°51.010'	124°07.860'	29/01/2019 to 01/02/2019	DQ532841	gctcgagcatatcatgttaaacaccctaaaacaaaaggttaaacttagtgaataaatgctgccgtgtcttcggttggggcgaccccggggaaacaaaaaacccccgtgtggaatgagagtactatctcccaaagctaagagctgccgctcaaataatcagaacttctggccaaaacagatccggcaagaccgattaacggacca	https://collections.ala.org.au/public/show/dr16844	12	16S Fish
				0.990196	Daw Island	33°51.010'	124°07.860'	29/01/2019 to 01/02/2019	DQ532841	actcgagcatatcatgttaaacaccctaaaacaaaaggttaaacttagtgaataaatgctgccgtgtcttcggttggggcgaccccggggaaacaaaaaacccccgtgtggaatgagagtactatctcccaaagctaagagctgccgctcaaataatcagaacttctgaccaaaacaggcccggcaagaccgattaacggacca	https://collections.ala.org.au/public/show/dr16844	12	16S Fish
				0.990196	Daw Island	33°51.010'	124°07.860'	29/01/2019 to 01/02/2019	DQ532841	actcgagcatatcatgttaaacaccctaaaacaaaaggttaaacttagtgaataaatgctgccgtgtcttcggttggggcgaccccggggagacaaaaaacccccgtgtggaatgagagtactatctcccaaagctaagggctgccgctcaaataatcagaacttctgaccaaaacagatccggcaagaccgattaacggacca	https://collections.ala.org.au/public/show/dr16844	12	16S Fish
				0.990196	Daw Island	33°51.010'	124°07.860'	29/01/2019 to 01/02/2019	DQ532841	actcgagcatatcatgttaaacaccctaaaacaaaaggttaaacttagtgaataaatgctgccgtgtcttcggttggggcgaccccggggaaacaagaaacccccgtgtggaatgagagtactatctcccaaagctaagagctgccgctcaaataatcagaacttctggccaaaacagatccggcaagaccgattaacggacca	https://collections.ala.org.au/public/show/dr16844	12	16S Fish
				0.990196	Daw Island	33°51.010'	124°07.860'	29/01/2019 to 01/02/2019	DQ532841	actcgagcatatcatgttaaacaccctaaaacaaaaggttaaacttagtgaataaatgctgccgtgtcttcggttggggcgaccccggggaaacaaagaacccccgtgtggaatgagagtactatctcccaaagctaagagctgccgctcaaataatcagagcttctgaccaaaacagatccggcaagaccgattaacggacca	https://collections.ala.org.au/public/show/dr16844	12	16S Fish
				0.990196	Daw Island	33°51.010'	124°07.860'	29/01/2019 to 01/02/2019	DQ532841	gctcgagcatatcatgctaaacaccctaaaacaaaaggttaaacttagtgaataaatgctgccgtgtcttcggttggggcgaccccggggaaacaaaaaacccccgtgtggaatgagagtactatctcccaaagctaagagctgccgctcaaataatcagaacttctgaccaaaacagatccggcaagaccgattaacggacca	https://collections.ala.org.au/public/show/dr16844	12	16S Fish
				0.990196	Daw Island	33°51.010'	124°07.860'	29/01/2019 to 01/02/2019	DQ532841	acccgagcatatcatgttaaacaccctaaaacaaaaggttaaacttagtgaataaatgctgccgtgtcttcggttggggcgaccccggggaaacaaaaaacccccgtgtggaatgagagtactatctcccaaagctaagagccgccgctcaaataatcagaacttctgaccaaaacagatccggcaagaccgattaacggacca	https://collections.ala.org.au/public/show/dr16844	12	16S Fish
				0.990196	Daw Island	33°51.010'	124°07.860'	29/01/2019 to 01/02/2019	DQ532841	actcgagcatatcatgttaaacaccctaaaacaaaaggttaaacttagtgaataaatgctgccgtgccttcggttggggcgaccccggggagacaaaaaacccccgtgtggaatgagagtactatctcccaaagctaagagctgccgctcaaataatcagaacttctgaccaaaacagatccggcaagaccgattaacggacca	https://collections.ala.org.au/public/show/dr16844	12	16S Fish
				0.990196	Daw Island	33°51.010'	124°07.860'	29/01/2019 to 01/02/2019	DQ532841	actcgagcatatcatgttaaacaccctaaaacaaaaggttaaacttagtgaataaatgctgccgtgtcctcggttggggcgaccccggggaaacaaaaaacccccgtgtggaatgagagtactatctcccaaagctaagagctgccgctcaaataatcagaacttctgaccaaaacagatccggcaagaccgattagcggacca	https://collections.ala.org.au/public/show/dr16844	12	16S Fish
				0.990196	Daw Island	33°51.010'	124°07.860'	29/01/2019 to 01/02/2019	DQ532841	actcgagcatatcatgttaagcaccctaaaacaaaaggttaaacttagtgaataaatgctgccgtgtcttcggttggggcgaccccggggaaacaaaaaacccccgtgtggaatgagagtactatctcccaaagctaagagctgccgctcaaataatcagaacttctgaccaaaacagatccggcaaggccgattaacggacca	https://collections.ala.org.au/public/show/dr16844	12	16S Fish
				0.990196	Daw Island	33°51.010'	124°07.860'	29/01/2019 to 01/02/2019	DQ532841	actcgagcatatcatgttaaacaccctaaaacaaaaggttaaacttagtgaataaatgctgccgtgtcttcggttggggcgaccccggggaaacaaaaaacccccgtgcggaatgagagtactatctcccaaggctaagagctgccgctcaaataatcagaacttctgaccaaaacagatccggcaagaccgattaacggacca	https://collections.ala.org.au/public/show/dr16844	12	16S Fish
				0.990196	Daw Island	33°51.010'	124°07.860'	29/01/2019 to 01/02/2019	DQ532841	actcgagcatatcatgttaaacaccccaaaacaaaaggttaaacttagtgaataaatgctgccgtgtcttcggttggggcgaccccggggaaacaaaaaacccccgtgtggaatgagagtactatctcccaaagctaagagctgccgctcaaataatcagaacctctgaccaaaacagatccggcaagaccgattaacggacca	https://collections.ala.org.au/public/show/dr16844	12	16S Fish
				0.990196	Daw Island	33°51.010'	124°07.860'	29/01/2019 to 01/02/2019	DQ532841	actcgagcatgtcatgttaaacaccctaaaacaaaaggttaaacttagtgaataaatgctgccgtgtcttcggttggggcgaccccggggaaacaaaaaacccccgtgtggaatgagagtactatctcccaaagctaagagctgccgctcaaataatcagaacttctgaccaaaacagatccggcaagaccgattaacgggcca	https://collections.ala.org.au/public/show/dr16844	12	16S Fish
				0.990196	Daw Island	33°51.010'	124°07.860'	29/01/2019 to 01/02/2019	DQ532841	actcgagcatatcatgttaaacaccctaaaacaaaaggttaaacttagtgaataaatgctgccgtgtcttcggttggggcgaccccggggaaacaaaaaacccccgggtggaatgagagtactatatcccaaagctaagagctgccgctcaaataatcagaacttctgaccaaaacagatccggcaagaccgattaacggacca	https://collections.ala.org.au/public/show/dr16844	12	16S Fish
				0.990196	Daw Island	33°51.010'	124°07.860'	29/01/2019 to 01/02/2019	DQ532841	actcgagcatatcatgttaaacaccctaaaacaaaaggttaaacttagtgaataaatgctgccgtgtcttcggttggggcgaccccggggaaacaaaaaacccccgtgtggaatgagagtactatctcccaaagctaagagctgccgctcaaataatcagaacttctgaccaaagcagatccggcaggaccgattaacggacca	https://collections.ala.org.au/public/show/dr16844	12	16S Fish
				0.990196	Daw Island	33°51.010'	124°07.860'	29/01/2019 to 01/02/2019	DQ532841	actcgagcatatcatgttaaacaccctaaaacaaaaggttaaacttagtgaatagatgctgccgtgtcttcggttggggcgaccccggggaaacaaaaaacccccgtgtggaatgagagtactatctcccaaagctaagagctgccgcccaaataatcagaacttctgaccaaaacagatccggcaagaccgattaacggacca	https://collections.ala.org.au/public/show/dr16844	12	16S Fish
				0.990196	Daw Island	33°51.010'	124°07.860'	29/01/2019 to 01/02/2019	DQ532841	actcgagcatatcatgttaaacaccctaaaacaaaaggttaaacttagtgaataaatgctgccgtgtcttcggttggggcgaccccggggaaacaaaagacccccgtgtggaatgagagtactatctcccaaagctaagagctgccgctcaaataatcagaacttctgaccaaaacagatccggcaagaccgattaacgggcca	https://collections.ala.org.au/public/show/dr16844	12	16S Fish
				0.990196	Daw Island	33°51.010'	124°07.860'	29/01/2019 to 01/02/2019	DQ532841	actcgagcatatcatgttaaacaccctaaaacaaaaggttaaacttagtgaataaatgctgccgtgtcttcggttggggcgaccccggggaaacaaaaaacccccgtgtggaatgagagtactatctcccaaggctaagagctgccgctcaaataatcagaacttctgaccaaaacagatccggcaaggccgattaacggacca	https://collections.ala.org.au/public/show/dr16844	12	16S Fish
				0.990196	Daw Island	33°51.010'	124°07.860'	29/01/2019 to 01/02/2019	DQ532841	gctcgagcatatcatgttaaacaccctaaaacaaaaggttaaacttagtgaataaatgctgccgtgtcttcggttggggcgaccccggggaaacaaaaaacccccgcgtggaatgagagtactatctcccaaagctaagagctgccgctcaaataatcagaacttctgaccaaaacagatccggcaagaccgattaacggacca	https://collections.ala.org.au/public/show/dr16844	12	16S Fish
				0.990196	Daw Island	33°51.010'	124°07.860'	29/01/2019 to 01/02/2019	DQ532841	actcgagcatatcatgttaaacaccctaaaacaaaaggttaaacttagtgaataaatgctgctgtgtcttcggttggggcgaccccggggaaacaaaaaacccccgtgtggaatgagagtactatctcccaaagctaagagctgccgctcaaataatcagaacttccgaccaaaacagatccggcaagaccgattaacggacca	https://collections.ala.org.au/public/show/dr16844	12	16S Fish
				0.990196	Daw Island	33°51.010'	124°07.860'	29/01/2019 to 01/02/2019	DQ532841	actcgagcatatcatgttaaacaccctaaagcaaaaggttaaacttagtgaataaatgctgccgtgccttcggttggggcgaccccggggaaacaaaaaacccccgtgtggaatgagagtactatctcccaaagctaagagctgccgctcaaataatcagaacttctgaccaaaacagatccggcaagaccgattaacggacca	https://collections.ala.org.au/public/show/dr16844	12	16S Fish
				0.990196	Daw Island	33°51.010'	124°07.860'	29/01/2019 to 01/02/2019	DQ532841	actcgagcatatcatgttaaacaccctaaagcaaaaggttaaacttagtgaataaatgctgccgtgtcttcggttggggcgaccccggggaaacaaaaaacccccgtgtggaatgagagtactatctcccaaagctaggagctgccgctcaaataatcagaacttctgaccaaaacagatccggcaagaccgattaacggacca	https://collections.ala.org.au/public/show/dr16844	12	16S Fish
				0.990196	Daw Island	33°51.010'	124°07.860'	29/01/2019 to 01/02/2019	DQ532841	actcgagcatatcatgttaaacaccctaaagcaaaaggttaaacttagtgaataaatgctgccgtgtcttcggttggggcgaccccggggaaacaaaaaacccccgtgtggaatgagagtactatctcccaaagctaagagctgccgctcaaataatcaggacttctgaccaaaacagatccggcaagaccgattaacggacca	https://collections.ala.org.au/public/show/dr16844	12	16S Fish
				0.990196	Daw Island	33°51.010'	124°07.860'	29/01/2019 to 01/02/2019	DQ532841	actcgagcatatcgtgttaaacaccctaaaacaaaaggttaaacttagtgaataaatgctgccgtgtcttcggttggggcgaccccggggaaacaaaaaacccccgcgtggaatgagagtactatctcccaaagctaagagctgccgctcaaataatcagaacttctgaccaaaacagatccggcaagaccgattaacggacca	https://collections.ala.org.au/public/show/dr16844	12	16S Fish
				0.990196	Daw Island	33°51.010'	124°07.860'	29/01/2019 to 01/02/2019	DQ532841	actcgagcatatcatgttaaacaccctaaaacaaaaggttaagcttagtgaataaatgctgccgtgtcttcggttggggcgaccccggggaaacaaaaaacccccgtgtggaatgggagtactatctcccaaagctaagagctgccgctcaaataatcagaacttctgaccaaaacagatccggcaagaccgattaacggacca	https://collections.ala.org.au/public/show/dr16844	12	16S Fish
				0.990196	Daw Island	33°51.010'	124°07.860'	29/01/2019 to 01/02/2019	DQ532841	actcgagcatatcatgttaaacaccctaaaacaaaaggttaaacttagtgaataaatgctgccgtgtcttcggttggggcgaccccggggaaacaaaaaacccccgtgtggaatgagagtactatctcccaaagctaagagctgccgctcaaataatcagaacttctgaccaaaacagacccggcaagaccgattagcggacca	https://collections.ala.org.au/public/show/dr16844	12	16S Fish
				0.990196	Daw Island	33°51.010'	124°07.860'	29/01/2019 to 01/02/2019	DQ532841	actcgagcatatcatgttaaacaccctaaaacaaaaggttaaacttagtgaataaatgctgccgtgtcttcggttggggcgaccccggggaaacaaaaaacccccgtgtggagtgagagtactatctcccaaagctaagagctgccgctcaaataatcagaactcctgaccaaaacagatccggcaagaccgattaacggacca	https://collections.ala.org.au/public/show/dr16844	12	16S Fish
				0.990196	Daw Island	33°51.010'	124°07.860'	29/01/2019 to 01/02/2019	DQ532841	actcgagcatatcatgttgaacaccctaaaacaaaaggttaaacttagtgaataaatgctgccgtgtcttcggttggggcgaccccggggaaacaaaaaacccccgtgtggaatgagagtactacctcccaaagctaagagctgccgctcaaataatcagaacttctgaccaaaacagatccggcaagaccgattaacggacca	https://collections.ala.org.au/public/show/dr16844	12	16S Fish
				0.990196	Daw Island	33°51.010'	124°07.860'	29/01/2019 to 01/02/2019	DQ532841	actcgagcatatcatgttaagcaccctaaaacaaaaggttaaacttagtgaataaatgctgccgtgtcttcggttggggcgaccccggggaaacaaaaaacccccgtgtggaatgagagtactatctcccaaagctaagagctgccgctcaaataatcagaacttctggccaaaacagatccggcaagaccgattaacggacca	https://collections.ala.org.au/public/show/dr16844	12	16S Fish
				0.990196	Daw Island	33°51.010'	124°07.860'	29/01/2019 to 01/02/2019	DQ532841	actcgagcatatcatgttaaacaccctaaaacaaaaggttaaacttagtgaataaatgctgccgtgtcttcggttggggcggccccggggaaacaaaaaacccccgtgtggaatgagagtactatctcccaaagctaagagctgccgctcaaataatcagaacttctgaccaaaacagatccggcaagaccgattaacgggcca	https://collections.ala.org.au/public/show/dr16844	12	16S Fish
				0.990196	Daw Island	33°51.010'	124°07.860'	29/01/2019 to 01/02/2019	DQ532841	actcgagcatatcatgttaaacaccctaaaacaaaaggttaaacttagtgaataaatgctgccgtgtcttcggttggggcgaccccggggaaacaaaaaacccccgggtggaatgagagtactatctcccaaagataagagctgccgctcaaataatcagaacttctgaccaaaacagatccggcaagaccgattaacggacca	https://collections.ala.org.au/public/show/dr16844	12	16S Fish
				0.990196	Daw Island	33°51.010'	124°07.860'	29/01/2019 to 01/02/2019	DQ532841	actcgagcatatcatgttaaacaccctaaagcaaaaggttaaacttagtgaataaatgctgccgtgtcttcggttggggcgaccccggggaaacaaaaagcccccgtgtggaatgagagtactatctcccaaagctaagagctgccgctcaaataatcagaacttctgaccaaaacagatccggcaagaccgattaacggacca	https://collections.ala.org.au/public/show/dr16844	12	16S Fish
				0.990196	Daw Island	33°51.010'	124°07.860'	29/01/2019 to 01/02/2019	DQ532841	actcgagcatatcatgttaaacaccctaaaacaaaaggttaaacttagtgaataaatgctgccgtgtcttcggttggggcgaccccggggaaacaaaaaacccccgtgtggaatgagagcactatctcccaaagctaagagctgccgcccaaataatcagaacttctgaccaaaacagatccggcaagaccgattaacggacca	https://collections.ala.org.au/public/show/dr16844	12	16S Fish
				0.990196	Daw Island	33°51.010'	124°07.860'	29/01/2019 to 01/02/2019	DQ532841	actcgagcatatcatgttaaacaccctaaaacaaaaggttaaacttagtgaataaatgctgccgtgtcttcggttggggcgaccccggggaagcaaaaaacccccgtgtggaatgagagtactatctcccaaagctaagggctgccgctcaaataatcagaacttctgaccaaaacagatccggcaagaccgattaacggacca	https://collections.ala.org.au/public/show/dr16844	12	16S Fish
				0.990196	Daw Island	33°51.010'	124°07.860'	29/01/2019 to 01/02/2019	DQ532841	actcgagcatatcatgttaaacaccctaaagcaaaaggttaaacttagtgaataaatgctgccgtgtcttcggttggggcgaccccggggaaacaaaaaacccccgcgtggaatgagagtactatctcccaaagctaagagctgccgctcaaataatcagaacttctgaccaaaacagatccggcaagaccgattaacggacca	https://collections.ala.org.au/public/show/dr16844	12	16S Fish
				0.990196	Daw Island	33°51.010'	124°07.860'	29/01/2019 to 01/02/2019	DQ532841	gctcgagcatatcatgttaaacaccctaaaacaaaaggttaaacttagtgaataaatgctgccgtgtcttcggttggggcgaccccgggggaacaaaaaacccccgtgtggaatgagagtactatctcccaaagctaagagctgccgctcaaataatcagaacttctgaccaaaacagatccggcaagaccgattaacggacca	https://collections.ala.org.au/public/show/dr16844	12	16S Fish
				0.990196	Daw Island	33°51.010'	124°07.860'	29/01/2019 to 01/02/2019	DQ532841	actcgagcatatcatgttaaacaccctaaaacaaaaggttaaacttagtgaataaatgctgccgtgtcttcggttggggcgaccccggggaaacaaaaaacccccgggtggaatgagagtactatctcccaaagctaagagctgcctctcaaataatcagaacttctgaccaaaacagatccggcaagaccgattaacggacca	https://collections.ala.org.au/public/show/dr16844	12	16S Fish
				0.990196	Daw Island	33°51.010'	124°07.860'	29/01/2019 to 01/02/2019	DQ532841	actcgagcatatcatgttaaacaccctaaaacaaaaggttaaacttagtgaataaatgctgccgtgtcttcggttggggcgaccccggggaaacaaaaaacccccgtgtggaatgagagtactatctcccaaagctaagagctgccgcccaaataatcagaacttctgaccaaaacagatccggcaagaccgattaacgggcca	https://collections.ala.org.au/public/show/dr16844	12	16S Fish
				0.990196	Daw Island	33°51.010'	124°07.860'	29/01/2019 to 01/02/2019	DQ532841	actcgagcatatcatgttaaacaccctaaaacaaagggttaaacttagtgaataaatgctgccgtgtcttcggttggggcgaccccggggaaacaaaaaacccccgtgtggaatgagggtactatctcccaaagctaagagctgccgctcaaataatcagaacttctgaccaaaacagatccggcaagaccgattaacggacca	https://collections.ala.org.au/public/show/dr16844	12	16S Fish
				0.990196	Daw Island	33°51.010'	124°07.860'	29/01/2019 to 01/02/2019	DQ532841	actcgagcatatcatgttagacaccctaaaacaaaaggttaaacttagtgaataaatgctgccgtgtcttcggttggggcgaccccggggaaacaaaaaacccccgtgtggaatgagagtactatctcccaaagctaagagctgccgctcaaataatcagaacttctggccaaaacagatccggcaagaccgattaacggacca	https://collections.ala.org.au/public/show/dr16844	12	16S Fish
				0.990196	Daw Island	33°51.010'	124°07.860'	29/01/2019 to 01/02/2019	DQ532841	actcgagcatatcatgttaaacaccctaaaacaaaaggttaaacttagtgaataaatgctgccgtgtcttcggttggggcgaccccggggaaacaaaaaacccccgtgtggaatgagagtactatctcccaaagctaagagctgctgctcaagtaatcagaacttctgaccaaaacagatccggcaagaccgattaacggacca	https://collections.ala.org.au/public/show/dr16844	12	16S Fish
				0.990196	Daw Island	33°51.010'	124°07.860'	29/01/2019 to 01/02/2019	DQ532841	actcaagcatatcatgttaaacaccctaaaacaaaaggttaaacttagtgaataaatgctgccgtgtcttcggttggggcgaccccggggaaacaaaaaacccccgggtggaatgagagtactatctcccaaagctaagagctgccgctcaaataatcagaacttctgaccaaaacagatccggcaagaccgattaacggacca	https://collections.ala.org.au/public/show/dr16844	12	16S Fish
				0.990196	Daw Island	33°51.010'	124°07.860'	29/01/2019 to 01/02/2019	DQ532841	actcgagcatatcatgttaaacaccctaaaacaaagggttaaacttagtgaatagatgctgccgtgtcttcggttggggcgaccccggggaaacaaaaaacccccgtgtggaatgagagtactatctcccaaagctaagagctgccgctcaaataatcagaacttctgaccaaaacagatccggcaagaccgattaacggacca	https://collections.ala.org.au/public/show/dr16844	11	16S Fish
				0.990196	Daw Island	33°51.010'	124°07.860'	29/01/2019 to 01/02/2019	DQ532841	actcgagcatatcgtgttaaacaccctaaaacaaaaggttaaacttagtgaataaatgctgccgtgtcttcggctggggcgaccccggggaaacaaaaaacccccgtgtggaatgagagtactatctcccaaagctaagagctgccgctcaaataatcagaacttctgaccaaaacagatccggcaagaccgattaacggacca	https://collections.ala.org.au/public/show/dr16844	11	16S Fish
				0.990196	Daw Island	33°51.010'	124°07.860'	29/01/2019 to 01/02/2019	DQ532841	actcgagcatatcatgttaaacaccctaaaacaaaaggttaaacttagtgaataaatgctgccgtgtcttcggttggggcgaccccggggaaacaaaaaacccccgtgtggaatgagagtactatctcccaaagccaagagctgccgctcaaataatcagaacctctgaccaaaacagatccggcaagaccgattaacggacca	https://collections.ala.org.au/public/show/dr16844	11	16S Fish
				0.990196	Daw Island	33°51.010'	124°07.860'	29/01/2019 to 01/02/2019	DQ532841	actcgagcatatcatgttaaacaccctaaaacaaaaggttaaacttagtgaataaatgctgccgtgtcttcggttggggcgacctcggggaaacaaaaaacccccgtgtggaatgagagtactacctcccaaagctaagagctgccgctcaaataatcagaacttctgaccaaaacagatccggcaagaccgattaacggacca	https://collections.ala.org.au/public/show/dr16844	11	16S Fish
				0.990196	Daw Island	33°51.010'	124°07.860'	29/01/2019 to 01/02/2019	DQ532841	actcgagcatatcatgctaaacaccctaaaacaaaaggttaaacttagtgaataaatgctgccgtgtcttcggttggggcgaccccggggaaacaaagaacccccgtgtggaatgagagtactatctcccaaagctaagagctgccgctcaaataatcagaacttctgaccaaaacagatccggcaagaccgattaacggacca	https://collections.ala.org.au/public/show/dr16844	11	16S Fish
				0.990196	Daw Island	33°51.010'	124°07.860'	29/01/2019 to 01/02/2019	DQ532841	actcgagcatatcatgttaaacaccctaaaacaaagggttaaacttagtgaataaatgctgccgtgtcttcggttggggcgaccccggggagacaaaaaacccccgtgtggaatgagagtactatctcccaaagctaagagctgccgctcaaataatcagaacttctgaccaaaacagatccggcaagaccgattaacggacca	https://collections.ala.org.au/public/show/dr16844	11	16S Fish
				0.990196	Daw Island	33°51.010'	124°07.860'	29/01/2019 to 01/02/2019	DQ532841	actcgagcatatcatgttaaacaccctaaaacaaaaggttaaacttagtgaataaatgctgccgtgtcttcggttggggcgaccccggggagacaaaaaacccccgtgtggaatgagagtactatctcccaaagctaagagctgccgctcaaataatcagaactcctgaccaaaacagatccggcaagaccgattaacggacca	https://collections.ala.org.au/public/show/dr16844	11	16S Fish
				0.990196	Daw Island	33°51.010'	124°07.860'	29/01/2019 to 01/02/2019	DQ532841	actcgagcataccatgttaaacaccctaaaacaaaaggttaaacttagtgaataaatgctgccgtgccttcggttggggcgaccccggggaaacaaaaaacccccgtgtggaatgagagtactatctcccaaagctaagagctgccgctcaaataatcagaacttctgaccaaaacagatccggcaagaccgattaacggacca	https://collections.ala.org.au/public/show/dr16844	11	16S Fish
				0.990196	Daw Island	33°51.010'	124°07.860'	29/01/2019 to 01/02/2019	DQ532841	actcgagcatatcatgttaaacaccctaaaacaaaaggttaaacttagtgaataaatgctgccgtgtcttcggttggggcgaccccggggaaacaaaaaacccccgggtggaatgagagtactatctcccaaagctaagagctgccgctcaaataatcagaacttctgaccaaaacagagccggcaagaccgattaacggacca	https://collections.ala.org.au/public/show/dr16844	11	16S Fish
				0.990196	Daw Island	33°51.010'	124°07.860'	29/01/2019 to 01/02/2019	DQ532841	actcgagcatatcatgttaaacaccctaaaacaaagggttaaacttagtgaataaatgctgccgtgtcttcggttggggcgaccccggggaaacaaaaaacccccgtgtggaatgagagtactatctcccaaagctaagagctgccgctcaaataatcagaacttctgaccaaaacagatccggcaaggccgattaacggacca	https://collections.ala.org.au/public/show/dr16844	11	16S Fish
				0.990196	Daw Island	33°51.010'	124°07.860'	29/01/2019 to 01/02/2019	DQ532841	actcgagcataccatgttaaacaccctaaaacaaaaggttaaacttagtgaataaatgccgccgtgtcttcggttggggcgaccccggggaaacaaaaaacccccgtgtggaatgagagtactatctcccaaagctaagagctgccgctcaaataatcagaacttctgaccaaaacagatccggcaagaccgattaacggacca	https://collections.ala.org.au/public/show/dr16844	11	16S Fish
				0.990196	Daw Island	33°51.010'	124°07.860'	29/01/2019 to 01/02/2019	DQ532841	actcgagcatatcatgttaaacaccctaaagcaaaaggttaaacttagtgaataaatgctgccgtgtcttcggttggggcgaccccggggaaacaaaaaacccccgtgtggaatgagagtactatctcccaaagctaagagctgccgctcaaataatcagaacttctgaccagaacagatccggcaagaccgattaacggacca	https://collections.ala.org.au/public/show/dr16844	11	16S Fish
				0.990196	Daw Island	33°51.010'	124°07.860'	29/01/2019 to 01/02/2019	DQ532841	actcgagcatatcatgttaaacaccctaaaacaaaaggttaaacttagtgaataaatgctgccgtgtcttcggttggggcgaccccggggagacaaaaaacccccgtgtggaatgagagtactatctcccaaagctaagagctgccgctcaaataatcagaacttctgaccaaaacagatccggcaggaccgattaacggacca	https://collections.ala.org.au/public/show/dr16844	11	16S Fish
				0.990196	Daw Island	33°51.010'	124°07.860'	29/01/2019 to 01/02/2019	DQ532841	actcgagcatatcatgttaaacaccctaaaacaaaaggttaaacttagtgaataaatgctgccgtgtcttcggttggggcgaccccggggaaacaaaaaacccccgggtggaatgagagtactatctcccaaagctaagagctgccgctcaaataatcagaacttctgaccaaaacagatccggcaagaccgattagcggacca	https://collections.ala.org.au/public/show/dr16844	11	16S Fish
				0.990196	Daw Island	33°51.010'	124°07.860'	29/01/2019 to 01/02/2019	DQ532841	actcgggcatatcatgttaaacaccctaaaacaaaaggttaaacttagtgaataaatgctgccgtgtcttcggttggggcgaccccggggaaacaaaaaacccccgtgtggagtgagagtactatctcccaaagctaagagctgccgctcaaataatcagaacttctgaccaaaacagatccggcaagaccgattaacggacca	https://collections.ala.org.au/public/show/dr16844	11	16S Fish
				0.990196	Daw Island	33°51.010'	124°07.860'	29/01/2019 to 01/02/2019	DQ532841	actcgggcatatcatgttaaacaccctaaaacaaaaggttaaacttagtgaataaatgctgccgtgtcttcggttggggcgaccccggggaaacaaaaaaccccgtgtggaatgagagtactatctcccaaagctaagagctgccgctcaaataatcagaacttctgaccaaaacagatccggcaagaccgattaacggacca	https://collections.ala.org.au/public/show/dr16844	11	16S Fish
				0.990196	Daw Island	33°51.010'	124°07.860'	29/01/2019 to 01/02/2019	DQ532841	actcgggcatatcatgttaaacaccctaaaacaaaaggttaaacttagtgaataaatgctgccgtgtcttcggttggggcgaccccggggaaacaaaaaacccccgtgtggaatgagagtactatctcccaaagctaagagccgccgctcaaataatcagaacttctgaccaaaacagatccggcaagaccgattaacggacca	https://collections.ala.org.au/public/show/dr16844	11	16S Fish
				0.990196	Daw Island	33°51.010'	124°07.860'	29/01/2019 to 01/02/2019	DQ532841	actcgagcatatcatgttaaacaccctaaaacaaaaggttaaacttagtgaataaatgctgccgtgtcttcggttggggcgaccccggggaaacaaaaaacccccgtgtggaatgagagtactacctcccaaagctaagagctgccgctcaaataatcagaacttctgaccaaaacagatccgacaagaccgattaacggacca	https://collections.ala.org.au/public/show/dr16844	11	16S Fish
				0.990196	Daw Island	33°51.010'	124°07.860'	29/01/2019 to 01/02/2019	DQ532841	actcgagcatatcatgttaaacaccctaaaacaaaaggttaaacttagtgaatagatgctgccgtgtcttcggttggggcgaccccggggaaacaaaaaacccccgtgtggaatgagagtactatctcccaaagctaagagctgccgctcaaataatcagaacttccgaccaaaacagatccggcaagaccgattaacggacca	https://collections.ala.org.au/public/show/dr16844	11	16S Fish
				0.990196	Daw Island	33°51.010'	124°07.860'	29/01/2019 to 01/02/2019	DQ532841	actcgagcatatcatgttaaacaccctaaaacaaaaggttaaacttagtgaataaatgctgccgtgtcttcggttggggcgaccccggggaaacaaaaaacccccgtgtggaatgagagtactatctcccaaagctaagagccgccgctcaaataatcagaacttctggccaaaacagatccggcaagaccgattaacggacca	https://collections.ala.org.au/public/show/dr16844	11	16S Fish
				0.990196	Daw Island	33°51.010'	124°07.860'	29/01/2019 to 01/02/2019	DQ532841	actcaagcatatcatgttaaacaccctaaaacaaaaggttaaacttagtgaataaatgctgccgtgtcttcggttggggcgaccccggggaaacaaaaaaccccgtgtggaatgagagtactatctcccaaagctaagagctgccgctcaaataatcagaacttctgaccaaaacagatccggcaagaccgattaacggacca	https://collections.ala.org.au/public/show/dr16844	11	16S Fish
				0.990196	Daw Island	33°51.010'	124°07.860'	29/01/2019 to 01/02/2019	DQ532841	actcgagcatatcatgttaaacaccctaaaacaaaaggttaaacttagtgggtaaatgctgccgtgtcttcggttggggcgaccccggggaaacaaaaaacccccgtgtggaatgagagtactatctcccaaagctaagagctgccgctcaaataatcagaacttctgaccaaaacagatccggcaagaccgattaacggacca	https://collections.ala.org.au/public/show/dr16844	11	16S Fish
				0.990196	Daw Island	33°51.010'	124°07.860'	29/01/2019 to 01/02/2019	DQ532841	actcgagcatatcatgttaaacaccctaaaacaaaaggttaaacttagtgaataaatgctgccgtgtcttcggttggggcggccccggggaaacaaaaaacccccgtgtggaatgagagtactatcccccaaagctaagagctgccgctcaaataatcagaacttctgaccaaaacagatccggcaagaccgattaacggacca	https://collections.ala.org.au/public/show/dr16844	11	16S Fish
				0.990196	Daw Island	33°51.010'	124°07.860'	29/01/2019 to 01/02/2019	DQ532841	actcgagcatatcatgttaaacaccctaaaacaaaaggttaggcttagtgaataaatgctgccgtgtcttcggttggggcgaccccggggaaacaaaaaacccccgtgtggaatgagagtactatctcccaaagctaagagctgccgctcaaataatcagaacttctgaccaaaacagatccggcaagaccgattaacggacca	https://collections.ala.org.au/public/show/dr16844	11	16S Fish
				0.990196	Daw Island	33°51.010'	124°07.860'	29/01/2019 to 01/02/2019	DQ532841	actcgggcatatcatgttaaacaccctaaaacaaaaggttaaacttagtgaataaatgctgccgtgtcttcggttggggcgaccccggggaaacaaaaaacccccgtgtggaatgagagtactatctcccaaagctaagggctgccgctcaaataatcagaacttctgaccaaaacagatccggcaagaccgattaacggacca	https://collections.ala.org.au/public/show/dr16844	11	16S Fish
				0.990196	Daw Island	33°51.010'	124°07.860'	29/01/2019 to 01/02/2019	DQ532841	actcgagcatatcatgttaaacaccctaaaacaaaaggttaaacttagtgaataaatgctgccgtgtcttcggttggggcggccccggggaaacaaaaaacccccgcgtggaatgagagtactatctcccaaagctaagagctgccgctcaaataatcagaacttctgaccaaaacagatccggcaagaccgattaacggacca	https://collections.ala.org.au/public/show/dr16844	11	16S Fish
				0.990196	Daw Island	33°51.010'	124°07.860'	29/01/2019 to 01/02/2019	DQ532841	actcgagcatatcatgttaaacaccctaaaacaaaaggttaaacttagtgaataaatgctgccgtgtcttcggttggggcgaccccggggaaacaaaaaacccccgtgtggaatgagagtactatctcccaaagctaagagctgccgctcaaataatcagaacttccgaccaaaacggatccggcaagaccgattaacggacca	https://collections.ala.org.au/public/show/dr16844	11	16S Fish
				0.990196	Daw Island	33°51.010'	124°07.860'	29/01/2019 to 01/02/2019	DQ532841	actcgagcatatcatgttaaacaccctaaaacaaaaggttaaacttagtggataaatgctgccgtgtcttcggttggggcgaccccggggaaacaaaaaacccccgtgtggaatgagagtactatctcccaaagctaagagctgccgctcaaataatcagaacttctgaccaaaacagatccggcaaggccgattaacggacca	https://collections.ala.org.au/public/show/dr16844	11	16S Fish
				0.990196	Daw Island	33°51.010'	124°07.860'	29/01/2019 to 01/02/2019	DQ532841	actcgagcatatcatgttaaacaccctaaaacaaaaggttaaacttagtgaataaatgctgccgtgtcttcggttggggcgactccggggaaacaaaaaacccccgtgtggaatgagggtactatctcccaaagctaagagctgccgctcaaataatcagaacttctgaccaaaacagatccggcaagaccgattaacggacca	https://collections.ala.org.au/public/show/dr16844	11	16S Fish
				0.990196	Daw Island	33°51.010'	124°07.860'	29/01/2019 to 01/02/2019	DQ532841	actcgagcatatcatgttaaacaccctaaaacaaaaggttaaacttagtgaataaatgccgccgtgtcttcggttggggcgaccccggggaaacaaaaaacccccgtgtggaatgagagtactatctcccaaggctaagagctgccgctcaaataatcagaacttctgaccaaaacagatccggcaagaccgattaacggacca	https://collections.ala.org.au/public/show/dr16844	11	16S Fish
				0.990196	Daw Island	33°51.010'	124°07.860'	29/01/2019 to 01/02/2019	DQ532841	actcgagcatatcatgttagacaccctaaaacaaaaggttaaacttagtgaataaatgctgccgtgtcttcggttggggcgaccccggggaaacaaaaaacccccgtgtggaatgagagtactatctcccaaagctaagagctgccgctcaaataatcagaacttccgaccaaaacagatccggcaagaccgattaacggacca	https://collections.ala.org.au/public/show/dr16844	11	16S Fish
				0.990196	Daw Island	33°51.010'	124°07.860'	29/01/2019 to 01/02/2019	DQ532841	actcgagcatatcatgttaaacaccctaaaacaaaaggttaagcttagtgaataaatgctgccgtgtcttcggttggggcgaccccggggaaacaaaaaaccccgtgtggaatgagagtactatctcccaaagctaagagctgccgctcaaataatcagaacttctgaccaaaacagatccggcaagaccgattaacggacca	https://collections.ala.org.au/public/show/dr16844	11	16S Fish
				0.990196	Daw Island	33°51.010'	124°07.860'	29/01/2019 to 01/02/2019	DQ532841	actcgagcatatcatgttaaacaccctaaaacaaaaggttaaacttagtgaataaatgctgccgtgtcttcggttggggcgaccccggggaaacaaaggacccccgtgtggaatgagagtactatctcccaaagctaagagctgccgctcaaataatcagaacttctgaccaaaacagatccggcaagaccgattaacggacca	https://collections.ala.org.au/public/show/dr16844	11	16S Fish
				0.990196	Daw Island	33°51.010'	124°07.860'	29/01/2019 to 01/02/2019	DQ532841	actcgagcatatcatgttaaacaccctaaaacaaaaggttaaacttagtgaataaatgctgccgtgtcttcgggtggggcgaccccggggaaacaaaaaacccccgtgtggaatgagagtactatctcccaaagctaagagctgccgctcaaataatcagaacttctgaccaaaacagatccggcaagaccgagtaacggacca	https://collections.ala.org.au/public/show/dr16844	11	16S Fish
				0.990196	Daw Island	33°51.010'	124°07.860'	29/01/2019 to 01/02/2019	DQ532841	actcgagcatatcatgttaaacaccctaaaacaaaaggttaaacttagtgaataaatgctgccgtgtcttcggttggggcggccccggggaaacaaaaaacccccgtgtggaatgggagtactatctcccaaagctaagagctgccgctcaaataatcagaacttctgaccaaaacagatccggcaagaccgattaacggacca	https://collections.ala.org.au/public/show/dr16844	11	16S Fish
				0.990196	Daw Island	33°51.010'	124°07.860'	29/01/2019 to 01/02/2019	DQ532841	actcgagcatatcatgttagacaccctaaaacaaaaggttaaacttagcgaataaatgctgccgtgtcttcggttggggcgaccccggggaaacaaaaaacccccgtgtggaatgagagtactatctcccaaagctaagagctgccgctcaaataatcagaacttctgaccaaaacagatccggcaagaccgattaacggacca	https://collections.ala.org.au/public/show/dr16844	11	16S Fish
				0.990196	Daw Island	33°51.010'	124°07.860'	29/01/2019 to 01/02/2019	DQ532841	actcgagcatatcatgctaaacaccctaaaacaaaaggttaagcttagtgaataaatgctgccgtgtcttcggttggggcgaccccggggaaacaaaaaacccccgtgtggaatgagagtactatctcccaaagctaagagctgccgctcaaataatcagaacttctgaccaaaacagatccggcaagaccgattaacggacca	https://collections.ala.org.au/public/show/dr16844	11	16S Fish
				0.990196	Daw Island	33°51.010'	124°07.860'	29/01/2019 to 01/02/2019	DQ532841	actcgagcatatcatgttaaacaccctaaaacaaaaggttaaacttagtgaataaatgctgccgtgtcctcggttggggcgaccccggggagacaaaaaacccccgtgtggaatgagagtactatctcccaaagctaagagctgccgctcaaataatcagaacttctgaccaaaacagatccggcaagaccgattaacggacca	https://collections.ala.org.au/public/show/dr16844	11	16S Fish
				0.990196	Daw Island	33°51.010'	124°07.860'	29/01/2019 to 01/02/2019	DQ532841	actcgagcatatcatgttaaacaccctaaaacaagaggttaaacttagtgaataaatgctgccgtgtcttcggttggggcgaccccgggggaacaaaaaacccccgtgtggaatgagagtactatctcccaaagctaagagctgccgctcaaataatcagaacttctgaccaaaacagatccggcaagaccgattaacggacca	https://collections.ala.org.au/public/show/dr16844	11	16S Fish
				0.990196	Daw Island	33°51.010'	124°07.860'	29/01/2019 to 01/02/2019	DQ532841	actcgagcatatcatgttaaacaccctaaaacaaaaggttaaacttagtgaataaatgctgccgtgtcttcggttggggcgaccccggggaaacaaaaagcccccgtgtggaatgagggtactatctcccaaagctaagagctgccgctcaaataatcagaacttctgaccaaaacagatccggcaagaccgattaacggacca	https://collections.ala.org.au/public/show/dr16844	11	16S Fish
				0.990196	Daw Island	33°51.010'	124°07.860'	29/01/2019 to 01/02/2019	DQ532841	gctcgagcatatcatgttaaacaccctaaaacaaaaggttaaacttagtgaataaatgctgccgtgtcttcggttggggcgaccccggggaaacaaaagacccccgtgtggaatgagagtactatctcccaaagctaagagctgccgctcaaataatcagaacttctgaccaaaacagatccggcaagaccgattaacggacca	https://collections.ala.org.au/public/show/dr16844	11	16S Fish
				0.990196	Daw Island	33°51.010'	124°07.860'	29/01/2019 to 01/02/2019	DQ532841	actcgagcatatcatgttaaacaccctaaaacaaagggttaaacttagtgaataaatgctgccgtgtcttcggttggggcgaccccggggaaacaaaaaacccccgtgtggaatgagagtactatctcccaaagctaagagctgccgctcaaataatcagaacttctgaccaaaacagatccggcaagaccgactaacggacca	https://collections.ala.org.au/public/show/dr16844	11	16S Fish
				0.990196	Daw Island	33°51.010'	124°07.860'	29/01/2019 to 01/02/2019	DQ532841	actcgagcatatcatgttaaacaccctaaaacaaaaggttaaacttagtgaataaatgctgccgtgtcttcggttggggcgaccccggggaaacaagaaacccccgtgtggaatgagagtactatctcccaaagctaagagctgccgctcaaataatcagaacttctgaccaaaacagatccggcaagaccgattagcggacca	https://collections.ala.org.au/public/show/dr16844	11	16S Fish
				0.990196	Daw Island	33°51.010'	124°07.860'	29/01/2019 to 01/02/2019	DQ532841	actcgggcatatcatgttaaacaccctaaaacaaaaggttaaacttagtgaataaatgctgccgtgtcttcggttggggcgaccccggggaaacaaagaacccccgtgtggaatgagagtactatctcccaaagctaagagctgccgctcaaataatcagaacttctgaccaaaacagatccggcaagaccgattaacggacca	https://collections.ala.org.au/public/show/dr16844	11	16S Fish
				0.990196	Daw Island	33°51.010'	124°07.860'	29/01/2019 to 01/02/2019	DQ532841	actcgagcatatcatgttaaacaccctgaaacaaaaggttaaacttagtgaataaatgctgccgtgtcttcggttggggcgaccccggggaaacaaaaaacccccgggtggaatgagagtactatctcccaaagctaagagctgccgctcaaataatcagaacttctgaccaaaacagatccggcaagaccgattaacggacca	https://collections.ala.org.au/public/show/dr16844	11	16S Fish
				0.990196	Daw Island	33°51.010'	124°07.860'	29/01/2019 to 01/02/2019	DQ532841	actcgagcatatcatgttaaacaccctaaaacaaaaggttaaacttagtggataaatgctgccgtgtcttcggttggggcgaccccggggagacaaaaaacccccgtgtggaatgagagtactatctcccaaagctaagagctgccgctcaaataatcagaacttctgaccaaaacagatccggcaagaccgattaacggacca	https://collections.ala.org.au/public/show/dr16844	11	16S Fish
				0.990196	Daw Island	33°51.010'	124°07.860'	29/01/2019 to 01/02/2019	DQ532841	actcgagcatatcatgttaaacaccctaaaacaaaaggttaaacttagtgaataaatgctgccgtgtcttcggttggggcgaccccggggaagcaaaaaacccccgtgtggaatgagagtactatctcccaaagctaagagctgccgctcaagtaatcagaacttctgaccaaaacagatccggcaagaccgattaacggacca	https://collections.ala.org.au/public/show/dr16844	11	16S Fish
				0.990196	Daw Island	33°51.010'	124°07.860'	29/01/2019 to 01/02/2019	DQ532841	actcgagcatatcatgttaaacaccctaaaacaaaaggttaaacttagtgaataaatgctgccgtgtcttcggttggggcgaccccggggaaacaaaagacccccgtgtggaatgagggtactatctcccaaagctaagagctgccgctcaaataatcagaacttctgaccaaaacagatccggcaagaccgattaacggacca	https://collections.ala.org.au/public/show/dr16844	11	16S Fish
				0.990196	Daw Island	33°51.010'	124°07.860'	29/01/2019 to 01/02/2019	DQ532841	actcgagcatatcatgttaaacaccctaaaacaaaaggttaaacttagtgaataaatgctgccgtgtcttcggttggggcgaccccggggaaacaaaaacccccgtgtggaatgagaatactatctcccaaagctaagagctgccgctcaaataatcagaacttctgaccaaaacagatccggcaagaccgattaacggacca	https://collections.ala.org.au/public/show/dr16844	11	16S Fish
				0.990196	Daw Island	33°51.010'	124°07.860'	29/01/2019 to 01/02/2019	DQ532841	actcgagcatatcatgctaaacaccctaaaacaaaaggttaaacttagtgaataaatgctgccgtgtcttcggttggggcgaccccggggaaacaaaaaacccccgtgtggaatgagagtactatctcccaaagctaagagctgccgctcaaataatcagaacttctgaccaaaacaggtccggcaagaccgattaacggacca	https://collections.ala.org.au/public/show/dr16844	11	16S Fish
				0.990196	Daw Island	33°51.010'	124°07.860'	29/01/2019 to 01/02/2019	DQ532841	actcgagcatatcatgttaaacaccctaaaacaaaaggttaaacttagtgaataaatgctgccgtgtcttcggttggggcgaccccggggaaacaaaaaacccccgtgtggaatgggagtactatctcccaaggctaagagctgccgctcaaataatcagaacttctgaccaaaacagatccggcaagaccgattaacggacca	https://collections.ala.org.au/public/show/dr16844	11	16S Fish
				0.990196	Daw Island	33°51.010'	124°07.860'	29/01/2019 to 01/02/2019	DQ532841	actcgagcatatcatgttaaacaccctaaaacaaaaggttaaacttagtgaataaatgctgccgtgtcttcggttggggcgaccccggggaaacaaaaaacccccgggtggaatgagagtactatctcccaaagctaagagctgccgctcaaataatcagaacttctgaccaaaacaggtccggcaagaccgattaacggacca	https://collections.ala.org.au/public/show/dr16844	11	16S Fish
				0.990196	Daw Island	33°51.010'	124°07.860'	29/01/2019 to 01/02/2019	DQ532841	actcgagcatatcatgttaaacaccctaaaacaaaaggttaaacttagtgaataaatgctgccgtgtcttcggttggggcgaccccggggaaacaaaaaacccccgtgtggaatgagagtactatctcccaaagctaagagctgccgctcaaataatcagaacttctgaccaaaacagacccggcaggaccgattaacggacca	https://collections.ala.org.au/public/show/dr16844	11	16S Fish
				0.990196	Daw Island	33°51.010'	124°07.860'	29/01/2019 to 01/02/2019	DQ532841	actcgagcatatcatgttaaacaccctaaaacaaaaggttaaacttagtgaataaatgctgccgtgtcttcggttggggcgaccccggggaaacaaaaaacccccgtgtggaatgagagtactatctcccaaagctaagagctgccgctcaaataatcagaaattctgaccaaaacagatccggcaagaccgattaacggaaca	https://collections.ala.org.au/public/show/dr16844	11	16S Fish
				0.990196	Daw Island	33°51.010'	124°07.860'	29/01/2019 to 01/02/2019	DQ532841	actcgagcatatcatgttaaacaccctaaaacagaaggttaaacttagtgaataaatgctgccgtgtcttcggttggggcgaccccggggaaacaaaaaacccccgtgtggaatgagagtactatctcccaaagctaagagctgccgctcaaataatcagaacttctgaccaaaacagatccggcaagaccgattaacgggcca	https://collections.ala.org.au/public/show/dr16844	11	16S Fish
				0.990196	Daw Island	33°51.010'	124°07.860'	29/01/2019 to 01/02/2019	DQ532841	acccgagcatatcatgttaaacaccctaaaacaaaaggttaaacttagtgaataaatgctgccgtgtcttcggttggggcgaccccggggaaacaaaaaacccccgtgtggaatgagagtactatctcccaaagctaagagctgccgctcaaataatcagagcttctgaccaaaacagatccggcaagaccgattaacggacca	https://collections.ala.org.au/public/show/dr16844	11	16S Fish
				0.990196	Daw Island	33°51.010'	124°07.860'	29/01/2019 to 01/02/2019	DQ532841	actcgagcatatcatgttaaacaccctaaaacaaaaggttaaacttagtgaataaatgctgccgtgtcttcggttggggcgaccccggggaaacaaagagcccccgtgtggaatgagagtactatctcccaaagctaagagctgccgctcaaataatcagaacttctgaccaaaacagatccggcaagaccgattaacggacca	https://collections.ala.org.au/public/show/dr16844	11	16S Fish
				0.990196	Daw Island	33°51.010'	124°07.860'	29/01/2019 to 01/02/2019	DQ532841	actcgagcataccatgttaaacaccctaaaacaaaaggttaaacttagtgaataaatgctgccgtgtcttcggttggggcgaccccggggaaacaaaaaacccccgtgtggaatgagagtactatctcccaaagctaagagctgccgctcaaatagtcagaacttctgaccaaaacagatccggcaagaccgattaacggacca	https://collections.ala.org.au/public/show/dr16844	11	16S Fish
				0.990196	Daw Island	33°51.010'	124°07.860'	29/01/2019 to 01/02/2019	DQ532841	actcgagcatatcatgttaaacaccccaaaacaaaaggttaagcttagtgaataaatgctgccgtgtcttcggttggggcgaccccggggaaacaaaaaacccccgtgtggaatgagagtactatctcccaaagctaagagctgccgctcaaataatcagaacttctgaccaaaacagatccggcaagaccgattaacggacca	https://collections.ala.org.au/public/show/dr16844	11	16S Fish
				0.990196	Daw Island	33°51.010'	124°07.860'	29/01/2019 to 01/02/2019	DQ532841	actcgagcatatcatgttaaacaccctaaaacaaaaggttaaacttagtgaataaatgctgccgtgtcctcggttggggcgaccccggggaaacaaaaaacccccgtgtggaatgagagtactatctcccaaagctaagagctgccgctcaaataatcagaacttctgaccaaaacagatccagcaagaccgattaacggacca	https://collections.ala.org.au/public/show/dr16844	11	16S Fish
				0.990196	Daw Island	33°51.010'	124°07.860'	29/01/2019 to 01/02/2019	DQ532841	actcgagcatatcatgttaaacaccctaaaacaaaaggttaaacttagtgaataaatgctgccgtgtcttcggttggggcgaccccggggaaacaaaaaacccccgcgtggaatgagaggactatctcccaaagctaagagctgccgctcaaataatcagaacttctgaccaaaacagatccggcaagaccgattaacggacca	https://collections.ala.org.au/public/show/dr16844	11	16S Fish
				0.990196	Daw Island	33°51.010'	124°07.860'	29/01/2019 to 01/02/2019	DQ532841	actcgagcatatcacgttaaacaccctaaaacaaaaggttaaacttagtgagtaaatgctgccgtgtcttcggttggggcgaccccggggaaacaaaaaacccccgtgtggaatgagagtactatctcccaaagctaagagctgccgctcaaataatcagaacttctgaccaaaacagatccggcaagaccgattaacggacca	https://collections.ala.org.au/public/show/dr16844	11	16S Fish
				0.990196	Daw Island	33°51.010'	124°07.860'	29/01/2019 to 01/02/2019	DQ532841	actcgagcatatcatgttaaacaccctaaagcaaaaggctaaacttagtgaataaatgctgccgtgtcttcggttggggcgaccccggggaaacaaaaaacccccgtgtggaatgagagtactatctcccaaagctaagagctgccgctcaaataatcagaacttctgaccaaaacagatccggcaagaccgattaacggacca	https://collections.ala.org.au/public/show/dr16844	11	16S Fish
				0.990196	Daw Island	33°51.010'	124°07.860'	29/01/2019 to 01/02/2019	DQ532841	actcgagcatatcatgttaaacaccctaaaacaaaaggttaaacttagtgaataaatgctgccgtgtcctcggttggggcgaccccggggaaacaaaaaacccccgtgtggaatgagagtactatctcccaaagctaagagctgccgctcaaataatcagaacttctgaccaaaacaggtccggcaagaccgattaacggacca	https://collections.ala.org.au/public/show/dr16844	11	16S Fish
				0.990196	Daw Island	33°51.010'	124°07.860'	29/01/2019 to 01/02/2019	DQ532841	actcgagcatatcacgttaaacaccctaaaacaagaggttaaacttagtgaataaatgctgccgtgtcttcggttggggcgaccccggggaaacaaaaaacccccgtgtggaatgagagtactatctcccaaagctaagagctgccgctcaaataatcagaacttctgaccaaaacagatccggcaagaccgattaacggacca	https://collections.ala.org.au/public/show/dr16844	11	16S Fish
				0.990196	Daw Island	33°51.010'	124°07.860'	29/01/2019 to 01/02/2019	DQ532841	actcgagcatatcatgctaaacaccctaaaacaaaaggttaaacttagtgaataaatgctgccgtgtcttcggttggggcgaccccggggaaacaaaaaacccccgtgtggaatgagagtactatctcccaaagctaagagctgccgctcaaataatcagaacttctgaccaaaacagatccggcaagaccgattaacgggcca	https://collections.ala.org.au/public/show/dr16844	11	16S Fish
				0.990196	Daw Island	33°51.010'	124°07.860'	29/01/2019 to 01/02/2019	DQ532841	actcgagcatatcgtgttaaacaccctaagacaaaaggttaaacttagtgaataaatgctgccgtgtcttcggttggggcgaccccggggaaacaaaaaacccccgtgtggaatgagagtactatctcccaaagctaagagctgccgctcaaataatcagaacttctgaccaaaacagatccggcaagaccgattaacggacca	https://collections.ala.org.au/public/show/dr16844	11	16S Fish
				0.990196	Daw Island	33°51.010'	124°07.860'	29/01/2019 to 01/02/2019	DQ532841	actcgagcatatcatgttaaacaccctagaacaaagggttaaacttagtgaataaatgctgccgtgtcttcggttggggcgaccccggggaaacaaaaaacccccgtgtggaatgagagtactatctcccaaagctaagagctgccgctcaaataatcagaacttctgaccaaaacagatccggcaagaccgattaacggacca	https://collections.ala.org.au/public/show/dr16844	11	16S Fish
				0.990196	Daw Island	33°51.010'	124°07.860'	29/01/2019 to 01/02/2019	DQ532841	actcgagcatatcatgttaaacaccctaaaacaaaaggttaaacttagtgaataaatgctgccgtgtcttcggttggggcgaccccggggaaacaaaagacccccgtgtggagtgagagtactatctcccaaagctaagagctgccgctcaaataatcagaacttctgaccaaaacagatccggcaagaccgattaacggacca	https://collections.ala.org.au/public/show/dr16844	11	16S Fish
				0.990196	Daw Island	33°51.010'	124°07.860'	29/01/2019 to 01/02/2019	DQ532841	actcgagcatatcatgttaaacaccctaaaacaaaaggttaaacttagtgaataaatgctgccgtgtcttcggttggggcgaccccggggaaacaaaaaacccccgtgcggaatgagagtactatctcccaaagctaagagctgccgctcaaataatcagaacttctgaccaaaacaggtccggcaagaccgattaacggacca	https://collections.ala.org.au/public/show/dr16844	11	16S Fish
				0.990196	Daw Island	33°51.010'	124°07.860'	29/01/2019 to 01/02/2019	DQ532841	actcgagcatatcatgttaaacaccctaaaacaaaaggttaaacttagtgaataaatgctgccgtgtcttcggttggggcgaccccggggaaacaaaaagcccccgcgtggaatgagagtactatctcccaaagctaagagctgccgctcaaataatcagaacttctgaccaaaacagatccggcaagaccgattaacggacca	https://collections.ala.org.au/public/show/dr16844	11	16S Fish
				0.990196	Daw Island	33°51.010'	124°07.860'	29/01/2019 to 01/02/2019	DQ532841	actcgagcatatcatgttaaacaccctaaagcaaaaggttaaacttagtgaataaatgctgccgtgtcttcggttggggcgaccccggggaaacaaaaaacccccgtgtggaatgagagtactatctcccaaagctaagagctgccgctcaaataatcagaacttctgaccaaaacagatctggcaagaccgattaacggacca	https://collections.ala.org.au/public/show/dr16844	11	16S Fish
				0.990196	Daw Island	33°51.010'	124°07.860'	29/01/2019 to 01/02/2019	DQ532841	actcgagcatatcatgttaaacaccctaaaacaaagggttaaacttagtgaataaatgctgccgtgtcttcggttggggcgaccccggggaaacaaaaaacccccgtgtggaatgagagtactatctcccaaagctaagagctgccgctcaaataatcagaacttctgaccaaaacaggtccggcaagaccgattaacggacca	https://collections.ala.org.au/public/show/dr16844	11	16S Fish
				0.990196	Daw Island	33°51.010'	124°07.860'	29/01/2019 to 01/02/2019	DQ532841	actcgagcatatcatgttaaacaccctaaaacaaaaggttaaacttagtgaataaatgctgccgtgtcttcggttggggcgaccccggggaaacaaaaaacccccgtgtggaatgagggtactatctcccaaagctaagagctgccgctcaaataatcagaacttctgaccaaaacaggtccggcaagaccgattaacggacca	https://collections.ala.org.au/public/show/dr16844	11	16S Fish
				0.990196	Daw Island	33°51.010'	124°07.860'	29/01/2019 to 01/02/2019	DQ532841	actcgagcatatcatgttaaacaccctaaaacaaaaggttaaacttagtgaataaatgctgccgtgtcttcggttggggcgaccccggggaaacaaaaaacccccgggtggaatgagagtactatctcccaaagctaagagctgccgctcaaataatcagaacttctgaccaaaacagatccggcaagaccgattaacggaccc	https://collections.ala.org.au/public/show/dr16844	11	16S Fish
				0.990196	Daw Island	33°51.010'	124°07.860'	29/01/2019 to 01/02/2019	DQ532841	actcgagcatatcatgttaaacaccctagaacaaaaggttaaacttagtgaataaatgctgccgtgtcttcggttggggcgaccccggggaaacaaaaaacccccgtgtggaatgagagtactatctcccaaagctaagagctgccgcccaaataatcagaacttctgaccaaaacagatccggcaagaccgattaacggacca	https://collections.ala.org.au/public/show/dr16844	11	16S Fish
				0.990196	Daw Island	33°51.010'	124°07.860'	29/01/2019 to 01/02/2019	DQ532841	actcgagcatatcatgttaaacaccctaaaacaaaaggttaaacttagtgaataagtgccgccgtgtcttcggttggggcgaccccggggaaacaaaaaacccccgtgtggaatgagagtactatctcccaaagctaagagctgccgctcaaataatcagaacttctgaccaaaacagatccggcaagaccgattaacggacca	https://collections.ala.org.au/public/show/dr16844	11	16S Fish
				0.990196	Daw Island	33°51.010'	124°07.860'	29/01/2019 to 01/02/2019	DQ532841	actcgagcatatcatgttaaacaccctaaaacaaaaggttaaacttagtgaataaatgctgccgtgtcttcggttggggcgaccccggggaaacaaaaaacccccgcgtggaatgagagtactatctcccaaagctaagggctgccgctcaaataatcagaacttctgaccaaaacagatccggcaagaccgattaacggacca	https://collections.ala.org.au/public/show/dr16844	11	16S Fish
				0.990196	Daw Island	33°51.010'	124°07.860'	29/01/2019 to 01/02/2019	DQ532841	actcgagcatatcatgttaaacaccctaaagcaaaaggttaaacttagtgaataaatgctgccgtgtcttcggttggggcgaccccggggaaacaaaaaacccccgtgtggaatgagagtactatctcccaaagctaagagctgccgctcaaataatcagaacttctgaccaaaacggatccggcaagaccgattaacggacca	https://collections.ala.org.au/public/show/dr16844	11	16S Fish
				0.990196	Daw Island	33°51.010'	124°07.860'	29/01/2019 to 01/02/2019	DQ532841	actcgagcatatcatgttaaacaccctaaaacaaaaggttaaacttagcgaataaatgctgccgtgtcttcggttggggcgaccccggggaaacaaaaaacccccgtgtggagtgagagtactatctcccaaagctaagagctgccgctcaaataatcagaacttctgaccaaaacagatccggcaagaccgattaacggacca	https://collections.ala.org.au/public/show/dr16844	11	16S Fish
				0.990196	Daw Island	33°51.010'	124°07.860'	29/01/2019 to 01/02/2019	DQ532841	actcgggcatatcatgttaaacaccctaaaacaaaaggttaaacttagtgaataaatgctgccgtgtcttcggttggggcgaccccgggggaacaaaaaacccccgtgtggaatgagagtactatctcccaaagctaagagctgccgctcaaataatcagaacttctgaccaaaacagatccggcaagaccgattaacggacca	https://collections.ala.org.au/public/show/dr16844	11	16S Fish
				0.990196	Daw Island	33°51.010'	124°07.860'	29/01/2019 to 01/02/2019	DQ532841	actcgagcatatcatgttaaacaccctaaaacaaaaggttaaacttagtgaataaatgctgccgtgtcttcggttggggcgaccccggggaaacaaaaaacccccgggtggaatgagagtactatctcccaaagctaagagctgccgctcaagtaatcagaacttctgaccaaaacagatccggcaagaccgattaacggacca	https://collections.ala.org.au/public/show/dr16844	11	16S Fish
				0.990196	Daw Island	33°51.010'	124°07.860'	29/01/2019 to 01/02/2019	DQ532841	actcgagcatatcatgttaaacaccctaaaacaaaaggttaaacttagtgaataaatgctgccgtgtcttcggttggggcgaccccggggaaacaaaaaacccccgggtggaatgagagtactatctcccaaagctaagagctgccgctcaaataatcagaacttctgaccaaaacatatccggcaagaccgattaacggacca	https://collections.ala.org.au/public/show/dr16844	11	16S Fish
				0.990196	Daw Island	33°51.010'	124°07.860'	29/01/2019 to 01/02/2019	DQ532841	actcgggcatatcatgctaaacaccctaaaacaaaaggttaaacttagtgaataaatgctgccgtgtcttcggttggggcgaccccggggaaacaaaaaacccccgtgtggaatgagagtactatctcccaaagctaagagctgccgctcaaataatcagaacttctgaccaaaacagatccggcaagaccgattaacggacca	https://collections.ala.org.au/public/show/dr16844	11	16S Fish
				0.990196	Daw Island	33°51.010'	124°07.860'	29/01/2019 to 01/02/2019	DQ532841	actcgagcatatcatgttaaacaccctaaaacaaaaggttaaacttagtgaataaatgctgccgtgtcttcggttggggcgaccccggggaaacaaaaaacccccgtgtggaatgagagtactacctcccaaagctaagagctgccgctcaaataatcagaacttctgaccaaaacagatccggcgagaccgattaacggacca	https://collections.ala.org.au/public/show/dr16844	11	16S Fish
				0.990196	Daw Island	33°51.010'	124°07.860'	29/01/2019 to 01/02/2019	DQ532841	actcgagcataccatgttaaacaccctaaaacaaaaggttaaacttagtgaataaatgctgccgtgtcttcggttggggcgaccccggggaaacaaaaaacccccgtgtggaatgagagtactatctcccaaagctaagagctgccgctcaaataatcagaacttctgaccaaaacagatccggcaagaccgattagcggacca	https://collections.ala.org.au/public/show/dr16844	11	16S Fish
				0.990196	Daw Island	33°51.010'	124°07.860'	29/01/2019 to 01/02/2019	DQ532841	aatcgagcatatcatgttaaacaccctaaaacaaaaggttaaacttagtgaataaatgctgccgtgtcttcggttggggcgaccccggggaaacaaaaaacccccgtgtggaatgagagtactatctcccaaagctaagagctgccgctcaaataatcagaacttctgaccaaaacagatccggaaagaccgattaacggacca	https://collections.ala.org.au/public/show/dr16844	11	16S Fish
				0.990196	Daw Island	33°51.010'	124°07.860'	29/01/2019 to 01/02/2019	DQ532841	actcgagcatatcatgttaaacaccctaaaacaaaaggttaaacttagtgaataaatgctgccgtgtcttcggttggggcgaccccggggaaacaaaaaacccccgtgtggaatgagagtactatctcccaaagctaagagctgcagctcaaataatcagaacttatgaccaaaacagatccggcaagaccgattaacggacca	https://collections.ala.org.au/public/show/dr16844	11	16S Fish
				0.990196	Daw Island	33°51.010'	124°07.860'	29/01/2019 to 01/02/2019	DQ532841	actcgagcatatcatgttaaacaccctaaagcaaaaggttaaacttagtgaataaatgctgccgtgtcttcggttggggcgaccccggggaaacaaaaaacccccgtgtggaatgagagtactatctcccaaagctaagagctgccgctcaaataaccagaacttctgaccaaaacagatccggcaagaccgattaacggacca	https://collections.ala.org.au/public/show/dr16844	10	16S Fish
				0.990196	Daw Island	33°51.010'	124°07.860'	29/01/2019 to 01/02/2019	DQ532841	actcgagcatatcatgttaaacaccctaaaacaaaaggttaagcttagtgaataaatgctgccgtgtcttcggttggggcgaccccggggaaacaaaaaacccccgtgtggaatgagagtactatcccccaaagctaagagctgccgctcaaataatcagaacttctgaccaaaacagatccggcaagaccgattaacggacca	https://collections.ala.org.au/public/show/dr16844	10	16S Fish
				0.990196	Daw Island	33°51.010'	124°07.860'	29/01/2019 to 01/02/2019	DQ532841	actcgagcatatcatgttaaacaccctaaaacagaaggttaaacttagtgaataaatgctgccgtgtcttcggttggggcgaccccggggaaacaaaaaacccccgtgtggaatgagagtactatctcccaaagctaagagctgccgctcaaataatcagaacttctgaccaaaacagacccggcaagaccgattaacggacca	https://collections.ala.org.au/public/show/dr16844	10	16S Fish
				0.990196	Daw Island	33°51.010'	124°07.860'	29/01/2019 to 01/02/2019	DQ532841	actcgagcatatcatgttaaacaccctaaaacaaaaggttaaacttagtgaataaatgctgccgtgtcttcggtcggggcgaccccggggaaacaaagaacccccgtgtggaatgagagtactatctcccaaagctaagagctgccgctcaaataatcagaacttctgaccaaaacagatccggcaagaccgattaacggacca	https://collections.ala.org.au/public/show/dr16844	10	16S Fish
				0.990196	Daw Island	33°51.010'	124°07.860'	29/01/2019 to 01/02/2019	DQ532841	actcgagcatatcatgttaaacaccctaaaacaaaaggttaaacttagtgaataaatgctgccgtgtcttcggttggggcgaccccggggaaacaaaaaacccccgtgtggaatgagagtactatctcccaaagctaagggccgccgctcaaataatcagaacttctgaccaaaacagatccggcaagaccgattaacggacca	https://collections.ala.org.au/public/show/dr16844	10	16S Fish
				0.990196	Daw Island	33°51.010'	124°07.860'	29/01/2019 to 01/02/2019	DQ532841	actcgagcatatcatgttaaacaccctaaaacaaaaggttaaacttagtgaataaatgctgccgtgtcttcggttggggcgaccccggggaaacaaaaaacccccgtgtggaatgagagtactatcccccaaagctaagagctgccgctcaaataatcaggacttctgaccaaaacagatccggcaagaccgattaacggacca	https://collections.ala.org.au/public/show/dr16844	10	16S Fish
				0.990196	Daw Island	33°51.010'	124°07.860'	29/01/2019 to 01/02/2019	DQ532841	actcgagcatatcatgttaaacaccctaaaacaaaaggttgaacttagtgaataaatgctgccgtgtcttcggttggggcgaccccggggaaacaaaaaacccccgtgtggaatgagagtactatctcccaaagctaagagctgccgctcaaataatcagaacttctgaccaaaacagatccggcaaggccgattaacggacca	https://collections.ala.org.au/public/show/dr16844	10	16S Fish
				0.990196	Daw Island	33°51.010'	124°07.860'	29/01/2019 to 01/02/2019	DQ532841	actcgagcatatcatgttaaacaccctaaaacaaaaggttaaacttagtgaataaatgctgccgtgtcttcggttggggcggccccggggagacaaaaaacccccgtgtggaatgagagtactatctcccaaagctaagagctgccgctcaaataatcagaacttctgaccaaaacagatccggcaagaccgattaacggacca	https://collections.ala.org.au/public/show/dr16844	10	16S Fish
				0.990196	Daw Island	33°51.010'	124°07.860'	29/01/2019 to 01/02/2019	DQ532841	actcgagcatatcatgttaaacaccctaaaacaaaaggttaaacttagtgaataaatgctgccgtgtcctcggttggggcgaccccggggaaacaaaaaacccccgtgtggaatgagagtactatctcccaaagctaagagctgccgcccaaataatcagaacttctgaccaaaacagatccggcaagaccgattaacggacca	https://collections.ala.org.au/public/show/dr16844	10	16S Fish
				0.990196	Daw Island	33°51.010'	124°07.860'	29/01/2019 to 01/02/2019	DQ532841	actcgagcatatcatgttaaacaccctaaaacaaaaggttaaacttagtgaataaatgccgccgtgtcttcggttggggcgaccccggggaaacaaaaaacccccgtgtggaatgagagtactatctcccaaagctaagagctgccgctcaaatagtcagaacttctgaccaaaacagatccggcaagaccgattaacggacca	https://collections.ala.org.au/public/show/dr16844	10	16S Fish
				0.990196	Daw Island	33°51.010'	124°07.860'	29/01/2019 to 01/02/2019	DQ532841	actcgagcgtatcatgttaaacaccctaaaacaaaaggttaaacttagtgaataaatgctgccgtgtcttcggttggggcgaccccggggaaacaaaaaacccccgtgtggaatgagagtactatctcccaaagctaagagctgccgctcaaataatcagaacttccgaccaaaacagatccggcaagaccgattaacggacca	https://collections.ala.org.au/public/show/dr16844	10	16S Fish
				0.990196	Daw Island	33°51.010'	124°07.860'	29/01/2019 to 01/02/2019	DQ532841	actcgagcgtatcatgttaaacaccctaaaacaaaaggttaaacttagtgaataaatgctgccgtgtcttcggttggggcgaccccgggggaacaaaaaacccccgtgtggaatgagagtactatctcccaaagctaagagctgccgctcaaataatcagaacttctgaccaaaacagatccggcaagaccgattaacggacca	https://collections.ala.org.au/public/show/dr16844	10	16S Fish
				0.990196	Daw Island	33°51.010'	124°07.860'	29/01/2019 to 01/02/2019	DQ532841	actcgagcatgtcatgttaaacaccctaaaacaaaaggttaaacttagtgaataaatgctgccgtgtcttcggttggggcgatcccggggaaacaaaaaacccccgtgtggaatgagagtactatctcccaaagctaagagctgccgctcaaataatcagaacttctgaccaaaacagatccggcaagaccgattaacggacca	https://collections.ala.org.au/public/show/dr16844	10	16S Fish
				0.990196	Daw Island	33°51.010'	124°07.860'	29/01/2019 to 01/02/2019	DQ532841	actcgagcatatcatgttaaacaccctaaaacaaaaggttaaacttagtgaataaatgctgccgcgtcttcggttggggcgaccccggggaaacaaaaaacccccgtgtggaatgagagtactatctcccaaagctaagagccgccgctcaaataatcagaacttctgaccaaaacagatccggcaagaccgattaacggacca	https://collections.ala.org.au/public/show/dr16844	10	16S Fish
				0.990196	Daw Island	33°51.010'	124°07.860'	29/01/2019 to 01/02/2019	DQ532841	actcgagcatatcatgttaaacaccctaaaacagaaggttaaacttagtgaataaatgctgccgtgtcttcggttggggcgaccccggggaaacaaaagacccccgtgtggaatgagagtactatctcccaaagctaagagctgccgctcaaataatcagaacttctgaccaaaacagatccggcaagaccgattaacggacca	https://collections.ala.org.au/public/show/dr16844	10	16S Fish
				0.990196	Daw Island	33°51.010'	124°07.860'	29/01/2019 to 01/02/2019	DQ532841	actcgagcatatcatgttaaacaccctaaaacaaaaggttaaacttagtgaataaatgctgccgtgtcttcggttggggcgaccccggggaaacaaagaacccccgtgtggaatgagagtaccatctcccaaagctaagagctgccgctcaaataatcagaacttctgaccaaaacagatccggcaagaccgattaacggacca	https://collections.ala.org.au/public/show/dr16844	10	16S Fish
				0.990196	Daw Island	33°51.010'	124°07.860'	29/01/2019 to 01/02/2019	DQ532841	actcgagcatatcatgttaaacaccctaaaacaaaaggttagacttagtgaataaatgctgccgtgtcttcggttggggcgaccccggggaaacaaaaaacccccgtgtggaatgagagtactatctcccaaagctaagagctgccgctcaaataatcagaactcctgaccaaaacagatccggcaagaccgattaacggacca	https://collections.ala.org.au/public/show/dr16844	10	16S Fish
				0.990196	Daw Island	33°51.010'	124°07.860'	29/01/2019 to 01/02/2019	DQ532841	actcgagcatatcatgttaaacaccctaaaacaaaaggttaaacttagtgaataaatgctgccgtgtcttcggttggggcgatcccggggaaacaaaaagcccccgtgtggaatgagagtactatctcccaaagctaagagctgccgctcaaataatcagaacttctgaccaaaacagatccggcaagaccgattaacggacca	https://collections.ala.org.au/public/show/dr16844	10	16S Fish
				0.990196	Daw Island	33°51.010'	124°07.860'	29/01/2019 to 01/02/2019	DQ532841	actcgagcatatcatgttaaacaccctaaaacaaaaggttaaacttagtgaataaatgctgccgtgtcttcggttggggcgaccccggggaaacaaaaaacccccgtgtggaatgagagtactatctcccaaagctaggagctgctgctcaaataatcagaacttctgaccaaaacagatccggcaagaccgattaacggacca	https://collections.ala.org.au/public/show/dr16844	10	16S Fish
				0.990196	Daw Island	33°51.010'	124°07.860'	29/01/2019 to 01/02/2019	DQ532841	actcgagcatatcatgttaaacaccctagaacaaaaggttaagcttagtgaataaatgctgccgtgtcttcggttggggcgaccccggggaaacaaaaaacccccgtgtggaatgagagtactatctcccaaagctaagagctgccgctcaaataatcagaacttctgaccaaaacagatccggcaagaccgattaacggacca	https://collections.ala.org.au/public/show/dr16844	10	16S Fish
				0.990196	Daw Island	33°51.010'	124°07.860'	29/01/2019 to 01/02/2019	DQ532841	actcgagcatatcatgttaaacaccctaaaacaaaaggctaaacttagtgagtaaatgctgccgtgtcttcggttggggcgaccccggggaaacaaaaaacccccgtgtggaatgagagtactatctcccaaagctaagagctgccgctcaaataatcagaacttctgaccaaaacagatccggcaagaccgattaacggacca	https://collections.ala.org.au/public/show/dr16844	10	16S Fish
				0.990196	Daw Island	33°51.010'	124°07.860'	29/01/2019 to 01/02/2019	DQ532841	actcgagcatatcatgttaaacaccctaaaacaaaaggttaaacttagtgaataaatgctgccgtgtcttcggttggggcgaccccggggaaacaaaaaacccccgtgtggaatgagagtactatctcccaaagctaagagctgccgctcaaataatcggaacttctgaccagaacagatccggcaagaccgattaacggacca	https://collections.ala.org.au/public/show/dr16844	10	16S Fish
				0.990196	Daw Island	33°51.010'	124°07.860'	29/01/2019 to 01/02/2019	DQ532841	actcgagcatatcatgctaaacaccctaaaacaaaaggttaaacttagtgaataaatgctgccgtgtcttcggttggggcgaccccggggaaacaaaaaacccccgtgtggaatgagagtactatctcccaaagctaagagctgccgctcaaataatcagaacttctgaccaaaacagatccggcaaggccgattaacggacca	https://collections.ala.org.au/public/show/dr16844	10	16S Fish
				0.990196	Daw Island	33°51.010'	124°07.860'	29/01/2019 to 01/02/2019	DQ532841	actcgagcatatcatgttaaacaccctaaaacaaaaggttaaacttagtgaataaatgctgccgcgtcttcggttggggcgaccccggggaaacaaaaaacccccgtgtggagtgagagtactatctcccaaagctaagagctgccgctcaaataatcagaacttctgaccaaaacagatccggcaagaccgattaacggacca	https://collections.ala.org.au/public/show/dr16844	10	16S Fish
				0.990196	Daw Island	33°51.010'	124°07.860'	29/01/2019 to 01/02/2019	DQ532841	actcgagcatatcgtgttaaacaccctaaaacaaaaggttaaacttagtgaataaatgctgccgtgtcttcggttggggcgaccccggggaaacaaagaacccccgtgtggaatgagagtactatctcccaaagctaagagctgccgctcaaataatcagaacttctgaccaaaacagatccggcaagaccgattaacggacca	https://collections.ala.org.au/public/show/dr16844	10	16S Fish
				0.990196	Daw Island	33°51.010'	124°07.860'	29/01/2019 to 01/02/2019	DQ532841	actcgagcatatcatgttaaacaccctaaaacaaaaggttaaacttagcgaataaatgctgccgtgtcttcggttggggcgaccccggggaaacaaaaaacccccgtgtggaatgagagtactatcccccaaagctaagagctgccgctcaaataatcagaacttctgaccaaaacagatccggcaagaccgattaacggacca	https://collections.ala.org.au/public/show/dr16844	10	16S Fish
				0.990196	Daw Island	33°51.010'	124°07.860'	29/01/2019 to 01/02/2019	DQ532841	actcgagcatatcatgctgaacaccctaaaacaaaaggttaaacttagtgaataaatgctgccgtgtcttcggttggggcgaccccggggaaacaaaaaacccccgtgtggaatgagagtactatctcccaaagctaagagctgccgctcaaataatcagaacttctgaccaaaacagatccggcaagaccgattaacggacca	https://collections.ala.org.au/public/show/dr16844	10	16S Fish
				0.990196	Daw Island	33°51.010'	124°07.860'	29/01/2019 to 01/02/2019	DQ532841	acccgagcataccatgttaaacaccctaaaacaaaaggttaaacttagtgaataaatgctgccgtgtcttcggttggggcgaccccggggaaacaaaaaacccccgtgtggaatgagagtactatctcccaaagctaagagctgccgctcaaataatcagaacttctgaccaaaacagatccggcaagaccgattaacggacca	https://collections.ala.org.au/public/show/dr16844	10	16S Fish
				0.990196	Daw Island	33°51.010'	124°07.860'	29/01/2019 to 01/02/2019	DQ532841	actcgagcataccatgttaaacaccctaaaacaaaaggttaaacttagtgaataaatgctgccgtgtcttcggttggggcgaccccggggaaacaaaaaacccccgtgtggaatgagagtactatctcccaaagctaagagctgccgctcaaataatcagaacttctgaccaaaacagatccggcaggaccgattaacggacca	https://collections.ala.org.au/public/show/dr16844	10	16S Fish
				0.990196	Daw Island	33°51.010'	124°07.860'	29/01/2019 to 01/02/2019	DQ532841	actcgagcatatcatgttaaacaccctaaaacaaaaggttaaacttagtgaataaatgctgccgtgtcttcggtcggggcgaccccggggaaacaaaaaacccccgtgtggagtgagagtactatctcccaaagctaagagctgccgctcaaataatcagaacttctgaccaaaacagatccggcaagaccgattaacggacca	https://collections.ala.org.au/public/show/dr16844	10	16S Fish
				0.990196	Daw Island	33°51.010'	124°07.860'	29/01/2019 to 01/02/2019	DQ532841	actcgagcatatcatgttaaacaccctaaaacaaaaggttaaacttagtgaataaatgctgccgtgtcttcggttggggcgaccccggggaaacaaaaaacccccgtgtgggatgagagtactatctcccaaagctaagggctgccgctcaaataatcagaacttctgaccaaaacagatccggcaagaccgattaacggacca	https://collections.ala.org.au/public/show/dr16844	10	16S Fish
				0.990196	Daw Island	33°51.010'	124°07.860'	29/01/2019 to 01/02/2019	DQ532841	actcgagcatatcatgttaaacaccctaaaacaaaaggttaaacttagtgagtaaatgctgccgtgtcttcggttggggcgaccccggggaaacaaaaaacccccgtgtggaatgagagtactatctcccaaagctaagagctgccgctcaaataatcagaacttctgaccgaaacagatccggcaagaccgattaacggacca	https://collections.ala.org.au/public/show/dr16844	10	16S Fish
				0.990196	Daw Island	33°51.010'	124°07.860'	29/01/2019 to 01/02/2019	DQ532841	actcgagcatatcatgttaaacaccctaaaacaaaaggttaaacttagtgaataaatgctgccgtgtcttcggttggggcgaccccggggaaacaaaaaacccccgtgtggaatgagagtactatctcccagagctaagagctgccgctcaaataatcagaactcctgaccaaaacagatccggcaagaccgattaacggacca	https://collections.ala.org.au/public/show/dr16844	10	16S Fish
				0.990196	Daw Island	33°51.010'	124°07.860'	29/01/2019 to 01/02/2019	DQ532841	actcgagcatatcatgttaaacaccctaaaacaaaaggttaaacttagtgaataaatgctgccgtgtcttcggttggggcgaccccggggaaacaaaaaacccccgtgcggaatgagagtactatctcccaaagctaagagctgccgctcaaataatcagaacttctgaccagaacagatccggcaagaccgattaacggacca	https://collections.ala.org.au/public/show/dr16844	10	16S Fish
				0.990196	Daw Island	33°51.010'	124°07.860'	29/01/2019 to 01/02/2019	DQ532841	actcgagcatatcatgttaaacaccctaaaacaaagggttaaacttagtgaataaatgctgccgtgccttcggttggggcgaccccggggaaacaaaaaacccccgtgtggaatgagagtactatctcccaaagctaagagctgccgctcaaataatcagaacttctgaccaaaacagatccggcaagaccgattaacggacca	https://collections.ala.org.au/public/show/dr16844	10	16S Fish
				0.990196	Daw Island	33°51.010'	124°07.860'	29/01/2019 to 01/02/2019	DQ532841	actcgagcatatcatgttaaacaccctaaaacaaaaggttaaacttagtggataaatgctgccgtgtcttcggttggggcgaccccggggaaacaaaaaacccccgtgtggaatgagagtactatctcccaaagctaagagccgccgctcaaataatcagaacttctgaccaaaacagatccggcaagaccgattaacggacca	https://collections.ala.org.au/public/show/dr16844	10	16S Fish
				0.990196	Daw Island	33°51.010'	124°07.860'	29/01/2019 to 01/02/2019	DQ532841	actcgagcatatcatgttaagcaccctaaaacaaaaggttaaacttagtgaataaatgctgccgtgtcttcggttggggcgaccccggggaaacaaaaaacccccgtgtggaatgagagtactatctcccaaagctaagagctgccgctcaaatagtcagaacttctgaccaaaacagatccggcaagaccgattaacggacca	https://collections.ala.org.au/public/show/dr16844	10	16S Fish
				0.990196	Daw Island	33°51.010'	124°07.860'	29/01/2019 to 01/02/2019	DQ532841	aatcgagcatatcatgttaaacaacctaaaacaaaaggttaaacttagtgaataaatgctgccgtgtcttcggttggggcgaccccggggaaacaaaaaacccccgtgtggaatgagagtactatctcccaaagctaagagctgccgctcaaataatcagaacttctgaccaaaacagatccggcaagaccgattaacggacca	https://collections.ala.org.au/public/show/dr16844	10	16S Fish
				0.990196	Daw Island	33°51.010'	124°07.860'	29/01/2019 to 01/02/2019	DQ532841	actcgagcatatcatgttaaacaccctaaaacaaaaggttaaacctagtgaataaatgctgccgtgtcttcggttggggcgaccccggggaaacaaaaaacccccgtgtggaatgagagtactatctcccaaagctaagagctgccgctcaaataatcagaacttctgaccaaaacagatccggcaagaccgattaacgggcca	https://collections.ala.org.au/public/show/dr16844	10	16S Fish
				0.990196	Daw Island	33°51.010'	124°07.860'	29/01/2019 to 01/02/2019	DQ532841	actcgagcatatcatgttaaacaccctaaaacaaaaggttaaacttagtgaatagatgctgccgtgtcttcggttggggcgaccccggggaaacaaaagacccccgtgtggaatgagagtactatctcccaaagctaagagctgccgctcaaataatcagaacttctgaccaaaacagatccggcaagaccgattaacggacca	https://collections.ala.org.au/public/show/dr16844	10	16S Fish
				0.990196	Daw Island	33°51.010'	124°07.860'	29/01/2019 to 01/02/2019	DQ532841	acacgagcatatcatgttaaacaacctaaaacaaaaggttaaacttagtgaataaatgctgccgtgtcttcggttggggcgaccccggggaaacaaaaaacccccgtgtggaatgagagtactatctcccaaagctaagagctgccgctcaaataatcagaacttctgaccaaaacagatccggcaagaccgattaacggacca	https://collections.ala.org.au/public/show/dr16844	10	16S Fish
				0.990196	Daw Island	33°51.010'	124°07.860'	29/01/2019 to 01/02/2019	DQ532841	actcgagcatatcatgttaaacaccctaaaacaaaaggttaaacttagtgaataaatgctgccgtgtcttcggttggggcgaccccggggaaacaaagaacccccgtgtggaatgagagtactatctcccaaagctaagagctgccgctcaaatagtcagaacttctgaccaaaacagatccggcaagaccgattaacggacca	https://collections.ala.org.au/public/show/dr16844	10	16S Fish
				0.990196	Daw Island	33°51.010'	124°07.860'	29/01/2019 to 01/02/2019	DQ532841	actcgagcatgtcatgttaaacaccctaaaacaaaaggttaagcttagtgaataaatgctgccgtgtcttcggttggggcgaccccggggaaacaaaaaacccccgtgtggaatgagagtactatctcccaaagctaagagctgccgctcaaataatcagaacttctgaccaaaacagatccggcaagaccgattaacggacca	https://collections.ala.org.au/public/show/dr16844	10	16S Fish
				0.990196	Daw Island	33°51.010'	124°07.860'	29/01/2019 to 01/02/2019	DQ532841	actcgagcatatcatgttaaacaccctaaaacaaaaggttaaacttagtgaataaatgctgccgtgtcttcggttggggcgaccccggggaaacaaaaaacccccgtgtggaatgagagtaccatctcccaaagctaagagctgccgctcaaataatcagaacctctgaccaaaacagatccggcaagaccgattaacggacca	https://collections.ala.org.au/public/show/dr16844	10	16S Fish
				0.990196	Daw Island	33°51.010'	124°07.860'	29/01/2019 to 01/02/2019	DQ532841	actcgagcatatcacgttaaacaccctaaaacaaaaggttaaacttagtgaataaatgctgccgcgtcttcggttggggcgaccccggggaaacaaaaaacccccgtgtggaatgagagtactatctcccaaagctaagagctgccgctcaaataatcagaacttctgaccaaaacagatccggcaagaccgattaacggacca	https://collections.ala.org.au/public/show/dr16844	10	16S Fish
				0.990196	Daw Island	33°51.010'	124°07.860'	29/01/2019 to 01/02/2019	DQ532841	actcgggcatatcatgttaaacaccctaaaacaaaaggttaaacttagtgaataaatgctgccgtgtcttcggttggggcgaccccggggaaacaaaaaacccccgtgtggaatgagagtactatctcccaaagctaagagctgccgctcaaataatcagaactcctgaccaaaacagatccggcaagaccgattaacggacca	https://collections.ala.org.au/public/show/dr16844	10	16S Fish
				0.990196	Daw Island	33°51.010'	124°07.860'	29/01/2019 to 01/02/2019	DQ532841	actcgagcatatcatgttaaacaccctaaaacaaaaggttaaacttagtgaataaatgctgccgtgtcttcggttggggcgaccccggggaaacaaaaaacccccgtgtggaatgagagtactatctcccaaagctaagagctgccgctcaaataatcagaacttctgaccaaaacaggtccggcaagaccgattagcggacca	https://collections.ala.org.au/public/show/dr16844	10	16S Fish
				0.990196	Daw Island	33°51.010'	124°07.860'	29/01/2019 to 01/02/2019	DQ532841	actcgagcatatcatgttaaacaccctaaaacaagaggttaaacttagtgaataaatgctgccgtgtcttcggttggggcgaccccggggaaacaaaaaacccccgtgtggaatgagagtactatctcccaaagctaagagctgccgctcaagtaatcagaacttctgaccaaaacagatccggcaagaccgattaacggacca	https://collections.ala.org.au/public/show/dr16844	10	16S Fish
				0.990196	Daw Island	33°51.010'	124°07.860'	29/01/2019 to 01/02/2019	DQ532841	actcgagcatatcatgttaaacaccctaaaacaaaaggttaaacttagtgaataaatgctgccgtgccttcggttggggcgaccccggggaaacaaaagacccccgtgtggaatgagagtactatctcccaaagctaagagctgccgctcaaataatcagaacttctgaccaaaacagatccggcaagaccgattaacggacca	https://collections.ala.org.au/public/show/dr16844	10	16S Fish
				0.990196	Daw Island	33°51.010'	124°07.860'	29/01/2019 to 01/02/2019	DQ532841	actcgagcataccatgttaaacaccctaaaacaaaaggttaaacttagtgaataaatgctgccgtgtcttcggttggggcgaccccggggaaacaaaaaaccccgtgtggaatgagagtactatctcccaaagctaagagctgccgctcaaataatcagaacttctgaccaaaacagatccggcaagaccgattaacggacca	https://collections.ala.org.au/public/show/dr16844	10	16S Fish
				0.990196	Daw Island	33°51.010'	124°07.860'	29/01/2019 to 01/02/2019	DQ532841	actcgagcatatcatgttaaacaccctaaagcaaaaggttaaacttagtgaataaatgctgccgtgtcttcggttggggcgaccccggggaaacaaaaaacccccgtgtggaatgagagtactatctcccaaagctaagagctgccgctcaaataatcagaacttctgaccaaaacaggtccggcaagaccgattaacggacca	https://collections.ala.org.au/public/show/dr16844	10	16S Fish
				0.990196	Daw Island	33°51.010'	124°07.860'	29/01/2019 to 01/02/2019	DQ532841	actcgagcatatcatgttaaacaccctaaagcaagaggttaaacttagtgaataaatgctgccgtgtcttcggttggggcgaccccggggaaacaaaaaacccccgtgtggaatgagagtactatctcccaaagctaagagctgccgctcaaataatcagaacttctgaccaaaacagatccggcaagaccgattaacggacca	https://collections.ala.org.au/public/show/dr16844	10	16S Fish
				0.990196	Daw Island	33°51.010'	124°07.860'	29/01/2019 to 01/02/2019	DQ532841	actcgagcatatcatgttaaacaccctaaaacaaaaggttaaacttagtgaataaatgctgccgtgtcttcggttggggcgaccccggggaaacaaagaacccccgtgtggaatgagagtactatctcccaaagctaagagctgccgctcaaataatcagaacttctgaccaaaacagatccggcaagaccgattgacggacca	https://collections.ala.org.au/public/show/dr16844	10	16S Fish
				0.990196	Daw Island	33°51.010'	124°07.860'	29/01/2019 to 01/02/2019	DQ532841	actcgagcatatcatgttaaacaccctaaaacaaaaggttaaacttagtgaataaatgctgccgtgtcctcggttggggcgaccccggggaaacaaaaaacccccgtgtggaatgagagtactatctcccaaagctaagagctgccgctcaaataatcagaacttctgaccaaaacagatccggcaagaccgattaacgggcca	https://collections.ala.org.au/public/show/dr16844	10	16S Fish
				0.990196	Daw Island	33°51.010'	124°07.860'	29/01/2019 to 01/02/2019	DQ532841	actcgagcatatcatgttaaacaccctaaagcaaaaggttaaacttagtgaataaatgctgccgtgtcttcggttggggcgaccccggggaaacaaaaaacccccgtgtggaatgagagtactatctcccaaagctaagagctgccgctcaagtaatcagaacttctgaccaaaacagatccggcaagaccgattaacggacca	https://collections.ala.org.au/public/show/dr16844	10	16S Fish
				0.990196	Daw Island	33°51.010'	124°07.860'	29/01/2019 to 01/02/2019	DQ532841	actcgagcatatcatgttaaacaccctaaaacaaaaggttaaacttagtgagtaaatgctgccgtgtcttcggttggggcgaccccggggaaacaaaaaacccccgtgtggaatgagagtactatctcccaaagctaagagccgccgctcaaataatcagaacttctgaccaaaacagatccggcaagaccgattaacggacca	https://collections.ala.org.au/public/show/dr16844	10	16S Fish
				0.990196	Daw Island	33°51.010'	124°07.860'	29/01/2019 to 01/02/2019	DQ532841	actcgagcatatcatgttaaacaccctaaaacaaaaggttaaacttagtgaataaatgctgccgtgtcttcggttggggcgaccccggggaaacaaaaaacccccgtgtggaatgagagtactatctcccaaagctaagagctgccgctcacataatcagaacttctgaccaaaacagatccggcaaggccgattaacggacca	https://collections.ala.org.au/public/show/dr16844	10	16S Fish
				0.990196	Daw Island	33°51.010'	124°07.860'	29/01/2019 to 01/02/2019	DQ532841	actcgagcatatcatgttaaacaccctaaaacaaaaggttaaacttagtgagtaaatgctgccgtgtcttcggttggggcgaccccggggaaacaaaaaacccccgtgtggaatgagagtactatctcccaaagctaagagctgccgctcaaataatcagaacttctgaccaaaacagatccggcaaggccgattaacggacca	https://collections.ala.org.au/public/show/dr16844	10	16S Fish
				0.990196	Daw Island	33°51.010'	124°07.860'	29/01/2019 to 01/02/2019	DQ532841	actcgagcatatcatgttaaacaccctaaaacaaaaggttaaacttagtgaataaatgctgccgtgtcttcggttggggcggccccggggaaacaaaaaacccccgtgtggaatgagagtactatctcccaaagctaagagctgccgctcaaataatcagaacttccgaccaaaacagatccggcaagaccgattaacggacca	https://collections.ala.org.au/public/show/dr16844	10	16S Fish
				0.990196	Daw Island	33°51.010'	124°07.860'	29/01/2019 to 01/02/2019	DQ532841	actcgagcatatcatgttaaacaccctaaaacaaaaggttaaacttagtgaataaatgctgccgtgtcttcggttggggcgaccccggggaaacaaaaaacccccgtgtggaatgagagtactatctcccaaagctaagagctgccgctcaaataatcggaacttctgaccaaaacagacccggcaagaccgattaacggacca	https://collections.ala.org.au/public/show/dr16844	10	16S Fish
				0.990196	Daw Island	33°51.010'	124°07.860'	29/01/2019 to 01/02/2019	DQ532841	actcgagcatatcatgttaaacaccctaagacgaaaggttaaacttagtgaataaatgctgccgtgtcttcggttggggcgaccccggggaaacaaaaaacccccgtgtggaatgagagtactatctcccaaagctaagagctgccgctcaaataatcagaacttctgaccaaaacagatccggcaagaccgattaacggacca	https://collections.ala.org.au/public/show/dr16844	10	16S Fish
				0.990196	Daw Island	33°51.010'	124°07.860'	29/01/2019 to 01/02/2019	DQ532841	actcgagcatatcatgttaaacaccctaaaacagaaggttaaacttagtgaataaatgctgccgtgtcttcggttggggcgaccccggggaaacaaaaaacccccgtgtggaatgagagtactatctcccaaagctaagagctgccgctcaaataatcagaacttccgaccaaaacagatccggcaagaccgattaacggacca	https://collections.ala.org.au/public/show/dr16844	10	16S Fish
				0.990196	Daw Island	33°51.010'	124°07.860'	29/01/2019 to 01/02/2019	DQ532841	actcgagcatatcgtgctaaacaccctaaaacaaaaggttaaacttagtgaataaatgctgccgtgtcttcggttggggcgaccccggggaaacaaaaaacccccgtgtggaatgagagtactatctcccaaagctaagagctgccgctcaaataatcagaacttctgaccaaaacagatccggcaagaccgattaacggacca	https://collections.ala.org.au/public/show/dr16844	10	16S Fish
				0.990196	Daw Island	33°51.010'	124°07.860'	29/01/2019 to 01/02/2019	DQ532841	actcgagcatatcatgttaaacaccctaaaacaaaaggttaaacttagtgaataaatgctgccgtgtcttcggttggggcgaccccggggagacaaaaaacccccgtgtggaatgagagtactatctcccaaagctaagagctgccgctcaaataatcagaacttccgaccaaaacagatccggcaagaccgattaacggacca	https://collections.ala.org.au/public/show/dr16844	10	16S Fish
				0.990196	Daw Island	33°51.010'	124°07.860'	29/01/2019 to 01/02/2019	DQ532841	actcgagcatatcatgttaaacaccctaaaacaaaaggttaaacttagtgaataaatgctgccgtgtcttcggttggggcgaccccggggaaacaaaaaacccccgtgtggaatgagagtactatctcccaaagataagagctgccgctaaaataatcagaacttctgaccaaaacagatccggcaagaccgattaacggacca	https://collections.ala.org.au/public/show/dr16844	10	16S Fish
				0.990196	Daw Island	33°51.010'	124°07.860'	29/01/2019 to 01/02/2019	DQ532841	actcgagcatatcatgttaaacaccctaaaacaaaaggttaaacttagtgaataaatgctgccgtgtcttcggttggggcgaccccggggaaacaaaaaacccccgtgtggaatgagagtactatctcccaaagctaagagctgccgctcaaataatcagaacttccgaccaaaacaggtccggcaagaccgattaacggacca	https://collections.ala.org.au/public/show/dr16844	10	16S Fish
				0.990196	Daw Island	33°51.010'	124°07.860'	29/01/2019 to 01/02/2019	DQ532841	actcgagcatatcatgttaaacaccctaaaacaaaaggttaaacttagtgagtaaatgctgccgtgtcttcggttggggcgaccccggggaaacaaagaacccccgtgtggaatgagagtactatctcccaaagctaagagctgccgctcaaataatcagaacttctgaccaaaacagatccggcaagaccgattaacggacca	https://collections.ala.org.au/public/show/dr16844	10	16S Fish
				0.990196	Daw Island	33°51.010'	124°07.860'	29/01/2019 to 01/02/2019	DQ532841	actcgagcatatcatgttaaacaccctaaaacaaaaggttaaacttagtgaataaatgctgccgtgtcttcggttggggcgaccccggggaaacaaaaaacccccgggtggaatgagagtactatctcccaaagctaagagctgccgctcaaataatcagaacttctgaccaaaacggatccggcaagaccgattaacggacca	https://collections.ala.org.au/public/show/dr16844	10	16S Fish
				0.990196	Daw Island	33°51.010'	124°07.860'	29/01/2019 to 01/02/2019	DQ532841	acttgagcatatcatgttaaacaccctaaaacaaaaggttaaacttagtgaataaatgctgccgtgtcttcggttggggcgaccccggggaagcaaaaaacccccgtgtggaatgagagtactatctcccaaagctaagagctgccgctcaaataatcagaacttctgaccaaaacagatccggcaagaccgattaacggacca	https://collections.ala.org.au/public/show/dr16844	10	16S Fish
				0.990196	Daw Island	33°51.010'	124°07.860'	29/01/2019 to 01/02/2019	DQ532841	actcgagcatatcatgttaaaaaccctaaaacaaaaggttaaacttagtgaataaatgctgccgtgtcttcggttggggcgaccccggggaaacaaaaaacccccgggtggaatgagagtactatctcccaaagctaagagctgccgctcaaataatcagaacttctgaccaaaacagatccggcaagaccgattaacggacca	https://collections.ala.org.au/public/show/dr16844	10	16S Fish
				0.990196	Daw Island	33°51.010'	124°07.860'	29/01/2019 to 01/02/2019	DQ532841	actcgagcatatcatgttaaacaccctaaaacaaaaggttaaacttagtgaataaatgctgccgtgtcttcggttggggcgaccccggggaaacaaaaagcccccgtgtggaatgagagtactatctcccaaagctaagagctgccgctcaaataatcagaacttctgaccaaaacagatccggcaggaccgattaacggacca	https://collections.ala.org.au/public/show/dr16844	10	16S Fish
				0.990196	Daw Island	33°51.010'	124°07.860'	29/01/2019 to 01/02/2019	DQ532841	actcgagcatatcatgttaaacaccctaaaacaaaaggttaaacttagtgaataaatgctgccgtgtcttcggctggggcgaccccggggaaacaaaaaacccccgtgtggaatgagagtactatctcccaaagctaagagctgccgctcaaataatcagaacttctgaccaaaacagatccggcaaggccgattaacggacca	https://collections.ala.org.au/public/show/dr16844	10	16S Fish
				0.990196	Daw Island	33°51.010'	124°07.860'	29/01/2019 to 01/02/2019	DQ532841	acccgagcatatcatgttaaacaccctaaagcaaaaggttaaacttagtgaataaatgctgccgtgtcttcggttggggcgaccccggggaaacaaaaaacccccgtgtggaatgagagtactatctcccaaagctaagagctgccgctcaaataatcagaacttctgaccaaaacagatccggcaagaccgattaacggacca	https://collections.ala.org.au/public/show/dr16844	10	16S Fish
				0.990196	Daw Island	33°51.010'	124°07.860'	29/01/2019 to 01/02/2019	DQ532841	actcgagcatatcatgttaaacaccctaaaacaaaaggttaaacttagtgagtaaatgctgccgtgtcttcggctggggcgaccccggggaaacaaaaaacccccgtgtggaatgagagtactatctcccaaagctaagagctgccgctcaaataatcagaacttctgaccaaaacagatccggcaagaccgattaacggacca	https://collections.ala.org.au/public/show/dr16844	10	16S Fish
				0.990196	Daw Island	33°51.010'	124°07.860'	29/01/2019 to 01/02/2019	DQ532841	actcgagcatatcatgttaaacgccctaaaacaagaggttaaacttagtgaataaatgctgccgtgtcttcggttggggcgaccccggggaaacaaaaaacccccgtgtggaatgagagtactatctcccaaagctaagagctgccgctcaaataatcagaacttctgaccaaaacagatccggcaagaccgattaacggacca	https://collections.ala.org.au/public/show/dr16844	10	16S Fish
				0.990196	Daw Island	33°51.010'	124°07.860'	29/01/2019 to 01/02/2019	DQ532841	actcgagcatatcatgttaaacaccctaaaacaaaaggttaagcttagtgaataaatgctgccgtgtcttcggttggggcgaccccggggaaacaaaaaacccccgtgtggaatgagagtactatctcccaaagctaagagctgccgctcaaataatcagaacttccgaccaaaacagatccggcaagaccgattaacggacca	https://collections.ala.org.au/public/show/dr16844	10	16S Fish
				0.990196	Daw Island	33°51.010'	124°07.860'	29/01/2019 to 01/02/2019	DQ532841	actcgagcatatcgtgttaaacaccctaaaacaaaaggttaaacttagtgaataaatgctgccgtgtcttcggttggggcgaccccggggaaacaaaaagcccccgtgtggaatgagagtactatctcccaaagctaagagctgccgctcaaataatcagaacttctgaccaaaacagatccggcaagaccgattaacggacca	https://collections.ala.org.au/public/show/dr16844	10	16S Fish
				0.990196	Daw Island	33°51.010'	124°07.860'	29/01/2019 to 01/02/2019	DQ532841	actcgagcatatcatgttaaacaccctaaaacaaaaggttaagcttagtgaataaatgctgccgtgtcttcggttggggcgaccccggggaaacaaagaacccccgtgtggaatgagagtactatctcccaaagctaagagctgccgctcaaataatcagaacttctgaccaaaacagatccggcaagaccgattaacggacca	https://collections.ala.org.au/public/show/dr16844	10	16S Fish
				0.990196	Daw Island	33°51.010'	124°07.860'	29/01/2019 to 01/02/2019	DQ532841	actcgagcataccatgttaaacaccctaaaacaaaaggttaaacttagtgaataaatgctgccgtgtcttcggttggggcgaccccggggaaacaaaaaacccccgtgtggaatgagagtactatctcccaaagctaagagctgccgctcaaataaccagaacttctgaccaaaacagatccggcaagaccgattaacggacca	https://collections.ala.org.au/public/show/dr16844	10	16S Fish
				0.990196	Daw Island	33°51.010'	124°07.860'	29/01/2019 to 01/02/2019	DQ532841	actcgagcatatcatgttaaacaccctaaaacaagaggttaaacttagtgaataaatgctgccgtgccttcggttggggcgaccccggggaaacaaaaaacccccgtgtggaatgagagtactatctcccaaagctaagagctgccgctcaaataatcagaacttctgaccaaaacagatccggcaagaccgattaacggacca	https://collections.ala.org.au/public/show/dr16844	10	16S Fish
				0.990196	Daw Island	33°51.010'	124°07.860'	29/01/2019 to 01/02/2019	DQ532841	actcgagcatatcatgttaaacaccctaaagcaaaaggttaaacttagtgaataaatgctgccgtgtctccggttggggcgaccccggggaaacaaaaaacccccgtgtggaatgagagtactatctcccaaagctaagagctgccgctcaaataatcagaacttctgaccaaaacagatccggcaagaccgattaacggacca	https://collections.ala.org.au/public/show/dr16844	10	16S Fish
				0.990196	Daw Island	33°51.010'	124°07.860'	29/01/2019 to 01/02/2019	DQ532841	actcgagcatatcatgttgaacaccctaaagcaaaaggttaaacttagtgaataaatgctgccgtgtcttcggttggggcgaccccggggaaacaaaaaacccccgtgtggaatgagagtactatctcccaaagctaagagctgccgctcaaataatcagaacttctgaccaaaacagatccggcaagaccgattaacggacca	https://collections.ala.org.au/public/show/dr16844	10	16S Fish
				0.990196	Daw Island	33°51.010'	124°07.860'	29/01/2019 to 01/02/2019	DQ532841	actcgagcatatcatgttaaacaccctaaaacaagaggttaaacttagtgaataaatgctgccgtgtcttcggttggggcgaccccggggaaacaaaaaacccccgtgcggaatgagagtactatctcccaaagctaagagctgccgctcaaataatcagaacttctgaccaaaacagatccggcaagaccgattaacggacca	https://collections.ala.org.au/public/show/dr16844	10	16S Fish
				0.990196	Daw Island	33°51.010'	124°07.860'	29/01/2019 to 01/02/2019	DQ532841	actcgagcatatcatgttgaacaccctaaaacaaaaggttaaacttagtgaatagatgctgccgtgtcttcggttggggcgaccccggggaaacaaaaaacccccgtgtggaatgagagtactatctcccaaagctaagagctgccgctcaaataatcagaacttctgaccaaaacagatccggcaagaccgattaacggacca	https://collections.ala.org.au/public/show/dr16844	10	16S Fish
				0.990196	Daw Island	33°51.010'	124°07.860'	29/01/2019 to 01/02/2019	DQ532841	actcgagcatatcatgttaaacaccctaaaacaaaaggttaaacttagtgaataaatgctgccgtgtcttcggttggggcgaccccggggaaacaaagaacccccgtgcggaatgagagtactatctcccaaagctaagagctgccgctcaaataatcagaacttctgaccaaaacagatccggcaagaccgattaacggacca	https://collections.ala.org.au/public/show/dr16844	10	16S Fish
				0.990196	Daw Island	33°51.010'	124°07.860'	29/01/2019 to 01/02/2019	DQ532841	actcgagcatatcatgttaaacaccctaaaacaaaaggttaaacttagtgaataaatgctgccgtgccctcggttggggcgaccccggggaaacaaaaaacccccgtgtggaatgagagtactatctcccaaagctaagagctgccgctcaaataatcagaacttctgaccaaaacagatccggcaagaccgattaacggacca	https://collections.ala.org.au/public/show/dr16844	10	16S Fish
				0.990196	Daw Island	33°51.010'	124°07.860'	29/01/2019 to 01/02/2019	DQ532841	actcgagcatatcatgttaaacaccctaaaacaaaaggttaaacttagtgaataaatgctgccgtgtcttcggttggggcgaccccggggaaacaaaaaacccccgtgtggaatgagagtactatctcccaaagctaagagctgccgctcaaataatcagaacctctgaccaaaacaggtccggcaagaccgattaacggacca	https://collections.ala.org.au/public/show/dr16844	10	16S Fish
				0.990196	Daw Island	33°51.010'	124°07.860'	29/01/2019 to 01/02/2019	DQ532841	actcgagcatatcatgttaaacaccctaaaacaaaaggttaaacttagtgaataaatgctgccgtgtcttcggttggggcgaccccggggaaacaaaaaacccccgtgtggaatgagagtactgtctcccaaagctaagagctgccgctcaaataatcagaacttctgaccaaaacagatccggcaagaccgattagcggacca	https://collections.ala.org.au/public/show/dr16844	10	16S Fish
				0.990196	Daw Island	33°51.010'	124°07.860'	29/01/2019 to 01/02/2019	DQ532841	actcgagcatatcatgttaaacaccctaaaacaaaaggttaaacttagtgaataaatgctgccgtgtcttcggttggggcgaccccggggaaacaaaaaacccccgtgtggaatgagagtactatctcccaaagctaagagctgccgctcaaataatcagaacttctggccaaaacagatccggcaaggccgattaacggacca	https://collections.ala.org.au/public/show/dr16844	10	16S Fish
				0.990196	Daw Island	33°51.010'	124°07.860'	29/01/2019 to 01/02/2019	DQ532841	actcgagcatatcatgttaaacaccctaaaacaaaaggttaaacttagtgaataaatgctgccgtgtcttcggttggggcgaccccggggaaacaaaaaacccccgtgtggaatgagagtactatctcccaaagctaagagctgccgctcaaataatcagaactcctgaccaaaacagatccggcaggaccgattaacggacca	https://collections.ala.org.au/public/show/dr16844	10	16S Fish
				0.990196	Daw Island	33°51.010'	124°07.860'	29/01/2019 to 01/02/2019	DQ532841	actcgagcatatcatgttaaacaccctaaaacaaaaggttaaacttagtgaataaatgctgccgtgtcttcggttggggcgaccccggggaaacaaaaaacccccgtgtggaatgagagtactatctcccaaggctaagagctgccgctcaaataatcagaacttctgaccaagacagatccggcaagaccgattaacggacca	https://collections.ala.org.au/public/show/dr16844	10	16S Fish
				0.990196	Daw Island	33°51.010'	124°07.860'	29/01/2019 to 01/02/2019	DQ532841	actcgagcatatcatgttaaacaccctaaaacaaaaggttaaacttagtgaataaatgctgccgtgtcttcggttggggcgaccccggggaaacaaaaaaccccgtgtggaatgagagtactatctcccaaggctaagagctgccgctcaaataatcagaacttctgaccaaaacagatccggcaagaccgattaacggacca	https://collections.ala.org.au/public/show/dr16844	10	16S Fish
				0.990196	Daw Island	33°51.010'	124°07.860'	29/01/2019 to 01/02/2019	DQ532841	actcgagcatatcatgttaaacaccctaaaacaaaaggttaaacttagtgaataaatgctgccgtgtcttcggttggggcggccccggggaaacaaaaaacccccgtgtggaatgagagtactatctcccaaagctaagagctgccgctcaaataatcagaacttctgaccaaaacagatccggcaggaccgattaacggacca	https://collections.ala.org.au/public/show/dr16844	10	16S Fish
				0.990196	Daw Island	33°51.010'	124°07.860'	29/01/2019 to 01/02/2019	DQ532841	actcgagcatatcacgttaaacaccctaaaacaaaaggttaaacttagtgaataaatgctgccgtgtcttcggttggggcgaccccggggaaacaaaaaacccccgtgtggaatgagagtactatctcccaaagctaagagctgccgctcaaataatcagaacttctgaccaaaacagatccggcaggaccgattaacggacca	https://collections.ala.org.au/public/show/dr16844	10	16S Fish
				0.990196	Daw Island	33°51.010'	124°07.860'	29/01/2019 to 01/02/2019	DQ532841	actcgagcatatcatgttaaacaccctaaaacaaaaggttaaacttagtgaataaatgctgccgtgtcttcggttggggcgaccccggggaagcaaaaaacccccgtgtggaatgagagtactatctcccaaagctaagagctgccgctcaaataatcagaacttctgaccaaaacagatccggcaagaccgattgacggacca	https://collections.ala.org.au/public/show/dr16844	10	16S Fish
				0.990196	Daw Island	33°51.010'	124°07.860'	29/01/2019 to 01/02/2019	DQ532841	actcgagcatatcatgttaaacaccctaaaacaaaaggttaaacttagtgaataaatgctgccgcgtcttcggttggggcgaccccggggaaacaaaaaacccccgtgtggaatgggagtactatctcccaaagctaagagctgccgctcaaataatcagaacttctgaccaaaacagatccggcaagaccgattaacggacca	https://collections.ala.org.au/public/show/dr16844	10	16S Fish
				0.990196	Daw Island	33°51.010'	124°07.860'	29/01/2019 to 01/02/2019	DQ532841	actcgagcatatcatgctaaacaccctaaaacaaaaggttaaacttagtgaataaatgctgccgtgtcttcggttggggcgaccccggggaaacaaaaaacccccgtgtggaatgagagtactatcccccaaagctaagagctgccgctcaaataatcagaacttctgaccaaaacagatccggcaagaccgattaacggacca	https://collections.ala.org.au/public/show/dr16844	10	16S Fish
				0.990196	Daw Island	33°51.010'	124°07.860'	29/01/2019 to 01/02/2019	DQ532841	actcgagcatatcatgttaaacaccctaaaacaaaaggttaaacttagtgaataaatgctgccgtgtcttcggttggggcgaccccggggaaacaaaagacccccgtgtggaatgagagtactatctcccaaagctaagagctgccgctcaaataatcagaacttctgaccaaaacggatccggcaagaccgattaacggacca	https://collections.ala.org.au/public/show/dr16844	10	16S Fish
				0.990196	Daw Island	33°51.010'	124°07.860'	29/01/2019 to 01/02/2019	DQ532841	actcgagcatatcatgttaaacaccctaaaacaaaaggttaaaattagtgaataaatgctgccgtgtcttcggttggggcgaccccggggaaacaaaaaacccccgggtggaatgagagtactatctcccaaagctaagagctgccgctcaaataatcagaacttctgaccaaaacagatccggcaagaccgattaacggacca	https://collections.ala.org.au/public/show/dr16844	10	16S Fish
				0.990196	Daw Island	33°51.010'	124°07.860'	29/01/2019 to 01/02/2019	DQ532841	actcgagcatatcatgttgaacaccctaaaacaaaaggttaaacttagtgaataaatgctgccgtgtcttcggttggggcgaccccggggaaacaaaaaacccccgggtggaatgagagtactatctcccaaagctaagagctgccgctcaaataatcagaacttctgaccaaaacagatccggcaagaccgattaacggacca	https://collections.ala.org.au/public/show/dr16844	10	16S Fish
				0.990196	Daw Island	33°51.010'	124°07.860'	29/01/2019 to 01/02/2019	DQ532841	actcgagcatatcatgttagacaccctaaaacaaaaggttaaacttagtgaataaatgctgccgtgtcttcggttggggcgaccccggggaaacaaaaaacccccgtgtggaatgagagtactatctcccaaagctaagagctgccgctcaaataatcagaacttctgactaaaacagatccggcaagaccgattaacggacca	https://collections.ala.org.au/public/show/dr16844	10	16S Fish
				0.990196	Daw Island	33°51.010'	124°07.860'	29/01/2019 to 01/02/2019	DQ532841	actcgagcatatcatgttaaacaccctaaaacaaaaggttaaacttagtgagtaaatgctgccgtgtcttcggttggggcgaccccggggaaacaaaaaacccccgtgtggaatgagagtactatctcccgaagctaagagctgccgctcaaataatcagaacttctgaccaaaacagatccggcaagaccgattaacggacca	https://collections.ala.org.au/public/show/dr16844	10	16S Fish
				0.990196	Daw Island	33°51.010'	124°07.860'	29/01/2019 to 01/02/2019	DQ532841	actcgagcatatcatgttaaacaccctaaaacaaaaggttaaacttagtgaataaatgctgccgtgtcttcggttggggcgaccccggggaaacaaaaaacccccgggtggaatgagagtactatctcccaaagctaagagctgccgctcaaataatcagaacttctgaccaaaacagatccggcaagaccgattaacgggcca	https://collections.ala.org.au/public/show/dr16844	10	16S Fish
				0.990196	Daw Island	33°51.010'	124°07.860'	29/01/2019 to 01/02/2019	DQ532841	actcgagcatatcatgttaaacaccctaaaacaaaaggttaaacctagtgaataaatgctgccgtgtcttcggttggggcgaccccggggaaacaaaaaacccccgtgtggaatgagagtactatctcccaaagctaagagctgccgctcaaataatcagaacttctgaccaaaacaggtccggcaagaccgattaacggacca	https://collections.ala.org.au/public/show/dr16844	10	16S Fish
				0.990196	Daw Island	33°51.010'	124°07.860'	29/01/2019 to 01/02/2019	DQ532841	actcgagcatatcatgttaaacaccctaaaacaaaaggttaaacttagtgaataaatgctgccgtgtcttcggttggggcgaccccggggaaacaaaaaacccccgtgtggaatgagagtactatctcccaaggccaagagctgccgctcaaataatcagaacttctgaccaaaacagatccggcaagaccgattaacggacca	https://collections.ala.org.au/public/show/dr16844	10	16S Fish
				0.990196	Daw Island	33°51.010'	124°07.860'	29/01/2019 to 01/02/2019	DQ532841	actcgagcatatcatgttaaacaccctaaaacaaagggttaaacttagtgaataaatgctgccgtgtcttcggttggggcgaccccggggaaacaaaaaacccccgtgtggaatgagagtactatctcccaaagctaagagctgccgctcaaataatcagaacttctgaccagaacagatccggcaagaccgattaacggacca	https://collections.ala.org.au/public/show/dr16844	10	16S Fish
				0.990196	Daw Island	33°51.010'	124°07.860'	29/01/2019 to 01/02/2019	DQ532841	actcgagcatatcatgttagacaccctaaaacaaaaggttaaacttagtgaataaatgctgccgtgtcttcggttggggcgaccccggggaaacaaaaaacccccgtgtggaatgagagtactatctcccaaagctaagagctgccgctcaaataatcaggacttctgaccaaaacagatccggcaagaccgattaacggacca	https://collections.ala.org.au/public/show/dr16844	10	16S Fish
				0.990196	Daw Island	33°51.010'	124°07.860'	29/01/2019 to 01/02/2019	DQ532841	actcgagcatatcatgttaaacaccctaaaacaaaaggttaaacttagtgaataaatgctgccgtgtcctcggttggggcgaccccggggaaacaaaaaacccccgtgtggaatgagagtactatcccccaaagctaagagctgccgctcaaataatcagaacttctgaccaaaacagatccggcaagaccgattaacggacca	https://collections.ala.org.au/public/show/dr16844	10	16S Fish
				0.990196	Daw Island	33°51.010'	124°07.860'	29/01/2019 to 01/02/2019	DQ532841	gctcgagcatatcatgttaaacaccctaaaacaaaaggttaaacttagtgaataaatgctgccgtgtcttcggttggggcgaccccggggaaacaaaaaacccccgtgtggaatgagagtactatctcccaaagctaagagctgccgctcaaataatcagaacttctgaccaaaacagatccggcaagaccgattagcggacca	https://collections.ala.org.au/public/show/dr16844	10	16S Fish
				0.990196	Daw Island	33°51.010'	124°07.860'	29/01/2019 to 01/02/2019	DQ532841	actcgagcatatcatgttaaacaccctaaaacaaaaggttaaacttagtgaataaatgctgccgtgtcttcggctggggcgaccccggggaaacaaaaagcccccgtgtggaatgagagtactatctcccaaagctaagagctgccgctcaaataatcagaacttctgaccaaaacagatccggcaagaccgattaacggacca	https://collections.ala.org.au/public/show/dr16844	10	16S Fish
				0.990196	Daw Island	33°51.010'	124°07.860'	29/01/2019 to 01/02/2019	DQ532841	actcgagcatatcatgttaaacaccctaaaacaaaaggttaaacttagtgaataaatgctgccgtgtcttcggttggggcgaccccggggaaacaaaaaacccccgtgtggaatgaaagtactatctcccaaagctaagagctgccgctcaaataatcagaacttccgaccaaaacagatccggcaagaccgattaacggacca	https://collections.ala.org.au/public/show/dr16844	10	16S Fish
				0.990196	Daw Island	33°51.010'	124°07.860'	29/01/2019 to 01/02/2019	DQ532841	actcgagcatatcatgttaaacaccctaaagcaaaaggttaaacttagtgaataaatgctgccgcgtcttcggttggggcgaccccggggaaacaaaaaacccccgtgtggaatgagagtactatctcccaaagctaagagctgccgctcaaataatcagaacttctgaccaaaacagatccggcaagaccgattaacggacca	https://collections.ala.org.au/public/show/dr16844	10	16S Fish
				0.990196	Daw Island	33°51.010'	124°07.860'	29/01/2019 to 01/02/2019	DQ532841	actcgagcatatcatgttaaacaccctaaaacaaaaggttaaacttagtgaataaatgctgccgtgtcttcggttggggcgaccccggggaaacaaaaaacccccgtgtggaatgagagtactatctcccaaagctaagagctgccgctcaaataatcagagcttctgaccagaacagatccggcaagaccgattaacggacca	https://collections.ala.org.au/public/show/dr16844	10	16S Fish
				0.990196	Daw Island	33°51.010'	124°07.860'	29/01/2019 to 01/02/2019	DQ532841	actcgagcatatcatgttaaacaccctaaaacaaaaggttaaacttagtgaataaatgctgccgtgtcttcggttggggcgaccccggggaaacaaaaaacccccgtgtggaatgagggtactatctcccaaagctaagagctgccgctcaaataatcagaacttctgaccaaaacagatccggcaaggccgattaacggacca	https://collections.ala.org.au/public/show/dr16844	10	16S Fish
				0.990196	Daw Island	33°51.010'	124°07.860'	29/01/2019 to 01/02/2019	DQ532841	actcgagcatatcatgttaaacaccctaaagcaaaaggttaaacttagtgaataaatgctgccgtgtcttcggttggggcgaccccggggaaacaaaaaacccccgtgtggaatgagagtactatctcccaaagctaagagctgccgctcaaataatcagaacttccgaccaaaacagatccggcaagaccgattaacggacca	https://collections.ala.org.au/public/show/dr16844	10	16S Fish
				0.990196	Daw Island	33°51.010'	124°07.860'	29/01/2019 to 01/02/2019	DQ532841	actcgagcatatcatgttaaacaccctaagacaaaaggttaaacttagtgaataaatgctgccgtgtcttcggttggggcgaccccggggaaacaaaaaacccccgtgtggaatgagagtactatctcccaaagctaagagccgccgctcaaataatcagaacttctgaccaaaacagatccggcaagaccgattaacggacca	https://collections.ala.org.au/public/show/dr16844	10	16S Fish
				0.990196	Daw Island	33°51.010'	124°07.860'	29/01/2019 to 01/02/2019	DQ532841	actcgagcatatcatgttaaacaccctaaaacaaaaggttaaacttagtgaataaatgctgccgtgtcttcggttggggcgaccccggggaaacaaagaacccccgtgtggaatgagagtactatctcccaaagctaagagctgccgctcaaataatcagaacttctgaccaaaacaggtccggcaagaccgattaacggacca	https://collections.ala.org.au/public/show/dr16844	10	16S Fish
				0.990196	Daw Island	33°51.010'	124°07.860'	29/01/2019 to 01/02/2019	DQ532841	actcgagcatatcatgttaaataccctaaaacaaaaggttaaacttagtgaataaatgctgccgtgtcttcggttggggcgaccccggggaaacaaaaaacccccgtgtggaatgagagtactacctcccaaagctaagagctgccgctcaaataatcagaacttctgaccaaaacagatccggcaagaccgattaacggacca	https://collections.ala.org.au/public/show/dr16844	10	16S Fish
				0.990196	Daw Island	33°51.010'	124°07.860'	29/01/2019 to 01/02/2019	DQ532841	actcgagcatatcatgttaaacaccctaaaacaaaaggttaaacttagtgaataaatgctgccgtgtcttcggttggggcggccccggggaaacaaaaaacccccgtgtggaatgagagtactatctcccaaagctaggagctgccgctcaaataatcagaacttctgaccaaaacagatccggcaagaccgattaacggacca	https://collections.ala.org.au/public/show/dr16844	10	16S Fish
				0.990196	Daw Island	33°51.010'	124°07.860'	29/01/2019 to 01/02/2019	DQ532841	actcgagcatatcatgttaaacaccctaaaacaaaaggttaaacttggtgaataaatgctgctgtgtcttcggttggggcgaccccggggaaacaaaaaacccccgtgtggaatgagagtactatctcccaaagctaagagctgccgctcaaataatcagaacttctgaccaaaacagatccggcaagaccgattaacggacca	https://collections.ala.org.au/public/show/dr16844	10	16S Fish
				0.990196	Daw Island	33°51.010'	124°07.860'	29/01/2019 to 01/02/2019	DQ532841	actcgagcatatcatgttaaacaccctaaaacaaaaggttaaacttagtgagtaaatgctgccgtgtcttcggttggggcgaccccggggaaacaaaaaacccccgtgtggaatgagagtactatctcccaaagctaagagctgccgctcaaataatcagaacttctgaccaaaacagatccggcaagaccgactaacggacca	https://collections.ala.org.au/public/show/dr16844	10	16S Fish
				0.990196	Daw Island	33°51.010'	124°07.860'	29/01/2019 to 01/02/2019	DQ532841	actcgagcatatcatgttaaacaccctaaaacaaaaggttaaacttagtgaataaatgctgccgtgtcttcggttggggcgaccccgggggaacaaaaaacccccgtgtggaatgagagtactatctctcaaagctaagagctgccgctcaaataatcagaacttctgaccaaaacagatccggcaagaccgattaacggacca	https://collections.ala.org.au/public/show/dr16844	10	16S Fish
				0.990196	Daw Island	33°51.010'	124°07.860'	29/01/2019 to 01/02/2019	DQ532841	actcgagcatatcatgttaaacaacctaaaacaaaaggttaaacttagtgaataaatgctgccgtgtcttcggttggggcgaccccggggaaacaaaaaacccccgtgtggaatgagagtactatctcccaaagctaagagctgccgctaaaataatcagaacttctgaccaaaacagatccggcaagaccgattaacggacca	https://collections.ala.org.au/public/show/dr16844	10	16S Fish
				0.990196	Daw Island	33°51.010'	124°07.860'	29/01/2019 to 01/02/2019	DQ532841	actcgagcatatcatgttaaacaccctaaagcaaagggttaaacttagtgaataaatgctgccgtgtcttcggttggggcgaccccggggaaacaaaaaacccccgtgtggaatgagagtactatctcccaaagctaagagctgccgctcaaataatcagaacttctgaccaaaacagatccggcaagaccgattaacggacca	https://collections.ala.org.au/public/show/dr16844	10	16S Fish
				0.990196	Daw Island	33°51.010'	124°07.860'	29/01/2019 to 01/02/2019	DQ532841	actcgagcatatcatgttaaacaccctaaaacaaaaggttaaacttagtgaataaatgctgccgtgtcttcggttggggcgaccccggggaaacaaaaaacccccgtgtggaatgggagtactatctcccaaagctaagagctgccgctcaaatagtcagaacttctgaccaaaacagatccggcaagaccgattaacggacca	https://collections.ala.org.au/public/show/dr16844	10	16S Fish
				0.990196	Daw Island	33°51.010'	124°07.860'	29/01/2019 to 01/02/2019	DQ532841	actcgagcatatcatgttaaacaccctaaaacaaaaggttaaacttagtgaataaatgctgccgtgtcttcggttggggcgaccccggggagacaaaaaacccccgtgtggaatgagagtactatctcccaaagctaagagctgccgctcaaataatcagaacttctgaccaagacagatccggcaagaccgattaacggacca	https://collections.ala.org.au/public/show/dr16844	10	16S Fish
				0.990196	Daw Island	33°51.010'	124°07.860'	29/01/2019 to 01/02/2019	DQ532841	actcgagcatatcatgttaaacaccctaaaacaaaaggttagacttagtgaataaatgctgccgcgtcttcggttggggcgaccccggggaaacaaaaaacccccgtgtggaatgagagtactatctcccaaagctaagagctgccgctcaaataatcagaacttctgaccaaaacagatccggcaagaccgattaacggacca	https://collections.ala.org.au/public/show/dr16844	10	16S Fish
				0.990196	Daw Island	33°51.010'	124°07.860'	29/01/2019 to 01/02/2019	DQ532841	actcgagcatatcatgttaaacaccctaaaacaaagggttaaacttagtgaataaatgctgccgtgtcttcggttggggcgaccccggggaaacaaaaaacccccgtgtggaatgagagtactatctctcaaagctaagagctgccgctcaaataatcagaacttctgaccaaaacagatccggcaagaccgattaacggacca	https://collections.ala.org.au/public/show/dr16844	10	16S Fish
				0.990196	Daw Island	33°51.010'	124°07.860'	29/01/2019 to 01/02/2019	DQ532841	actcgagcatatcatgttaaacaccctaaaacaaaaggttaaacttagtgaataaatgctgccgtgtcttcggttggggcgaccccggggaaacaaaaaacccccgcgtggaatgagagtactatctcccaaagctaagagctgccgctcaaataatcagagcttctgaccaaaacagatccggcaagaccgattaacggacca	https://collections.ala.org.au/public/show/dr16844	10	16S Fish
				0.990196	Daw Island	33°51.010'	124°07.860'	29/01/2019 to 01/02/2019	DQ532841	actcgagcatatcacgttaaacaccctaaaacaaaaggttaagcttagtgaataaatgctgccgtgtcttcggttggggcgaccccggggaaacaaaaaacccccgtgtggaatgagagtactatctcccaaagctaagagctgccgctcaaataatcagaacttctgaccaaaacagatccggcaagaccgattaacggacca	https://collections.ala.org.au/public/show/dr16844	10	16S Fish
				0.990196	Daw Island	33°51.010'	124°07.860'	29/01/2019 to 01/02/2019	DQ532841	actcgagcatatcatgttaaacaccctaaaacaaaaggttaaacttagtgaataaatgctgccgtgtcttcggttggggcgaccccggggaaacaaaaaacccccgtgtggaatgagagtactatctcccaaggctaagagctgccgctcaaataatcagaactcctgaccaaaacagatccggcaagaccgattaacggacca	https://collections.ala.org.au/public/show/dr16844	10	16S Fish
				0.990196	Daw Island	33°51.010'	124°07.860'	29/01/2019 to 01/02/2019	DQ532841	actcgagcatatcatgttaaacaccctaaaacaaaaggttaaacttagtgaataaatgctgccgtgtcttcggctggggcgaccccggggaaacaaaaaacccccgtgtggaatgagagtactatctcccaaagctaagagctgccgctcaaataatcagaacttctgaccaaaacagacccggcaagaccgattaacggacca	https://collections.ala.org.au/public/show/dr16844	10	16S Fish
				0.990196	Daw Island	33°51.010'	124°07.860'	29/01/2019 to 01/02/2019	DQ532841	actcgagcatatcatgttaaacaccctaaaacaaaaggttaaacttagtgaataaatgctgccgtgtcttcggctggggcgaccccggggaaacaaaaaacccccgtgtggaatgagagtactatctcccaaagctaagagctgccgctcaaataatcagaacctctgaccaaaacagatccggcaagaccgattaacggacca	https://collections.ala.org.au/public/show/dr16844	10	16S Fish
				0.990196	Daw Island	33°51.010'	124°07.860'	29/01/2019 to 01/02/2019	DQ532841	actcgagcatatcatgttaaacaccctaaaacaaaaggttaaacttagtgaataaatgctgccgtgtcttcggttggggcgaccccggggaaacaaaaaacccccgtgtggaatgagagtactatctcccaaagctaagagctgcggctcaaataatcagaacttatgaccaaaacagatccggcaagaccgattaacggacca	https://collections.ala.org.au/public/show/dr16844	10	16S Fish
				0.985366	Daw Island	33°51.010'	124°07.860'	29/01/2019 to 01/02/2019	DQ532841	actcgagcatatcatgttaaacaccctaaaacaaaaggttaaacttagtgaataaatgctgccgtgtcttcggttggggcgaccccggggaaacaaaaaacccccgtgtggaatgagagtactacctcccaaagctaagagctgccgctcaaataatcagaacttctgaccaaaacagatccggcaacgccgattaacggacca	https://collections.ala.org.au/public/show/dr16844	13	16S Fish
				0.985294	Daw Island	33°51.010'	124°07.860'	29/01/2019 to 01/02/2019	DQ532841	acccgagcatatcatgttaaacaccctaagataaaaggttaaacttagtgaataaatgctgccgtgtcttcggttggggcgaccccggggaaacaaaaaacccccgtgtggaatgagagtactatctcccaaagctaagagctgccgctcaaataatcagaacttctgaccaaaacagatccggcaagaccgattaacggacca	https://collections.ala.org.au/public/show/dr16844	39	16S Fish
				0.985294	Daw Island	33°51.010'	124°07.860'	29/01/2019 to 01/02/2019	DQ532841	actcgagcatatcatgttaaacaccctaaaacaaaaggttaaacttagtgaataaatgctgccgtgtcttcggttggggcgaccccggggaaacaaaaaacccccgtgtggaatgagagtactatctcccaatgctaagagctgccgctctaataatcagaacttttgaccaaaacagatccggcaagaccgattaacggacca	https://collections.ala.org.au/public/show/dr16844	35	16S Fish
				0.985294	Daw Island	33°51.010'	124°07.860'	29/01/2019 to 01/02/2019	DQ532841	actcgagcatatcatgttaaacaccctaaaacaaaaggttaaacttagtgaataaatgctgccgtgtcttcggttggggcgaccccgggggaacaaaaaaaccccgtgtggaatgagaggactatctcccaaagctaagagctgccgctcaaataatcagaacttctgaccaaaacagatccggcaagaccgattaacggacca	https://collections.ala.org.au/public/show/dr16844	27	16S Fish
				0.985294	Daw Island	33°51.010'	124°07.860'	29/01/2019 to 01/02/2019	DQ532841	actcgagcatatcatgttaaacaccctaaaacaaaaggttaagcttagtgaataaatgctgccgtgtcttcggttggggcgatcccggggaaacaaaaaacccccgtgtggaatgagagtactatctcccaaagctaagagctgccgctcgaataatcagaacttctgaccaaaacagatccggcaagaccgattaacggacca	https://collections.ala.org.au/public/show/dr16844	15	16S Fish
				0.985294	Daw Island	33°51.010'	124°07.860'	29/01/2019 to 01/02/2019	DQ532841	actcgagcatatcatgttaaacaccctaaaacaaaaggttaaacttagtgaataaatgctgccgtgtcttcggttggggcgaccccggggaaacaaaaaacccccgtgtggaatgagagtactatctcccaaagctaagagctgccgttcaaataatcagaacttccgaccaaaacagatccggcaagaccgattaacgaacca	https://collections.ala.org.au/public/show/dr16844	14	16S Fish
				0.985294	Daw Island	33°51.010'	124°07.860'	29/01/2019 to 01/02/2019	DQ532841	actcgagcatatcatgttaaacaccctaaaacaaaaggttaaacttagtgaataaatgctgccgtgtcttcggttggggcgaacccgggggaacaaaaaaaccccgtgtggaatgagagtactatctcccaaagctaagagctgccgctcaaataatcagaacttctgaccaaaacagatccggcaagaccgattaacggacca	https://collections.ala.org.au/public/show/dr16844	12	16S Fish
				0.985294	Daw Island	33°51.010'	124°07.860'	29/01/2019 to 01/02/2019	DQ532841	actcgagcatatcatgttaaacaccctaaagcaaaagattaaacttagtgaataaatgctgccgtgtcttcggttggggcgaccccggggaaacaaaaaacccccgtgtggaatgagagtactacctcccaaagctaagagctgccgctcaaataatcagaacttctgaccaaaacagatccggcaagaccgattaacggacca	https://collections.ala.org.au/public/show/dr16844	10	16S Fish
				0.980488	Daw Island	33°51.010'	124°07.860'	29/01/2019 to 01/02/2019	DQ532841	accaagacagatcatgttaaacaccctaaaacaaaaggttaaacttagtgaataaatgctgccgtgtcttcggttggggcgaccccggggaaacaaaaaacccccgtgtggaatgagagtactatctcccaaagctaagagctgccgctcaaataatcagaacttctgaccaaaacagatccggcaagaccgattaacggacca	https://collections.ala.org.au/public/show/dr16844	129	16S Fish
				0.980488	Daw Island	33°51.010'	124°07.860'	29/01/2019 to 01/02/2019	DQ532841	accaaggcagatcatgttaaacaccctaaaacaaaaggttaaacttagtgaataaatgctgccgtgtcttcggttggggcgaccccggggaaacaaaaaacccccgtgtggaatgagagtactatctcccaaagctaagagctgccgctcaaataatcagaacttctgaccaaaacagatccggcaagaccgattaacggacca	https://collections.ala.org.au/public/show/dr16844	116	16S Fish
				0.980488	Daw Island	33°51.010'	124°07.860'	29/01/2019 to 01/02/2019	DQ532841	actcgagcatatcatgttaaacaccctaaaacaaaaggttaaacttagtgaataaatgctgccgtgtcttcggttggggcgaccccggggaaacaaaaaacccccgtgtggaatgagagtactatctcccaaagctaagagctgccgctcaaataatcagaacttctgaccaaaacagatccggcaacgccgatcaacggaccg	https://collections.ala.org.au/public/show/dr16844	27	16S Fish
				0.980488	Daw Island	33°51.010'	124°07.860'	29/01/2019 to 01/02/2019	DQ532841	actcgagcatatcatgttaaacaccctaaaacaaaaggttaaacttagtgaataaatgctgccgtgtcttcggttggggcgaccccggggaaacaaaaaacccccgtgtggaatgagagtactatctcccaatgctaagagctgccgctctaataatcagaactttggaccaaaacagatccggcaagaccgattaacggacca	https://collections.ala.org.au/public/show/dr16844	20	16S Fish
				0.980488	Daw Island	33°51.010'	124°07.860'	29/01/2019 to 01/02/2019	DQ532841	actcgagcatatcatgttaaacaccctaaaacaaaaggttaaacttagtgaataaatgctgccgtgtcttcggttggggcgaccccggggaaacaaaaaacccccgtgtggaatgagagtactatctcccaaagctaagagctgccgctcaaataatcagaacttctgaccaaaacagatccggcaaagccgatcaacggaccg	https://collections.ala.org.au/public/show/dr16844	19	16S Fish
				0.980488	Daw Island	33°51.010'	124°07.860'	29/01/2019 to 01/02/2019	DQ532841	accagagtagatcatgttaaacaccctaaaacaaaaggttaaacttagtgaataaatgctgccgtgtcttcggttggggcgaccccggggaaacaaaaaacccccgtgtggaatgagagtactatctcccaaagctaagagctgccgctcaaataatcagaacttctgaccaaaacagatccggcaagaccgattaacggacca	https://collections.ala.org.au/public/show/dr16844	14	16S Fish
				0.980488	Daw Island	33°51.010'	124°07.860'	29/01/2019 to 01/02/2019	DQ532841	accaaagcagatcatgttaaacaccctaaaacaaaaggttaaacttagtgaataaatgctgccgtgtcttcggttggggcgaccccggggaaacaaaaaacccccgtgtggaatgagagtactatctcccaaagctaagagctgccgctcaaataatcagaacttctgaccaaaacagatccggcaagaccgattaacggacca	https://collections.ala.org.au/public/show/dr16844	12	16S Fish
				0.980392	Daw Island	33°51.010'	124°07.860'	29/01/2019 to 01/02/2019	DQ532841	acccgagcatatcatgttaaacaccctaagataaaaggttaaactttgtgaataaatgctgccgtgtcttcggttggggcgaccccggggaaacaaaaaacccccgtgtggaatgagagtactatctcccaaagctaagagctgccgctcaaataatcagaacttctgaccaaaacagatccggcaagaccgattaacggacca	https://collections.ala.org.au/public/show/dr16844	19	16S Fish
				0.97561	Daw Island	33°51.010'	124°07.860'	29/01/2019 to 01/02/2019	DQ532841	actaagagagaccatgttaaacaccctaaaacaaaaggttaaacttagtgaataaatgctgccgtgtcttcggttggggcgaccccggggaaacaaaaaacccccgtgtggaatgagagtactatctcccaaagctaagagctgccgctcaaataatcagaacttctgaccaaaacagatccggcaagaccgattaacggacca	https://collections.ala.org.au/public/show/dr16844	38	16S Fish
				0.97561	Daw Island	33°51.010'	124°07.860'	29/01/2019 to 01/02/2019	DQ532841	actcgagcatatcatgttaaacaccctaaaacaaaaggttaaacttagtgaataaatgctgccgtgtcttcggttggggcgaccccggggaaacaaaaaacccccgtgtggaatgagagtactatctcccaaagctaagagctgccgctcaaataatcagaacttctgacctaaattgatccggcaacgccgattaacggacca	https://collections.ala.org.au/public/show/dr16844	32	16S Fish
				0.97561	Daw Island	33°51.010'	124°07.860'	29/01/2019 to 01/02/2019	DQ532841	accagggcggatcatgttaaacaccctaaaacaaaaggttaaacttagtgaataaatgctgccgtgtcttcggttggggcgaccccggggaaacaaaaaacccccgtgtggaatgagagtactatctcccaaagctaagagctgccgctcaaataatcagaacttctgaccaaaacagatccggcaagaccgattaacggacca	https://collections.ala.org.au/public/show/dr16844	13	16S Fish
				0.97561	Daw Island	33°51.010'	124°07.860'	29/01/2019 to 01/02/2019	DQ532841	actaagacagatcatgtcaaacaccctaaaacaaaaggttaaacttagtgaataaatgctgccgtgtcttcggttggggcgaccccggggaaacaaaaaacccccgtgtggaatgagagtactatctcccaaagctaagagctgccgctcaaataatcagaacttctgaccaaaacagatccggcaagaccgattaacggacca	https://collections.ala.org.au/public/show/dr16844	10	16S Fish
				0.97549	Daw Island	33°51.010'	124°07.860'	29/01/2019 to 01/02/2019	DQ532841	acccgagcatatcatgttaaacaccctaagataaaaggttaaactttgtgaacaaatgctgccgtgtcttcggttggggcgaccccggggaaacaaaaaacccccgtgtggaatgagagtactatctcccaaagctaagagctgccgctcaaataatcagaacttctgaccaaaacagatccggcaagaccgattaacggacca	https://collections.ala.org.au/public/show/dr16844	167	16S Fish
				0.970874	Daw Island	33°51.010'	124°07.860'	29/01/2019 to 01/02/2019	DQ532841	acgaaggcagaccatgttaaacaccctaaaacaaaaggttaaacttagtgaataaatgctgccgtgtcttcggttggggcgaccccggggaaacaaaaaacccccgtgtggaatgagagtactatctcccaaagctaagagctgccgctcaaataatcagaacttctgaccaaaacagatccggcaagaccgattaacggacca	https://collections.ala.org.au/public/show/dr16844	16	16S Fish
				0.970732	Daw Island	33°51.010'	124°07.860'	29/01/2019 to 01/02/2019	DQ532841	actcgagcatatcatgttaaacaccctaaaacaaaaggttaaacttagtgaataaatgctgccgtgtcttcggttggggcgaccccggggaaacaaaaaacccccgtgtggaatgagagtactatctcccaaatctaagagctgttttgcaaataatcagaacttctgaccaaaacagatccggcaagaccgattaacggacca	https://collections.ala.org.au/public/show/dr16844	46	16S Fish
				0.970732	Daw Island	33°51.010'	124°07.860'	29/01/2019 to 01/02/2019	DQ532841	actcgagcatatcatgttaaacaccctaaaacaaaaggttaaacttagtgaataaatgctgccgtgtcttcggttggggcgaccccggggaaacaaaaaacccccgtgtggaatgagagtactatctcccaaatctaagagctgttttccaaataatcagaacttctgaccaaaacagatccggcaagaccgattaacggacca	https://collections.ala.org.au/public/show/dr16844	21	16S Fish
				0.970732	Daw Island	33°51.010'	124°07.860'	29/01/2019 to 01/02/2019	DQ532841	actcgagcatatcatgttaaacaccctaaaacaaaaggttaaacttagtgaataaatgctgccgtgtcttcggttggggcgaccccggggaaacaaaaaacccccgtgtggaatgagagtactatctcccaaagctaagagctgccgctcaaataatcagaacttctgaccaaaccagatccggtataaccgatcaacgaacca	https://collections.ala.org.au/public/show/dr16844	13	16S Fish
				0.970732	Daw Island	33°51.010'	124°07.860'	29/01/2019 to 01/02/2019	DQ532841	actcgagcatatcatgttaaacaccctaaaacaaaaggttaaacttagtgaataaatgctgccgtgtcttcggttggggcgaccccggggaaacaaaaaacccccgtgtggaatgagagtactatctcccaaagctaagagctgccgctcaaataatcagaacttctgaccaatcagatccggcaacgccgatcaacggaccg	https://collections.ala.org.au/public/show/dr16844	12	16S Fish
				0.970732	Daw Island	33°51.010'	124°07.860'	29/01/2019 to 01/02/2019	DQ532841	actcgagcatatcatgttaaacaccctaaaacaaaaggttaaacttagtgaataaatgctgccgtgtcttcggttggggcgaccccggggaaacaaaaaacccccgtgtggaatgagagtactatctcccaaatctaagagctgttttacaaataatcagaacttctgaccaaaacagatccggcaagaccgattaacggacca	https://collections.ala.org.au/public/show/dr16844	12	16S Fish
				0.970588	Daw Island	33°51.010'	124°07.860'	29/01/2019 to 01/02/2019	DQ532841	acccgagcatatcatgttaaacaccctaagataaaaggttaaactttgtgaacaaatgctgccgtgtcttcggttggggcgaccccggggaaacaaaaaacccccgcgtggaatgagagtactatctcccaaagctaagagctgccgctcaaataatcagaacttctgaccaaaacagatccggcaagaccgattaacggacca	https://collections.ala.org.au/public/show/dr16844	26	16S Fish
				0.965854	Daw Island	33°51.010'	124°07.860'	29/01/2019 to 01/02/2019	DQ532841	actcgagcatatcatgttaaacaccctaaaacaaaaggttaaacttagtgaataaatgctgccgtgtcttcggttggggcgaccccggggaaacaaaaaacccccgtgtggaatgagagtactatctcccaaagctaagagctgccgctcaaataatcagaacatctgaccaaaccagatccggtataaccgatcaacgaacca	https://collections.ala.org.au/public/show/dr16844	35	16S Fish
				0.965686	Daw Island	33°51.010'	124°07.860'	29/01/2019 to 01/02/2019	DQ532841	acccgagcatatcatgttaaacaccctaagataaaaggttaaactttgtgaacaaatgctgccgtgtcttcggttggggcgaccccggggaaacaaaaaacccccgcgtggaatgagagtactaactcccaaagctaagagctgccgctcaaataatcagaacttctgaccaaaacagatccggcaagaccgattaacggacca	https://collections.ala.org.au/public/show/dr16844	31	16S Fish
				0.965686	Daw Island	33°51.010'	124°07.860'	29/01/2019 to 01/02/2019	DQ532841	actcgagcatatcatgttaaacaccctaaaacaaaaggttaaacttagtgaataaatgctgccgtgtcttcggttggggcgaccccggggaaacaaaaaacccccgtgtggaatgagagtactatctccaaaagataagagctgaagataaaataatcagaacttatgaccaaaacagatccggcaagaccgattaacggacca	https://collections.ala.org.au/public/show/dr16844	18	16S Fish
				0.965686	Daw Island	33°51.010'	124°07.860'	29/01/2019 to 01/02/2019	DQ532841	actcgagcatatcatgttaaacaccctaaaacaaaaggttaaacttagtgaataaatgctgccgtgtcttcggttggggcgaccccggggaaacaaaaaacccccgtgtggaatgagagtactatctcccaaatttaagagcttttgttcaaataatcagaacttctgtccaaaacagatccggcaagaccgattaacggacca	https://collections.ala.org.au/public/show/dr16844	13	16S Fish
				0.960976	Daw Island	33°51.010'	124°07.860'	29/01/2019 to 01/02/2019	DQ532841	actcgagcatatcatgttaaacaccctaaaacaaaaggttaaacttagtgaataaatgctgccgtgtcttcggttggggcgaccccggggaaacaaaaaacccccgtgtggaatgagagtactatctcccaaatttaagagcttttgtgcaaataatcagaacttctgtccaaaacagatccggcaagaccgattaacggacca	https://collections.ala.org.au/public/show/dr16844	31	16S Fish
				0.960976	Daw Island	33°51.010'	124°07.860'	29/01/2019 to 01/02/2019	DQ532841	actcgagcatatcatgttaaacaccctaaaacaaaaggttaaacttagtgaataaatgctgccgtgtcttcggttggggcgaccccggggaaacaaaaaacccccgtgtggaatgagagtactatctcccaaatttaagagcttttgtacaaataatcagaacttctgtccaaaacagatccggcaagaccgattaacggacca	https://collections.ala.org.au/public/show/dr16844	16	16S Fish
				0.960784	Daw Island	33°51.010'	124°07.860'	29/01/2019 to 01/02/2019	DQ532841	actcgagcatatcatgttaaacaccctaaaacaaaaggttaaacttagtgaataaatgctgccgtgtcttcggttggggcgaccccggggaaacaaaaaacccccgtgtggaatgagagtactatctcaaaaagataagagctggagataaaataatcagaacttatgaccaaaacagatccggcaagaccgattaacggacca	https://collections.ala.org.au/public/show/dr16844	21	16S Fish
				0.946341	Daw Island	33°51.010'	124°07.860'	29/01/2019 to 01/02/2019	DQ532841	actcgagcatatcatgttaaacaccctaaaacaaaaggttaaacttagtgaataaatgctgccgtgtcttcggttggggcgaccccggggaaacaaaaaacccccgtgtggaatgagagtactatctcccaaagctaagagctgccgctcaaataatcagaacttctgaccttactgatccggccctggccgatcaacgaaccg	https://collections.ala.org.au/public/show/dr16844	12	16S Fish
				0.907767	Daw Island	33°51.010'	124°07.860'	29/01/2019 to 01/02/2019	DQ532841	actcgagcatatcatgttaaacaccctaaaacaaaaggttaaacttagtgaataaatgctgccgtgtcttcggttggggcgaccccggggaaacaaaaaacccccgtgtggaatgggaatacccctcctacaactaagagctcccgctctaatgaccagaatttctgaccaatcagatccggcaacgccgatcaacggaccg	https://collections.ala.org.au/public/show/dr16844	14	16S Fish
				0.902439	Daw Island	33°51.010'	124°07.860'	29/01/2019 to 01/02/2019	DQ532841	actcgagcatatcatgttaaacaccctaaaacaaaaggttaaacttagtgaataaatgctgccgtgtcttcggttggggcgaccgcggggaaacaaaaaacccccacgtggaatgggagtaccactcctaaaactaagagctcccgctctagtaaacagaatttctgaccaataagatccggcaacgccgatcaacgaaccg	https://collections.ala.org.au/public/show/dr16844	11	16S Fish
	Arripis	Arripis sp.	37344901	1	Daw Island	33°51.010'	124°07.860'	29/01/2019 to 01/02/2019	AB205430	acccgagcatatcatgttaaacaccctaagataaaaggttaaactttgtgaacaaatgctgccgtgtcttcggttggggcgaccccggggaaacaaaaaacccccgcgtggaatgagagtactaactcccaaagctaagagctaccgctctaataatcagaacatctgaccaaaccagatccggtataaccgatcaacgaacca	https://collections.ala.org.au/public/show/dr16844	50130	16S Fish
				0.995098	Daw Island	33°51.010'	124°07.860'	29/01/2019 to 01/02/2019	AB205430	acccgagcatatcatgttaaacaccctaagataaaaggttaaactttgtgaacaaatgctgccgtgtcttcggttggggcgaccccggggaaacaaaaaacccccgcgtggaatgagagtactaactcccaaagctaagagctaccgctctaataatcagaacatctgaccaaaccagatccggcataaccgatcaacgaacca	https://collections.ala.org.au/public/show/dr16844	1112	16S Fish
				0.995098	Daw Island	33°51.010'	124°07.860'	29/01/2019 to 01/02/2019	AB205430	acccgagcatatcatgttaaacaccctaagataaaaggttaaactttgtgaacaaatgctgccgtgtcttcggttggggcgaccccggggaaacaaaaaacccccgcgtggaatgatagtactaactcccaaagctaagagctaccgctctaataatcagaacatctgaccaaaccagatccggtataaccgatcaacgaacca	https://collections.ala.org.au/public/show/dr16844	556	16S Fish
				0.995098	Daw Island	33°51.010'	124°07.860'	29/01/2019 to 01/02/2019	AB205430	acccgagcatatcatgttaaacaccctaagataaaaggttaaaccttgtgaacaaatgctgccgtgtcttcggttggggcgaccccggggaaacaaaaaacccccgcgtggaatgagagtactaactcccaaagctaagagctaccgctctaataatcagaacatctgaccaaaccagatccggtataaccgatcaacgaacca	https://collections.ala.org.au/public/show/dr16844	417	16S Fish
				0.995098	Daw Island	33°51.010'	124°07.860'	29/01/2019 to 01/02/2019	AB205430	acccgagcatatcatgttaaacaccctaagataaaaggttaaactttgtgaacaaatgctgccgtgtcttcggttggggcgaccccggggaaacaaaaaacccccgcgtggaatgagagtactaactcccaaagctaagagctaccgctctaataatcagaacatctgaccaaaccagatccggtataaccggtcaacgaacca	https://collections.ala.org.au/public/show/dr16844	226	16S Fish
				0.995098	Daw Island	33°51.010'	124°07.860'	29/01/2019 to 01/02/2019	AB205430	acccgagcatatcatgttaaacaccctaagataaaaggttaaactttgcgaacaaatgctgccgtgtcttcggttggggcgaccccggggaaacaaaaaacccccgcgtggaatgagagtactaactcccaaagctaagagctaccgctctaataatcagaacatctgaccaaaccagatccggtataaccgatcaacgaacca	https://collections.ala.org.au/public/show/dr16844	221	16S Fish
				0.995098	Daw Island	33°51.010'	124°07.860'	29/01/2019 to 01/02/2019	AB205430	acccgagcatatcatgttaaacaccctaagataaaaggttaaactttgtgaacaaatgctgccgtgtcttcggttggggcgaccccgtggaaacaaaaaacccccgcgtggaatgagagtactaactcccaaagctaagagctaccgctctaataatcagaacatctgaccaaaccagatccggtataaccgatcaacgaacca	https://collections.ala.org.au/public/show/dr16844	165	16S Fish
				0.995098	Daw Island	33°51.010'	124°07.860'	29/01/2019 to 01/02/2019	AB205430	actcgagcatatcatgttaaacaccctaagataaaaggttaaactttgtgaacaaatgctgccgtgtcttcggttggggcgaccccggggaaacaaaaaacccccgcgtggaatgagagtactaactcccaaagctaagagctaccgctctaataatcagaacatctgaccaaaccagatccggtataaccgatcaacgaacca	https://collections.ala.org.au/public/show/dr16844	140	16S Fish
				0.995098	Daw Island	33°51.010'	124°07.860'	29/01/2019 to 01/02/2019	AB205430	acccgagcatatcatgttaaacaccctaagataaaaggttaaactttgtgaacaaatgctgccgtgtcttcggttggggcgaccccggggaaacaaaaaacccccgcgtggaatgagagtactaactcccaaagctaagagctaccgctctaataatcagaacatctgaccaaaccagatccggtataaccgatcaacggacca	https://collections.ala.org.au/public/show/dr16844	122	16S Fish
				0.995098	Daw Island	33°51.010'	124°07.860'	29/01/2019 to 01/02/2019	AB205430	acccgagcatatcatgttaaacaccctaagataaaaggttaaactttgtgaacaaatgctgccgtgtcttcggctggggcgaccccggggaaacaaaaaacccccgcgtggaatgagagtactaactcccaaagctaagagctaccgctctaataatcagaacatctgaccaaaccagatccggtataaccgatcaacgaacca	https://collections.ala.org.au/public/show/dr16844	71	16S Fish
				0.995098	Daw Island	33°51.010'	124°07.860'	29/01/2019 to 01/02/2019	AB205430	acccgagcatatcatgttaaacaccctaagataaaaggttaaactttgtgaacaaatgctgccgtgtcttcggttggggcgaccccggggaaacaaaaaacccccgcgtggaatgagagtactaactcccaaagctaagagctaccgctctaataatcagaacatctgaccgaaccagatccggtataaccgatcaacgaacca	https://collections.ala.org.au/public/show/dr16844	65	16S Fish
				0.995098	Daw Island	33°51.010'	124°07.860'	29/01/2019 to 01/02/2019	AB205430	acccgagcatatcatgttaaacaccctaagataaaaggttaaactttgtgaacaaacgctgccgtgtcttcggttggggcgaccccggggaaacaaaaaacccccgcgtggaatgagagtactaactcccaaagctaagagctaccgctctaataatcagaacatctgaccaaaccagatccggtataaccgatcaacgaacca	https://collections.ala.org.au/public/show/dr16844	31	16S Fish
				0.990196	Daw Island	33°51.010'	124°07.860'	29/01/2019 to 01/02/2019	AB205430	acccgagcatatcatgttaaacaccctaagataaaaggttaaactttgtgaacaaatgctgccgtgtcttcggttggggcgaccccggggaaacaaaaaacccccgcgtggaatgagagtactaactcccaaagctaagagctaccgctctaataatcagaacatctgaccaaaccagatccggtatagctgatcaacgaacca	https://collections.ala.org.au/public/show/dr16844	22	16S Fish
				0.990196	Daw Island	33°51.010'	124°07.860'	29/01/2019 to 01/02/2019	AB205430	acccgagcatatcatgttaaacaccctaagataaaaggttaaactttgtgaacaaatgctgccgtgtcttcggttggggcgaccccggggaaacaagaaacccccgcgtggaatgagagtactaactcccaaagctaagagctaccgctctaataatcagaacatctgaccaaaccagatccggtataaccgatcaacgaaccg	https://collections.ala.org.au/public/show/dr16844	19	16S Fish
				0.990196	Daw Island	33°51.010'	124°07.860'	29/01/2019 to 01/02/2019	AB205430	acccgagcatatcatgttaaacaccctaagataaaaggttaaacttcgtgaacaaatgctgccgtgtcttcggttggggcggccccggggaaacaaaaaacccccgcgtggaatgagagtactaactcccaaagctaagagctaccgctctaataatcagaacatctgaccaaaccagatccggtataaccgatcaacgaacca	https://collections.ala.org.au/public/show/dr16844	14	16S Fish
				0.990196	Daw Island	33°51.010'	124°07.860'	29/01/2019 to 01/02/2019	AB205430	acccgagcatatcatgttaaacaccctaagataaaaggttaaactttgtgaacaaatgctgccgtgtcttcggttggggcgaccccggggaaacaaaaaacccccgcgtggaatgagagtactaactcccaaagctaagagctaccgctctaataatcagaacatctgaccaaaccaggtccggcataaccgatcaacgaacca	https://collections.ala.org.au/public/show/dr16844	13	16S Fish
				0.990196	Daw Island	33°51.010'	124°07.860'	29/01/2019 to 01/02/2019	AB205430	acccgagcatatcatgttaaacaccctaagataaaaggttaaactttgtgaacaaatgctgccgtgtcttcggttggggcgaccccggggaaacaaaaagccccgcgtggaatgagagtactaactcccaaagctaagagctaccgctctaataatcagaacatctgaccaaaccagatccggtataaccgatcaacgaacca	https://collections.ala.org.au/public/show/dr16844	12	16S Fish
				0.990196	Daw Island	33°51.010'	124°07.860'	29/01/2019 to 01/02/2019	AB205430	acccgagcatatcatgttaaacaccctaagataaaaggttaaactttgtgaacaaatgctgccgtgtcttcggttggggcgaccccggggaaacaaaaaacccccgcgtggaatgagagtactaactcccaaagctaagagctaccgctctaataatcagaacatctgaccaaaacagatccggcataaccgatcaacgaacca	https://collections.ala.org.au/public/show/dr16844	11	16S Fish
				0.990196	Daw Island	33°51.010'	124°07.860'	29/01/2019 to 01/02/2019	AB205430	acccgagcatatcatgttaaacaccctaagataaaaggttaaactttgtgaacaaatgctgccgtgtcttcggttggggcgaccccggggaaacaaaaaacccccgcgtggaatgagagtactaactcccaaagctaagagctaccgctctaataatcagaacatctgaccaaaccagatccggcaaaaccgatcaacgaacca	https://collections.ala.org.au/public/show/dr16844	11	16S Fish
				0.990196	Daw Island	33°51.010'	124°07.860'	29/01/2019 to 01/02/2019	AB205430	acccgagcatatcatgttaaacaccctaagataaaaggttaaactttgtgaacaaatgctgccgtgtcttcggttggggcgaccccggggagacaaaaaacccccgcgtggaatgagagtactaactcccaaagctaagagctaccgctctaataatcaggacatctgaccaaaccagatccggtataaccgatcaacgaacca	https://collections.ala.org.au/public/show/dr16844	11	16S Fish
				0.985294	Daw Island	33°51.010'	124°07.860'	29/01/2019 to 01/02/2019	AB205430	actcgagcatatcatgttaaacaccctaaaacaaaaggttaaactttgtgaacaaatgctgccgtgtcttcggttggggcgaccccggggaaacaaaaaacccccgcgtggaatgagagtactaactcccaaagctaagagctaccgctctaataatcagaacatctgaccaaaccagatccggtataaccgatcaacgaacca	https://collections.ala.org.au/public/show/dr16844	63	16S Fish
				0.980488	Daw Island	33°51.010'	124°07.860'	29/01/2019 to 01/02/2019	AB205430	accaaggcagatcatgttaaacaccctaagataaaaggttaaactttgtgaacaaatgctgccgtgtcttcggttggggcgaccccggggaaacaaaaaacccccgcgtggaatgagagtactaactcccaaagctaagagctaccgctctaataatcagaacatctgaccaaaccagatccggtataaccgatcaacgaacca	https://collections.ala.org.au/public/show/dr16844	23	16S Fish
				0.980392	Daw Island	33°51.010'	124°07.860'	29/01/2019 to 01/02/2019	AB205430	actcgagcatatcatgttaaacaccctaaaacaaaaggttaaacttagtgaacaaatgctgccgtgtcttcggttggggcgaccccggggaaacaaaaaacccccgcgtggaatgagagtactaactcccaaagctaagagctaccgctctaataatcagaacatctgaccaaaccagatccggtataaccgatcaacgaacca	https://collections.ala.org.au/public/show/dr16844	10	16S Fish
				0.97549	Daw Island	33°51.010'	124°07.860'	29/01/2019 to 01/02/2019	AB205430	actcgagcatatcatgttaaacaccctaaaacaaaaggttaaacttagtgaataaatgctgccgtgtcttcggttggggcgaccccggggaaacaaaaaacccccgcgtggaatgagagtactaactcccaaagctaagagctaccgctctaataatcagaacatctgaccaaaccagatccggtataaccgatcaacgaacca	https://collections.ala.org.au/public/show/dr16844	281	16S Fish
				0.970732	Daw Island	33°51.010'	124°07.860'	29/01/2019 to 01/02/2019	AB205430	actaagagagaccatgttaaacaccctaagataaaaggttaaactttgtgaacaaatgctgccgtgtcttcggttggggcgaccccggggaaacaaaaaacccccgcgtggaatgagagtactaactcccaaagctaagagctaccgctctaataatcagaacatctgaccaaaccagatccggtataaccgatcaacgaacca	https://collections.ala.org.au/public/show/dr16844	16	16S Fish
				0.970732	Daw Island	33°51.010'	124°07.860'	29/01/2019 to 01/02/2019	AB205430	acccgagcatatcatgttaaacaccctaagataaaaggttaaactttgtgaacaaatgctgccgtgtcttcggttggggcgaccccggggaaacaaaaaacccccgcgtggaatgagagtactaactcccaaagctaagagctaccgctctaataatcagaacatctgaccaaaacagatccggcaagaccgattaacggacca	https://collections.ala.org.au/public/show/dr16844	11	16S Fish
				0.970588	Daw Island	33°51.010'	124°07.860'	29/01/2019 to 01/02/2019	AB205430	actcgagcatatcatgttaaacaccctaaaacaaaaggttaaacttagtgaataaatgctgccgtgtcttcggttggggcgaccccggggaaacaaaaaacccccgtgtggaatgagagtactaactcccaaagctaagagctaccgctctaataatcagaacatctgaccaaaccagatccggtataaccgatcaacgaacca	https://collections.ala.org.au/public/show/dr16844	21	16S Fish
				0.965854	Daw Island	33°51.010'	124°07.860'	29/01/2019 to 01/02/2019	AB205430	acccgagcatatcatgttaaacaccctaagataaaaggttaaactttgtgaacaaatgctgccgtgtcttcggttggggcgaccccggggaaacaaaaaacccccgcgtggaatgagagtactaactcccaaagctaagagctaccgctctaataatcagaacttctgaccaaaacagatccggcaagaccgattaacggacca	https://collections.ala.org.au/public/show/dr16844	35	16S Fish
				0.965686	Daw Island	33°51.010'	124°07.860'	29/01/2019 to 01/02/2019	AB205430	actcgagcatatcatgttaaacaccctaaaacaaaaggttaaacttagtgaataaatgctgccgtgtcttcggttggggcgaccccggggaaacaaaaaacccccgtgtggaatgagagtactatctcccaaagctaagagctaccgctctaataatcagaacatctgaccaaaccagatccggtataaccgatcaacgaacca	https://collections.ala.org.au/public/show/dr16844	38	16S Fish
Aulopidae	Latropiscis	Latropiscis purpurissatus	37117001	0.990099	Daw Island	33°51.010'	124°07.860'	29/01/2019 to 01/02/2019	AF049732	attaaacagcccattttaagaaaatcagcataaagaaaattaacacaatgaagtccctgttggaatgtctttggttggggcgaccgtggaaaaaacaaaacacccatgaggattggggataccccctaacactaagagccacagctctaagtaacagaacttctgacctaaatgatccggctccctgccgatcaacgaaccg	https://collections.ala.org.au/public/show/dr16844	6804	16S Fish
				0.985149	Daw Island	33°51.010'	124°07.860'	29/01/2019 to 01/02/2019	AF049732	attaaacagcccattttaagaaaatcagcataaagaaaattaacacaatgaagtccctgttggaacgtctttggttggggcgaccgtggaaaaaacaaaacacccatgaggattggggataccccctaacactaagagccacagctctaagtaacagaacttctgacctaaatgatccggctccctgccgatcaacgaaccg	https://collections.ala.org.au/public/show/dr16844	1264	16S Fish
				0.985149	Daw Island	33°51.010'	124°07.860'	29/01/2019 to 01/02/2019	AF049732	attaaacagcccattttaagaaaatcagcataaagaaaattaacacaatgaagtccctgttggaatgtctttggttggggcgaccgtggaaaaaacaaaacacccatgaggattggggataccccctaacactaagaaccacagctctaagtaacagaacttctgacctaaatgatccggctccctgccgatcaacgaaccg	https://collections.ala.org.au/public/show/dr16844	807	16S Fish
				0.985149	Daw Island	33°51.010'	124°07.860'	29/01/2019 to 01/02/2019	AF049732	attaaacagcccattttaagaaaatcagcataaagaaaattaacacaatgaagtccctgttggaatgtctttggttggggcgaccgtggaaaaaacaaaacacccatgaggattggggataccccctaacactaagagccacagctctaagtaacagaacttctgacctaaatgatccggctccctgccgatcaatgaaccg	https://collections.ala.org.au/public/show/dr16844	542	16S Fish
				0.985149	Daw Island	33°51.010'	124°07.860'	29/01/2019 to 01/02/2019	AF049732	attaaacagcccattttaagaaaatcagcataaagaaaattaacacaatgaagtccctgttggaatgtctttggttggggcgaccgtggaaaaaacaaaacacccatgaggattggggataccccctaacactaagagccacagctctaagtaacagaacttctgacctaaatgatccggccccctgccgatcaacgaaccg	https://collections.ala.org.au/public/show/dr16844	428	16S Fish
				0.985149	Daw Island	33°51.010'	124°07.860'	29/01/2019 to 01/02/2019	AF049732	attaaacagcccattttaagaaaatcagcataaagaaaattaacacaatgaagtccctgttggaatgtctttggttggggcgaccgtggaaaaaacaaaacacccatgaggattgggggtaccccctaacactaagagccacagctctaagtaacagaacttctgacctaaatgatccggctccctgccgatcaacgaaccg	https://collections.ala.org.au/public/show/dr16844	64	16S Fish
				0.980198	Daw Island	33°51.010'	124°07.860'	29/01/2019 to 01/02/2019	AF049732	attaaacagcccattttaagaaaatcagcataaagaaaattaacacaatgaagtccctgttggaatgtctttggttggggcgaccgtggaaaaaacaaaacacccatgaggattggggataacccctaacactaagaaccacagctctaagtaacagaacttctgacctaaatgatccggctccctgccgatcaacgaaccg	https://collections.ala.org.au/public/show/dr16844	398	16S Fish
				0.980198	Daw Island	33°51.010'	124°07.860'	29/01/2019 to 01/02/2019	AF049732	attaaacagcccattttaagaaaatcagcataaagaaaattaacacaatgaagtccctgttggaatttctttggttggggcgcccgtggaaaaaacaaaacacccatgaggattggggataccccctaacactaagagccacagctctaagtaacagaacttctgacctaaatgatccggctccctgccgatcaacgaaccg	https://collections.ala.org.au/public/show/dr16844	48	16S Fish
Berycidae	Centroberyx	Centroberyx sp.	37258902	1	Daw Island	33°51.010'	124°07.860'	29/01/2019 to 01/02/2019	KR153519	acaaagcagcccaaattaaataccctgaaatcaaacagaaaaatcgaatgaacccctgctcaaatgtctttggttggggcgaccatggggaaaaaccaaacccccacgtggaacggaagaacttcttctacaaccaagagccgccactctaagtgacagaatctctgaccattaatgatccggtattaccgatcaacgaaccg	https://collections.ala.org.au/public/show/dr16844	1870	16S Fish
				0.995074	Daw Island	33°51.010'	124°07.860'	29/01/2019 to 01/02/2019	KR153519	acaaagcagcccaaattaaataccctgaaatcaaacagaaaaatcgaatgaacccctgctcaaatgtctttggttggggcgaccatggggagaaaccaaacccccacgtggaacggaagaacttcttctacaaccaagagccgccactctaagtgacagaatctctgaccattaatgatccggtattaccgatcaacgaaccg	https://collections.ala.org.au/public/show/dr16844	103	16S Fish
Bothidae	Lophonectes	Lophonectes sp.	37460001	0.969828	Daw Island	33°51.010'	124°07.860'	29/01/2019 to 01/02/2019	EU848459	gccagagtagcccacgtcaaagacctccacccccaaccagaactgaatggggcctactcctatgtcttcggttggggtgaccatggggaaagcaaaacccccatgtggacagggagcactagaggaaactttaccacacaccccacaacttcactcctccaaaccagagccccggctctagttaacgaaatgttcgacttagaatgatccgggagaaccgatcaacgaacca	https://collections.ala.org.au/public/show/dr16844	32	16S Fish
				0.918803	Daw Island	33°51.010'	124°07.860'	29/01/2019 to 01/02/2019	EU848459	accagagcagcccacgtcaagaacccctctccctgccagaactaaatgggccctgctcctatgtcttcggttggggtgaccatggggaaaacaaaacccccatgtggacagggagcactgaaggaaattttaccatacatcccacaactttactcctccaaaccagagccccggctctagttaacgaaacattcgacttagaatgatccgggaaaccgatcaacgaacca	https://collections.ala.org.au/public/show/dr16844	91	16S Fish
				0.91453	Daw Island	33°51.010'	124°07.860'	29/01/2019 to 01/02/2019	EU848459	accagagcagcccacgtcaagaacccctctccctgccagaactaaatgagccctgctcctatgtcttcggttggggtgaccatggggaaaacaaaacccccatgtggacagggagcactgaaggaaattttaccatacatcccacaactttactcctccaaaccagagccccggctctagttaacgaaacattcgacttagaatgatccgggaaaccgatcaacgaacca	https://collections.ala.org.au/public/show/dr16844	38	16S Fish
Callionymidae	Repomucenus	Repomucenus calcaratus	37427015	1	Daw Island	33°51.010'	124°07.860'	29/01/2019 to 01/02/2019	KR153512	acaacaggtacacgtcactcaccctaatacaaaagagtaaactaagtgtataacctagagaatgtttttggttggggcgaccgcggggtaccaattaacccccatgacgagaaagcaaattactttcaaaactaagaccagcaagtctaagctacagaacttctgacaaaagatccggctagccgattaacgaaccg	https://collections.ala.org.au/public/show/dr16844	5991	16S Fish
				0.994924	Daw Island	33°51.010'	124°07.860'	29/01/2019 to 01/02/2019	KR153512	acaacaggtacacgtcactcaccctaatacaaaagagtaaactaagtgtataacctagagaatgtttttggttggggcgaccgcggggtatcaattaacccccatgacgagaaagcaaattactttcaaaactaagaccagcaagtctaagctacagaacttctgacaaaagatccggctagccgattaacgaaccg	https://collections.ala.org.au/public/show/dr16844	704	16S Fish
				0.994924	Daw Island	33°51.010'	124°07.860'	29/01/2019 to 01/02/2019	KR153512	acaacaggtccacgtcactcaccctaatacaaaagagtaaactaagtgtataacctagagaatgtttttggttggggcgaccgcggggtaccaattaacccccatgacgagaaagcaaattactttcaaaactaagaccagcaagtctaagctacagaacttctgacaaaagatccggctagccgattaacgaaccg	https://collections.ala.org.au/public/show/dr16844	455	16S Fish
				0.994924	Daw Island	33°51.010'	124°07.860'	29/01/2019 to 01/02/2019	KR153512	acaacaggtacacgtcactcaccctaatacaaaagagtaaactaagtgtctaacctagagaatgtttttggttggggcgaccgcggggtaccaattaacccccatgacgagaaagcaaattactttcaaaactaagaccagcaagtctaagctacagaacttctgacaaaagatccggctagccgattaacgaaccg	https://collections.ala.org.au/public/show/dr16844	262	16S Fish
				0.994924	Daw Island	33°51.010'	124°07.860'	29/01/2019 to 01/02/2019	KR153512	acaacaggtacacgtcactcaccctaatacaaaagagtaaactaagtgtataacctagagaatgtttttggttggggcgaccgcggggtaccaattaacccccatgacgagaaagcaaattactttcaaaactaagaccagcaagtctaagctacagaacttccgacaaaagatccggctagccgattaacgaaccg	https://collections.ala.org.au/public/show/dr16844	227	16S Fish
				0.994924	Daw Island	33°51.010'	124°07.860'	29/01/2019 to 01/02/2019	KR153512	acaacaggtgcacgtcactcaccctaatacaaaagagtaaactaagtgtataacctagagaatgtttttggttggggcgaccgcggggtaccaattaacccccatgacgagaaagcaaattactttcaaaactaagaccagcaagtctaagctacagaacttctgacaaaagatccggctagccgattaacgaaccg	https://collections.ala.org.au/public/show/dr16844	118	16S Fish
				0.994924	Daw Island	33°51.010'	124°07.860'	29/01/2019 to 01/02/2019	KR153512	acaacaggtacacgtcactcaccctaatacaaaagagtaaactaagtgtataacctagagaatgtttttggttggggcgaccgcggggtaccaattaacccccatgacgagaaagcaaattactttcaaaactaagaccagcaagtctaagctacagaactcctgacaaaagatccggctagccgattaacgaaccg	https://collections.ala.org.au/public/show/dr16844	45	16S Fish
				0.994924	Daw Island	33°51.010'	124°07.860'	29/01/2019 to 01/02/2019	KR153512	acaacaggtacacgtcactcaccctaatacaaaagagtaaactaagtgtataacctagagaatgtttttggttggggcgaccgcggggtaccaattaacccccatgacgagaaggcaaattactttcaaaactaagaccagcaagtctaagctacagaacttctgacaaaagatccggctagccgattaacgaaccg	https://collections.ala.org.au/public/show/dr16844	24	16S Fish
				0.989848	Daw Island	33°51.010'	124°07.860'	29/01/2019 to 01/02/2019	KR153512	acaacaggtccacgtcactcaccctaatacaaaagagtaaactaagtgtataacctagagaatgtttttggttggggcgaccgcggggtatcaattaacccccatgacgagaaagcaaattactttcaaaactaagaccagcaagtctaagctacagaacttctgacaaaagatccggctagccgattaacgaaccg	https://collections.ala.org.au/public/show/dr16844	60	16S Fish
				0.989848	Daw Island	33°51.010'	124°07.860'	29/01/2019 to 01/02/2019	KR153512	acaacaggtccacgtcactcaccctaatacaaaagagtaaactaagtgtctaacctagagaatgtttttggttggggcgaccgcggggtaccaattaacccccatgacgagaaagcaaattactttcaaaactaagaccagcaagtctaagctacagaacttctgacaaaagatccggctagccgattaacgaaccg	https://collections.ala.org.au/public/show/dr16844	46	16S Fish
				0.989848	Daw Island	33°51.010'	124°07.860'	29/01/2019 to 01/02/2019	KR153512	acaacaggtccacgtcactcaccctcatacaaaagagtaaactaagtgtataacctagagaatgtttttggttggggcgaccgcggggtaccaattaacccccatgacgagaaagcaaattactttcaaaactaagaccagcaagtctaagctacagaacttctgacaaaagatccggctagccgattaacgaaccg	https://collections.ala.org.au/public/show/dr16844	34	16S Fish
				0.989848	Daw Island	33°51.010'	124°07.860'	29/01/2019 to 01/02/2019	KR153512	acaacaggtacacgtcactcaccctcatacaaaagagtaaactaagtgtctaacctagagaatgtttttggttggggcgaccgcggggtaccaattaacccccatgacgagaaagcaaattactttcaaaactaagaccagcaagtctaagctacagaacttctgacaaaagatccggctagccgattaacgaaccg	https://collections.ala.org.au/public/show/dr16844	25	16S Fish
				0.989848	Daw Island	33°51.010'	124°07.860'	29/01/2019 to 01/02/2019	KR153512	acaacaggtccacgtcactcaccctaatacaaaagagtaaactaagtgtataacctagagaatgtttttggttggggcgaccgcggggtaccaattaacccccatgacgagaaagcaaattactttcaaaactaagaccagcaagtctaagctacagaacttccgacaaaagatccggctagccgattaacgaaccg	https://collections.ala.org.au/public/show/dr16844	17	16S Fish
				0.989848	Daw Island	33°51.010'	124°07.860'	29/01/2019 to 01/02/2019	KR153512	acaacaggtacacgtcactcaccctaatacaaaagagtaaactaagtgtctaacctagagaatgtttttggttggggcgaccgcggggtaccaattaacccccatgacgagaaagcaaattactttcaaaactaagaccagcaagtctaagctacagaacttccgacaaaagatccggctagccgattaacgaaccg	https://collections.ala.org.au/public/show/dr16844	16	16S Fish
				0.989848	Daw Island	33°51.010'	124°07.860'	29/01/2019 to 01/02/2019	KR153512	acaacagttacacgtcactcaccctaatacaaaagagtaaactaagtgtataacctagagaatgtttttggttggggcgaccgcggggtaccaattaacccccatgccgagaaagcaaattactttcaaaactaagaccagcaagtctaagctacagaacttctgacaaaagatccggctagccgattaacgaaccg	https://collections.ala.org.au/public/show/dr16844	12	16S Fish
				0.989848	Daw Island	33°51.010'	124°07.860'	29/01/2019 to 01/02/2019	KR153512	acaacaggtgcacgtcactcaccctaatacaaaagagtaaactaagtgtctaacctagagaatgtttttggttggggcgaccgcggggtaccaattaacccccatgacgagaaagcaaattactttcaaaactaagaccagcaagtctaagctacagaacttctgacaaaagatccggctagccgattaacgaaccg	https://collections.ala.org.au/public/show/dr16844	10	16S Fish
Carangidae	Pseudocaranx	Pseudocaranx sp.	37337924	1	Daw Island	33°51.010'	124°07.860'	29/01/2019 to 01/02/2019	EU848433	accaagacagatcatgttaaacaccccttaacaaagacctgaacctaatgattccctgtcctaatgtcttcggttggggcgaccatggggaagcacaaaacccccatgtggaataggagaacaaccccatattatttcccctcctcccacaagcaagagctacaactctagctaacagaatttctgaccttatatgatccggcatacgccgatcaacggacca	https://collections.ala.org.au/public/show/dr16844	221008	16S Fish
				0.995516	Daw Island	33°51.010'	124°07.860'	29/01/2019 to 01/02/2019	EU848433	accaagacagatcatgttaaacaccccctaacaaagacctgaacctaatgattccctgtcctaatgtcttcggttggggcgaccatggggaagcacaaaacccccatgtggaataggagaacaaccccatattatttcccctcctcccacaagcaagagctacaactctagctaacagaatttctgaccttatatgatccggcatacgccgatcaacggacca	https://collections.ala.org.au/public/show/dr16844	47817	16S Fish
				0.995516	Daw Island	33°51.010'	124°07.860'	29/01/2019 to 01/02/2019	EU848433	accaagacagatcatgttaaacaccccttaacaaagacctgaacctaatgattccctgtcctaatgtcttcggttggggcgaccatggggaagcacaaaacccccatgtggaataggagaacaaccccatattatttcccctcctcccacaagcaagagctacagctctagctaacagaatttctgaccttatatgatccggcatacgccgatcaacggacca	https://collections.ala.org.au/public/show/dr16844	17684	16S Fish
				0.995516	Daw Island	33°51.010'	124°07.860'	29/01/2019 to 01/02/2019	EU848433	accaagacagatcatgttaaacaccccttaacaaagacctgaacctaatgattccctgtcctaatgtcttcggttggggcgaccctggggaagcacaaaacccccatgtggaataggagaacaaccccatattatttcccctcctcccacaagcaagagctacaactctagctaacagaatttctgaccttatatgatccggcatacgccgatcaacggacca	https://collections.ala.org.au/public/show/dr16844	4797	16S Fish
				0.995516	Daw Island	33°51.010'	124°07.860'	29/01/2019 to 01/02/2019	EU848433	accaagacagatcatgttaaacaccccttaacaaagacctgaacctaatgattccctgtcctaatgtcttcggttggggcgaccatggggaagcacaaaacccccatgtggaataggagaacaaccccatattatttcccctcctcccacaagcaagagctacaactctagctaacagaatttctgaccttatatgatccggcatatgccgatcaacggacca	https://collections.ala.org.au/public/show/dr16844	3561	16S Fish
				0.995516	Daw Island	33°51.010'	124°07.860'	29/01/2019 to 01/02/2019	EU848433	accaagacagatcatgttaaacaccccttaacaaagacctgaacctaatgatttcctgtcctaatgtcttcggttggggcgaccatggggaagcacaaaacccccatgtggaataggagaacaaccccatattatttcccctcctcccacaagcaagagctacaactctagctaacagaatttctgaccttatatgatccggcatacgccgatcaacggacca	https://collections.ala.org.au/public/show/dr16844	3094	16S Fish
				0.995516	Daw Island	33°51.010'	124°07.860'	29/01/2019 to 01/02/2019	EU848433	accaagacagatcatgttaaacactccttaacaaagacctgaacctaatgattccctgtcctaatgtcttcggttggggcgaccatggggaagcacaaaacccccatgtggaataggagaacaaccccatattatttcccctcctcccacaagcaagagctacaactctagctaacagaatttctgaccttatatgatccggcatacgccgatcaacggacca	https://collections.ala.org.au/public/show/dr16844	2118	16S Fish
				0.995516	Daw Island	33°51.010'	124°07.860'	29/01/2019 to 01/02/2019	EU848433	accaagacagatcatgttaaacaccccttgacaaagacctgaacctaatgattccctgtcctaatgtcttcggttggggcgaccatggggaagcacaaaacccccatgtggaataggagaacaaccccatattatttcccctcctcccacaagcaagagctacaactctagctaacagaatttctgaccttatatgatccggcatacgccgatcaacggacca	https://collections.ala.org.au/public/show/dr16844	2091	16S Fish
				0.995516	Daw Island	33°51.010'	124°07.860'	29/01/2019 to 01/02/2019	EU848433	accaagacagatcatgttaaacaccccttaacaaagacctgaacctaatgattccctgtcctaatgtcttcggttggggcgaccatggggaagcacaaaacccccatgtggaataggagaataaccccatattatttcccctcctcccacaagcaagagctacaactctagctaacagaatttctgaccttatatgatccggcatacgccgatcaacggacca	https://collections.ala.org.au/public/show/dr16844	1979	16S Fish
				0.995516	Daw Island	33°51.010'	124°07.860'	29/01/2019 to 01/02/2019	EU848433	accaagacagatcatgttaaacaccccttaacaaagacctgaacctaatgattccctgtcctaatgtcttcggttggggcgaccatggggaagcacaaaacccccatgtggaataggagaacaaccccatattatttcccctcctcccacaagcaagagctacaactctagctaacagaatttctgaccttatatgatccggcatgcgccgatcaacggacca	https://collections.ala.org.au/public/show/dr16844	1602	16S Fish
				0.995516	Daw Island	33°51.010'	124°07.860'	29/01/2019 to 01/02/2019	EU848433	accaagacagatcatgttaaacaccccttaacaaagacctaaacctaatgattccctgtcctaatgtcttcggttggggcgaccatggggaagcacaaaacccccatgtggaataggagaacaaccccatattatttcccctcctcccacaagcaagagctacaactctagctaacagaatttctgaccttatatgatccggcatacgccgatcaacggacca	https://collections.ala.org.au/public/show/dr16844	1366	16S Fish
				0.995516	Daw Island	33°51.010'	124°07.860'	29/01/2019 to 01/02/2019	EU848433	accaagacagatcatgttaaacaccccttaacaaagacctgaacctaatgatcccctgtcctaatgtcttcggttggggcgaccatggggaagcacaaaacccccatgtggaataggagaacaaccccatattatttcccctcctcccacaagcaagagctacaactctagctaacagaatttctgaccttatatgatccggcatacgccgatcaacggacca	https://collections.ala.org.au/public/show/dr16844	1074	16S Fish
				0.995516	Daw Island	33°51.010'	124°07.860'	29/01/2019 to 01/02/2019	EU848433	accaagacagatcatgttaaacaccccttaacaaagacctgaacctaatgattccctgtcctaatgtcttcggttggggcgaccatggggaggcacaaaacccccatgtggaataggagaacaaccccatattatttcccctcctcccacaagcaagagctacaactctagctaacagaatttctgaccttatatgatccggcatacgccgatcaacggacca	https://collections.ala.org.au/public/show/dr16844	1035	16S Fish
				0.995516	Daw Island	33°51.010'	124°07.860'	29/01/2019 to 01/02/2019	EU848433	accaagacagatcatgttaaacaccccttaacaaagacctgaacctaatgattccctgtcctaatgtcttcggttggggcgaccatggggaatcacaaaacccccatgtggaataggagaacaaccccatattatttcccctcctcccacaagcaagagctacaactctagctaacagaatttctgaccttatatgatccggcatacgccgatcaacggacca	https://collections.ala.org.au/public/show/dr16844	803	16S Fish
				0.995516	Daw Island	33°51.010'	124°07.860'	29/01/2019 to 01/02/2019	EU848433	accaagacagatcatgttaaacaccccttaacaaagacctgaacctaatgattccctgtcctaatgtcttcggttggggcgaccatggggaagcacaaaacccccatgtggaataggagaacaaccccatattatttcccctcctcccacaagcaagagctacaactctagctaacagaatttctgaccttatatgatccggcatacgccgaccaacggacca	https://collections.ala.org.au/public/show/dr16844	702	16S Fish
				0.995516	Daw Island	33°51.010'	124°07.860'	29/01/2019 to 01/02/2019	EU848433	accaagacagatcatgttaaacaccccttaacaaagacctgaacctaatgattccctgtcctaatgtcttcggttggggcgaccatggggaagcacaaaacccccatgtggaataggagaacaaccccatattatttcccctcctcccacaagcaagggctacaactctagctaacagaatttctgaccttatatgatccggcatacgccgatcaacggacca	https://collections.ala.org.au/public/show/dr16844	571	16S Fish
				0.995516	Daw Island	33°51.010'	124°07.860'	29/01/2019 to 01/02/2019	EU848433	accaagacagatcatgttaaacaccccttaacaaagacctgaacctaatgattccctgtcctaatgtcttcggttggggcgaccatggggaagcacaaaacccccatgtggaataggagaacaaccccatattatctcccctcctcccacaagcaagagctacaactctagctaacagaatttctgaccttatatgatccggcatacgccgatcaacggacca	https://collections.ala.org.au/public/show/dr16844	561	16S Fish
				0.995516	Daw Island	33°51.010'	124°07.860'	29/01/2019 to 01/02/2019	EU848433	accaagacagatcatgttaaacaccccttaacaaagacctgaacctaatgattccctgtcctaatgtcttcggttggggcgaccatggggaagcacaaagcccccatgtggaataggagaacaaccccatattatttcccctcctcccacaagcaagagctacaactctagctaacagaatttctgaccttatatgatccggcatacgccgatcaacggacca	https://collections.ala.org.au/public/show/dr16844	548	16S Fish
				0.995516	Daw Island	33°51.010'	124°07.860'	29/01/2019 to 01/02/2019	EU848433	accaagacagatcatgttaaacaccccttaacaaagacctgaacctaatgattccctgtcctaatgtcttcggttggggcgaccatggggaagcacaaaacccccatgtggaataggagaacaaccccatactatttcccctcctcccacaagcaagagctacaactctagctaacagaatttctgaccttatatgatccggcatacgccgatcaacggacca	https://collections.ala.org.au/public/show/dr16844	475	16S Fish
				0.995516	Daw Island	33°51.010'	124°07.860'	29/01/2019 to 01/02/2019	EU848433	accaagacagatcatgttaaacaccccttaacaaagacctgaacctaatgattccctgtcctaatgtcttcggttggggcgaccatggggaagcacaaaacccccatgtggaataggagaacaaccccatattatttcccctcctcccacaagcaagagctacaactctagctaacagaatttctgaccttatatgatccggcatacgccgatcagcggacca	https://collections.ala.org.au/public/show/dr16844	430	16S Fish
				0.995516	Daw Island	33°51.010'	124°07.860'	29/01/2019 to 01/02/2019	EU848433	accaagacagatcatgttaaacaccccttaacaaagacctgaacctaatgattccctgtcctaatgtcttcggttggggcgaccatggggaagcacaaaacccccatgtggaataggagaacaaccccatattatttcccctcctcccacaagcaagagctacaactctagctaacagaatttctgaccttatatgatccggcacacgccgatcaacggacca	https://collections.ala.org.au/public/show/dr16844	342	16S Fish
				0.995516	Daw Island	33°51.010'	124°07.860'	29/01/2019 to 01/02/2019	EU848433	accaagacagatcatgttaaacaccccttaacaaagacctgaacctaacgattccctgtcctaatgtcttcggttggggcgaccatggggaagcacaaaacccccatgtggaataggagaacaaccccatattatttcccctcctcccacaagcaagagctacaactctagctaacagaatttctgaccttatatgatccggcatacgccgatcaacggacca	https://collections.ala.org.au/public/show/dr16844	242	16S Fish
				0.995516	Daw Island	33°51.010'	124°07.860'	29/01/2019 to 01/02/2019	KX234660	accaagacagatcatgttaaacaccccttaacaaagacttgaacctaatgattccctgtcctaatgtcttcggttggggcgaccatggggaagcacaaaacccccatgcggaataggagaacaaccccatattatttcccctcctcccacaagcaagagctacaactctagctaacagaatttctgaccttatatgatccggcatacgccgatcaacggacca	https://collections.ala.org.au/public/show/dr16844	133	16S Fish
				0.995516	Daw Island	33°51.010'	124°07.860'	29/01/2019 to 01/02/2019	EU848433	accaagacagatcatgttaaacaccccttaacaaagacctgaacctaatgattccctgtcctaatgtcttcggttggggcgaccatggggaagcacaaaacccccatgtggaataggagaacaaccccatattatttcccctcctcccacaagcaagagctacaactctagttaacagaatttctgaccttatatgatccggcatacgccgatcaacggacca	https://collections.ala.org.au/public/show/dr16844	81	16S Fish
				0.995516	Daw Island	33°51.010'	124°07.860'	29/01/2019 to 01/02/2019	EU848433	accaagacagatcatgttaaacaccccttaacaaagacctgaacctaatgattccctgtcctaatgtcttcggttggggcgaccatggggaagcacaaaacccccatgtggaataggagtacaaccccatattatttcccctcctcccacaagcaagagctacaactctagctaacagaatttctgaccttatatgatccggcatacgccgatcaacggacca	https://collections.ala.org.au/public/show/dr16844	57	16S Fish
				0.991031	Daw Island	33°51.010'	124°07.860'	29/01/2019 to 01/02/2019	EU848433	accaagacagatcatgttaaacaccccttgacaaagacctgaacctaatgattccctgtcctaatgtcttcggttggggcgaccatggggaagcacaaaacccccatgtggaataggagaacaaccccatattatttcccctcctcccacaagcaagagctacaactctagctaacagaatttctgaccttatatgatccggcatatgccgatcaacggacca	https://collections.ala.org.au/public/show/dr16844	11811	16S Fish
				0.991031	Daw Island	33°51.010'	124°07.860'	29/01/2019 to 01/02/2019	EU848433	accaagacagatcatgttaaacaccccctaacaaagacctgaacctaatgattccctgtcctaatgtcttcggttggggcgaccatggggaagcacaaaacccccatgtggaataggagaacaacccgatattatttcccctcctcccacaagcaagagctacaactctagctaacagaatttctgaccttatatgatccggcatacgccgatcaacggacca	https://collections.ala.org.au/public/show/dr16844	733	16S Fish
				0.991031	Daw Island	33°51.010'	124°07.860'	29/01/2019 to 01/02/2019	EU848433	accaagacagatcatgttaaacaccccttaacaaagacctaaacctaatgattccctgtcctaatgtcttcggttggggcgaccatggggaagcacaaaacccccatgtggaataggagaacaaccccatattatttcccctcctcccacaagcaagagctacagctctagctaacagaatttctgaccttatatgatccggcatacgccgatcaacggacca	https://collections.ala.org.au/public/show/dr16844	691	16S Fish
				0.991031	Daw Island	33°51.010'	124°07.860'	29/01/2019 to 01/02/2019	EU848433	accaagacagatcatgttaaacaccccttaacaaagacctgaacctaatgattccctgtcctaatgtcttcggttggggcgaccctggggaagcacaaaacccccctgtggaataggagaacaaccccatattatttcccctcctcccacaagcaagagctacaactctagctaacagaatttctgaccttatatgatccggcatacgccgatcaacggacca	https://collections.ala.org.au/public/show/dr16844	361	16S Fish
				0.991031	Daw Island	33°51.010'	124°07.860'	29/01/2019 to 01/02/2019	EU848433	accaagacagatcatgttaaacaccccttaacaaagacctgaacctaatgattccctgtcctaatgtcttcggttggggcgaccatggggaagcacaaaacccccatgtggaataggagaacaaccccatattatttcccctcctcccacaagcaagagctacaactctagcgaacagaatttctgaccttatatgatccggcatatgccgatcaacggacca	https://collections.ala.org.au/public/show/dr16844	247	16S Fish
				0.991031	Daw Island	33°51.010'	124°07.860'	29/01/2019 to 01/02/2019	EU848433	accaagacagatcatgttaaacaccccctaacaaagacctgaacctaatgattccctgtcctaatgtcttcggttggggcgaccatggggaggcacaaaacccccatgtggaataggagaacaaccccatattatttcccctcctcccacaagcaagagctacaactctagctaacagaatttctgaccttatatgatccggcatacgccgatcaacggacca	https://collections.ala.org.au/public/show/dr16844	181	16S Fish
				0.991031	Daw Island	33°51.010'	124°07.860'	29/01/2019 to 01/02/2019	EU848433	accaagacagatcatgttaaacaccccctaacaaagacctgaacctaatgattccctgtcctaatgtcttcggttggggcgaccatggggaagcacaaaacccccatgtggaataggaggacaaccccatattatttcccctcctcccacaagcaagagctacaactctagctaacagaatttctgaccttatatgatccggcatacgccgatcaacggacca	https://collections.ala.org.au/public/show/dr16844	147	16S Fish
				0.991031	Daw Island	33°51.010'	124°07.860'	29/01/2019 to 01/02/2019	EU848433	accaagacagatcatgttaaacaccccctaacaaagacctgaacctaatgattccctgtcctaatgtcttcggttggggcgaccatggggaagcacaaaacccccatgtggaataggagaacaaccccatattatttcccctcctcccacaagcaagagctacaactctagctaacagaatttctgaccttatatgacccggcatacgccgatcaacggacca	https://collections.ala.org.au/public/show/dr16844	146	16S Fish
				0.991031	Daw Island	33°51.010'	124°07.860'	29/01/2019 to 01/02/2019	EU848433	accaagacagatcatgttaaacaccccctaacaaagacctgaacctaatgattccctgtcctaatgtcttcggttggggcgaccatggggaagcacagaacccccatgtggaataggagaacaaccccatattatttcccctcctcccacaagcaagagctacaactctagctaacagaatttctgaccttatatgatccggcatacgccgatcaacggacca	https://collections.ala.org.au/public/show/dr16844	146	16S Fish
				0.991031	Daw Island	33°51.010'	124°07.860'	29/01/2019 to 01/02/2019	EU848433	accaagacagatcatgttaaacaccccctaacaaagacctgaacctaatgattccctgtcctaatgtcttcggttggggcgaccatggggaagcacaaaacccccatgtggaataggagaacaaccccatattattccccctcctcccacaagcaagagctacaactctagctaacagaatttctgaccttatatgatccggcatacgccgatcaacggacca	https://collections.ala.org.au/public/show/dr16844	144	16S Fish
				0.991031	Daw Island	33°51.010'	124°07.860'	29/01/2019 to 01/02/2019	EU848433	accaagacagatcatgttaaacaccccctaacaaaggcctgaacctaatgattccctgtcctaatgtcttcggttggggcgaccatggggaagcacaaaacccccatgtggaataggagaacaaccccatattatttcccctcctcccacaagcaagagctacaactctagctaacagaatttctgaccttatatgatccggcatacgccgatcaacggacca	https://collections.ala.org.au/public/show/dr16844	134	16S Fish
				0.991031	Daw Island	33°51.010'	124°07.860'	29/01/2019 to 01/02/2019	EU848433	accaagacagatcatgttaaacaccccctaacaaagacctgaacctaatgattccctgtcctaatgtcttcggttggggcgaccatggggaagcacaaagcccccatgtggaataggagaacaaccccatattatttcccctcctcccacaagcaagagctacaactctagctaacagaatttctgaccttatatgatccggcatacgccgatcaacggacca	https://collections.ala.org.au/public/show/dr16844	133	16S Fish
				0.991031	Daw Island	33°51.010'	124°07.860'	29/01/2019 to 01/02/2019	EU848433	accaagacagatcatgttaaacaccccctaacaaagacctgaacctaatgattccctgtcctaatgtcttcggttggggcgaccatggggaagcacaaaacccccatgtggaataggggaacaaccccatattatttcccctcctcccacaagcaagagctacaactctagctaacagaatttctgaccttatatgatccggcatacgccgatcaacggacca	https://collections.ala.org.au/public/show/dr16844	132	16S Fish
				0.991031	Daw Island	33°51.010'	124°07.860'	29/01/2019 to 01/02/2019	EU848433	accaagacagatcatgttaaacaccccctaacaaagacctgaacctaatgattccctgccctaatgtcttcggttggggcgaccatggggaagcacaaaacccccatgtggaataggagaacaaccccatattatttcccctcctcccacaagcaagagctacaactctagctaacagaatttctgaccttatatgatccggcatacgccgatcaacggacca	https://collections.ala.org.au/public/show/dr16844	130	16S Fish
				0.991031	Daw Island	33°51.010'	124°07.860'	29/01/2019 to 01/02/2019	EU848433	accaagacagatcatgttaaacaccccttaacaaagacctgaacctaatgattccctgtcctaatgtcttcggttggggcgaccatggggaagcacaaaacctccatgtggaataggagaacaaccccatattatttcccctcctcccacaagcaagagctacagctctagctaacagaatttctgaccttatatgatccggcatacgccgatcaacggacca	https://collections.ala.org.au/public/show/dr16844	127	16S Fish
				0.991031	Daw Island	33°51.010'	124°07.860'	29/01/2019 to 01/02/2019	EU848433	accaagacagatcatgttaaacaccccctaacaaagacctgaacctaatgattccctgtcctaatgtcttcggttggggcgaccatggggaagcacaaaacccccatgtggaataggagaacaaccccatattatttcccctcctcccacaagcaagagctacaactctagctgacagaatttctgaccttatatgatccggcatacgccgatcaacggacca	https://collections.ala.org.au/public/show/dr16844	124	16S Fish
				0.991031	Daw Island	33°51.010'	124°07.860'	29/01/2019 to 01/02/2019	EU848433	accaagacagatcatgttaaacaccccctaacaaagacctgaacctaatgattccctgtcctaatgtcttcggttggggcgaccatggggaagcacaaaacccccatgtggaataggagaacaaccccatattatctcccctcctcccacaagcaagagctacaactctagctaacagaatttctgaccttatatgatccggcatacgccgatcaacggacca	https://collections.ala.org.au/public/show/dr16844	121	16S Fish
				0.991031	Daw Island	33°51.010'	124°07.860'	29/01/2019 to 01/02/2019	EU848433	accaagacagatcatgttaaacaccccctaacaaagacctgaacctaatgattccctgtcctaatgtcttcggttggggcgaccatgggggagcacaaaacccccatgtggaataggagaacaaccccatattatttcccctcctcccacaagcaagagctacaactctagctaacagaatttctgaccttatatgatccggcatacgccgatcaacggacca	https://collections.ala.org.au/public/show/dr16844	120	16S Fish
				0.991031	Daw Island	33°51.010'	124°07.860'	29/01/2019 to 01/02/2019	EU848433	accaagacagatcatgttaaacaccccctaacaaagacctgaacctaatgattccctgtcctaatgtcttcggttggggcgaccatggggaagcacaaaacccccatgtggaataggagaacaaccccatattatttcccctcctcccacaagcaagagctacaactctagctaacagaatttctgaccttatatgatccggcatacaccgatcaacggacca	https://collections.ala.org.au/public/show/dr16844	114	16S Fish
				0.991031	Daw Island	33°51.010'	124°07.860'	29/01/2019 to 01/02/2019	EU848433	accaagacagatcatgttaaacaccccctaacaaagacctgaacctaatgattccctgtcctaatgtcttcggttggggcgaccatggggaagcacaaaacccccatgtggaataggagaacaaccccatattatttcccctcctcccacaagcaagagctacaaccctagctaacagaatttctgaccttatatgatccggcatacgccgatcaacggacca	https://collections.ala.org.au/public/show/dr16844	113	16S Fish
				0.991031	Daw Island	33°51.010'	124°07.860'	29/01/2019 to 01/02/2019	EU848433	accaagacagatcatgttaaacaccccttgacaaagacctgaacctaatgattccctgtcctaatgtcttcggttggggcgaccatggggaagcacaaaacccccatgtggaataggagaacaaccccatattatttcccctcctcccacaagcaagagctacagctctagctaacagaatttctgaccttatatgatccggcatacgccgatcaacggacca	https://collections.ala.org.au/public/show/dr16844	112	16S Fish
				0.991031	Daw Island	33°51.010'	124°07.860'	29/01/2019 to 01/02/2019	EU848433	accaagacagatcatgctaaacaccccctaacaaagacctgaacctaatgattccctgtcctaatgtcttcggttggggcgaccatggggaagcacaaaacccccatgtggaataggagaacaaccccatattatttcccctcctcccacaagcaagagctacaactctagctaacagaatttctgaccttatatgatccggcatacgccgatcaacggacca	https://collections.ala.org.au/public/show/dr16844	101	16S Fish
				0.991031	Daw Island	33°51.010'	124°07.860'	29/01/2019 to 01/02/2019	EU848433	accaagacagatcatgttaaacaccccctaacaaagacctgaacctaatgattccctgtcctaatgtcttcggttggggcgaccatggggaagcacaaaacccccatgtggagtaggagaacaaccccatattatttcccctcctcccacaagcaagagctacaactctagctaacagaatttctgaccttatatgatccggcatacgccgatcaacggacca	https://collections.ala.org.au/public/show/dr16844	98	16S Fish
				0.991031	Daw Island	33°51.010'	124°07.860'	29/01/2019 to 01/02/2019	EU848433	accaagacagatcatgttaaacaccccctaacaaagacctgaacctaatgattccctgtcctaatgccttcggttggggcgaccatggggaagcacaaaacccccatgtggaataggagaacaaccccatattatttcccctcctcccacaagcaagagctacaactctagctaacagaatttctgaccttatatgatccggcatacgccgatcaacggacca	https://collections.ala.org.au/public/show/dr16844	95	16S Fish
				0.991031	Daw Island	33°51.010'	124°07.860'	29/01/2019 to 01/02/2019	EU848433	accaagacagatcatgttaaacaccccctaacaaagacctgaacctaatgattccctgtcctaatgtcttcggttggggcgaccatggggaagcacaaaacccccatgtggaataggagaacaaccccatattatttcccctcctcccacaagcaagagctacaactctagctaacagaatttctgaccttatatgatccggcatacgccgatcaacgggcca	https://collections.ala.org.au/public/show/dr16844	90	16S Fish
				0.991031	Daw Island	33°51.010'	124°07.860'	29/01/2019 to 01/02/2019	EU848433	accaagacagatcatgttaaacaccccctaacaaagacctgaacctaatgattccccgtcctaatgtcttcggttggggcgaccatggggaagcacaaaacccccatgtggaataggagaacaaccccatattatttcccctcctcccacaagcaagagctacaactctagctaacagaatttctgaccttatatgatccggcatacgccgatcaacggacca	https://collections.ala.org.au/public/show/dr16844	89	16S Fish
				0.991031	Daw Island	33°51.010'	124°07.860'	29/01/2019 to 01/02/2019	EU848433	accaagacagatcatgttaaacaccccttaacaaagacctgaacctaatgattccctgtcctaatgtcttcggttggggcgaccctggggaatcacaaaacccccatgtggaataggagaacaaccccatattatttcccctcctcccacaagcaagagctacaactctagctaacagaatttctgaccttatatgatccggcatacgccgatcaacggacca	https://collections.ala.org.au/public/show/dr16844	88	16S Fish
				0.991031	Daw Island	33°51.010'	124°07.860'	29/01/2019 to 01/02/2019	EU848433	accaagacagatcatgttaaacaccccctaacaaagacctgaacctaatgattccctgtcctaatgtcttcggttggggcgaccatggggaagcacaaaacccccatgtggaataggagaacaaccccatattatttcccctcctcccacaagcaagagctacgactctagctaacagaatttctgaccttatatgatccggcatacgccgatcaacggacca	https://collections.ala.org.au/public/show/dr16844	88	16S Fish
				0.991031	Daw Island	33°51.010'	124°07.860'	29/01/2019 to 01/02/2019	EU848433	accaagacagatcatgttaaacaccccttaacaaagacctgaacctaatgattccctgtcctaatgtcttcggttggggcggccatggggaagcacaaaacccccatgtggaataggagaacaaccccatactatttcccctcctcccacaagcaagagctacaactctagctaacagaatttctgaccttatatgatccggcatacgccgatcaacggacca	https://collections.ala.org.au/public/show/dr16844	85	16S Fish
				0.991031	Daw Island	33°51.010'	124°07.860'	29/01/2019 to 01/02/2019	EU848433	accaagacagaccatgttaaacaccccctaacaaagacctgaacctaatgattccctgtcctaatgtcttcggttggggcgaccatggggaagcacaaaacccccatgtggaataggagaacaaccccatattatttcccctcctcccacaagcaagagctacaactctagctaacagaatttctgaccttatatgatccggcatacgccgatcaacggacca	https://collections.ala.org.au/public/show/dr16844	85	16S Fish
				0.991031	Daw Island	33°51.010'	124°07.860'	29/01/2019 to 01/02/2019	EU848433	accaagacagatcatgttaaacaccccttaacaaagacctgaacctaatgattccctgtcctaatgtcttcggttggggcgaccatggggaagcacaaaacccccatgtggaataggagaacaaccccatattatttcccctcctcccacaagcaagagctacagctctagctaacagaatttctgaccttatatgatccggcatatgccgatcaacggacca	https://collections.ala.org.au/public/show/dr16844	75	16S Fish
				0.991031	Daw Island	33°51.010'	124°07.860'	29/01/2019 to 01/02/2019	EU848433	accaagacagatcatgttaaacaccccctaacaaagacctgaacctaatgattccctgtcctaatgtcttcggttggggcgaccatggggaagcacaaaacccccatgtggaataggagaacaaccccatattatttcccctcctcccacaagcaagagctacaactctagctaacagaatttctgaccttatatgatccggcatacgccgatcaacggaccg	https://collections.ala.org.au/public/show/dr16844	74	16S Fish
				0.991031	Daw Island	33°51.010'	124°07.860'	29/01/2019 to 01/02/2019	EU848433	accaagacagatcatgttaaacaccccctaacaaagacctgaacccaatgattccctgtcctaatgtcttcggttggggcgaccatggggaagcacaaaacccccatgtggaataggagaacaaccccatattatttcccctcctcccacaagcaagagctacaactctagctaacagaatttctgaccttatatgatccggcatacgccgatcaacggacca	https://collections.ala.org.au/public/show/dr16844	69	16S Fish
				0.991031	Daw Island	33°51.010'	124°07.860'	29/01/2019 to 01/02/2019	EU848433	accaagacagatcatgttaaacaccccctaacaaagacctgaacctaatgattccctgtcctaatgtcttcggttggggcgaccatggggaagcacaaaaccccatgtggaataggagaacaaccccatattatttcccctcctcccacaagcaagagctacaactctagctaacagaatttctgaccttatatgatccggcatacgccgatcaacggacca	https://collections.ala.org.au/public/show/dr16844	68	16S Fish
				0.991031	Daw Island	33°51.010'	124°07.860'	29/01/2019 to 01/02/2019	EU848433	accaagacagatcatgttaaacaccccttaacaaagacctgaacctaatgattccctgtcctaatgtcttcggttggggcgaccatggggaatcacaaaacccccctgtggaataggagaacaaccccatattatttcccctcctcccacaagcaagagctacaactctagctaacagaatttctgaccttatatgatccggcatacgccgatcaacggacca	https://collections.ala.org.au/public/show/dr16844	67	16S Fish
				0.991031	Daw Island	33°51.010'	124°07.860'	29/01/2019 to 01/02/2019	EU848433	accaagacagatcatgttaaacaccccttgacaaagacctgaacctaatgattccctgtcctaatgtcttcggttggggcgaccatggggaagcacaaaacccccatgtggaataggagaacaaccccatattatttcccctcctcccacaagcaagagctacaactctagctaacggaatttctgaccttatatgatccggcatacgccgatcaacggacca	https://collections.ala.org.au/public/show/dr16844	58	16S Fish
				0.991031	Daw Island	33°51.010'	124°07.860'	29/01/2019 to 01/02/2019	EU848433	accaagacagatcatgttaaacaccccctaacaaagacctgaacctaatgattccctgtcctaatgtcttcggttggggcgaccatggggaagcacaaaacccccatgtggaataggagaacaaccccatattatttcccctcctcccacaagcaagagctacaactctagctagcagaatttctgaccttatatgatccggcatacgccgatcaacggacca	https://collections.ala.org.au/public/show/dr16844	57	16S Fish
				0.991031	Daw Island	33°51.010'	124°07.860'	29/01/2019 to 01/02/2019	EU848433	accaagacagatcatgttaaacaccccctaacaaagacctgaacctaatgattccctgtcctaatgtcttcggttggggcgaccatggggaagcacaaaacccccatgtggaataggagaacaaccccgtattatttcccctcctcccacaagcaagagctacaactctagctaacagaatttctgaccttatatgatccggcatacgccgatcaacggacca	https://collections.ala.org.au/public/show/dr16844	56	16S Fish
				0.991031	Daw Island	33°51.010'	124°07.860'	29/01/2019 to 01/02/2019	EU848433	accaagacagatcatgttaaacaccccctaacagagacctgaacctaatgattccctgtcctaatgtcttcggttggggcgaccatggggaagcacaaaacccccatgtggaataggagaacaaccccatattatttcccctcctcccacaagcaagagctacaactctagctaacagaatttctgaccttatatgatccggcatacgccgatcaacggacca	https://collections.ala.org.au/public/show/dr16844	54	16S Fish
				0.991031	Daw Island	33°51.010'	124°07.860'	29/01/2019 to 01/02/2019	EU848433	accaagacggatcatgttaaacaccccttaacaaagacctgaacctaatgattccctgtcctaatgtcttcggttggggcgaccatggggaagcacaaaacccccatgtggaataggagaacaaccccatattatttcccctcctcccacaagcaagagctacagctctagctaacagaatttctgaccttatatgatccggcatacgccgatcaacggacca	https://collections.ala.org.au/public/show/dr16844	52	16S Fish
				0.991031	Daw Island	33°51.010'	124°07.860'	29/01/2019 to 01/02/2019	EU848433	accaagacagatcatgttaaacaccccctaacaaagacctgaacctaatgattccctgtcctaatgtcttcggttggggcgaccatggggaagcacaaaacccccatgtggaataggagaacaaccccatattatttcccctcctcccacaagcaagagctacaactctagctaacagaatttctgaccttatatgatccggcatacgctgatcaacggacca	https://collections.ala.org.au/public/show/dr16844	46	16S Fish
				0.991031	Daw Island	33°51.010'	124°07.860'	29/01/2019 to 01/02/2019	EU848433	gccaagacagatcatgttaaacaccccttaacaaagacctgaacctaatgattccctgtcctaatgtcttcggttggggcgaccatggggaagcacaaaacccccatgtggaataggagaacaaccccatattatttcccctcctcccacaagcaagagctacagctctagctaacagaatttctgaccttatatgatccggcatacgccgatcaacggacca	https://collections.ala.org.au/public/show/dr16844	45	16S Fish
				0.991031	Daw Island	33°51.010'	124°07.860'	29/01/2019 to 01/02/2019	EU848433	accaagacagatcatgttaaacaccccttaacaaagacctgaacctaatgattccctgtcctaatgtcttcggttggggcgaccatggggaagcacaaaacccccatgtggaataggggaacaaccccatattatttcccctcctcccacaagcaagagctacagctctagctaacagaatttctgaccttatatgatccggcatacgccgatcaacggacca	https://collections.ala.org.au/public/show/dr16844	44	16S Fish
				0.991031	Daw Island	33°51.010'	124°07.860'	29/01/2019 to 01/02/2019	EU848433	accaagacagatcatgttaaacaccccttaacaaagacctaaacctaatgattccctgtcctaatgtcttcggttggggcgaccatggggaagcacaaaacccccatgtggaataggagaacaaccccatattatttcccctcctcccacaagcaagagctacaactctagctaacagaatttctgaccttatatgatccggcatatgccgatcaacggacca	https://collections.ala.org.au/public/show/dr16844	43	16S Fish
				0.991031	Daw Island	33°51.010'	124°07.860'	29/01/2019 to 01/02/2019	EU848433	accaagacagatcatgttaaacaccccctaacaaagacctgaacctaatgattccctgtcctaatgtcttcggttggggcgaccatggggaagcacaaaacccccatgtggaataggagaacaaccccatatcatttcccctcctcccacaagcaagagctacaactctagctaacagaatttctgaccttatatgatccggcatacgccgatcaacggacca	https://collections.ala.org.au/public/show/dr16844	43	16S Fish
				0.991031	Daw Island	33°51.010'	124°07.860'	29/01/2019 to 01/02/2019	EU848433	accaagacagatcatgttaaacaccccttaacaaagacctgaacctaatgattccctgtcctaatgtcttcggttggggcgaccatggggaagcacaaaacccccatgtggaataggagagcaaccccatattatttcccctcctcccacaagcaagagctacagctctagctaacagaatttctgaccttatatgatccggcatacgccgatcaacggacca	https://collections.ala.org.au/public/show/dr16844	42	16S Fish
				0.991031	Daw Island	33°51.010'	124°07.860'	29/01/2019 to 01/02/2019	EU848433	accaagacagatcatgttaaacaccccctaacaaagacctgaacctaatgattccctgtcctaatgtcttcggttggggcgaccatggggaagcacaaaacccccatgtggaataggagaacaaccccatattatttcccctcctcccacaagcaagagctacaactctagctaacagaatttctgaccttatatgatctggcatacgccgatcaacggacca	https://collections.ala.org.au/public/show/dr16844	38	16S Fish
				0.991031	Daw Island	33°51.010'	124°07.860'	29/01/2019 to 01/02/2019	EU848433	acaaagacagatcatgttaaacaccccctaacaaagacctgaacctaatgattccctgtcctaatgtcttcggttggggcgaccatggggaagcacaaaacccccatgtggaataggagaacaaccccatattatttcccctcctcccacaagcaagagctacaactctagctaacagaatttctgaccttatatgatccggcatacgccgatcaacggacca	https://collections.ala.org.au/public/show/dr16844	37	16S Fish
				0.991031	Daw Island	33°51.010'	124°07.860'	29/01/2019 to 01/02/2019	EU848433	accaagacagatcatgttaaacaccccttaacaaagacctgaacctaatgattccctgtcctaatgtcttcggttggggcgaccatggggaagcacaaagcccccatgtggaataggagaacaaccccatattatttcccctcctcccacaagcaagagctacagctctagctaacagaatttctgaccttatatgatccggcatacgccgatcaacggacca	https://collections.ala.org.au/public/show/dr16844	37	16S Fish
				0.991031	Daw Island	33°51.010'	124°07.860'	29/01/2019 to 01/02/2019	EU848433	accaagacagatcatgttaaacaccccttaacaaagacccgaacctaatgattccctgtcctaatgtcttcggttggggcgaccatggggaagcacaaaacccccatgtggaataggagaacaaccccatattatttcccctcctcccacaagcaagagctacagctctagctaacagaatttctgaccttatatgatccggcatacgccgatcaacggacca	https://collections.ala.org.au/public/show/dr16844	37	16S Fish
				0.991031	Daw Island	33°51.010'	124°07.860'	29/01/2019 to 01/02/2019	EU848433	accaagacagatcatgttaaacaccccttaacaaagacctgaacccaatgattccctgtcctaatgtcttcggttggggcgaccatggggaagcacaaaacccccatgtggaataggagaacaaccccatattatttcccctcctcccacaagcaagagctacagctctagctaacagaatttctgaccttatatgatccggcatacgccgatcaacggacca	https://collections.ala.org.au/public/show/dr16844	34	16S Fish
				0.991031	Daw Island	33°51.010'	124°07.860'	29/01/2019 to 01/02/2019	EU848433	accaagacagatcatgttaaacaccccttaacaaagacctgaacctaatgattccctgtcctaatgtcttcggttggggcgaccatggggaagcacaaaacccccatgtggaataggagaacaaccccatattatttcccctcctcccacgagcaagagctacagctctagctaacagaatttctgaccttatatgatccggcatacgccgatcaacggacca	https://collections.ala.org.au/public/show/dr16844	34	16S Fish
				0.991031	Daw Island	33°51.010'	124°07.860'	29/01/2019 to 01/02/2019	EU848433	accaagacagatcatgttaaacaccccctaacaaagacctgaacctaatgattccctgtcctaatgtcttcggttggggcgaccatgggaagcacaaaacccccatgtggaataggagaacaaccccatattatttcccctcctcccacaagcaagagctacaactctagctaacagaatttctgaccttatatgatccggcatacgccgatcaacggacca	https://collections.ala.org.au/public/show/dr16844	32	16S Fish
				0.991031	Daw Island	33°51.010'	124°07.860'	29/01/2019 to 01/02/2019	EU848433	accaagacagatcatgttaaacaccccttaacaaagacctgaacctaatgattccctgtcctaatgtcttcggttggggcgaccatggggaagcacaaaacccccatgtggaataggagaacaaccccatattatttcccctcctcccacaagcaagagctacagctctagctaacagaatttctggccttatatgatccggcatacgccgatcaacggacca	https://collections.ala.org.au/public/show/dr16844	30	16S Fish
				0.991031	Daw Island	33°51.010'	124°07.860'	29/01/2019 to 01/02/2019	EU848433	accaagacagatcatgttaagcaccccttagcaaagacctgaacctaatgattccctgtcctaatgtcttcggttggggcgaccatggggaagcacaaaacccccatgtggaataggagaacaaccccatattatttcccctcctcccacaagcaagagctacaactctagctaacagaatttctgaccttatatgatccggcatacgccgatcaacggacca	https://collections.ala.org.au/public/show/dr16844	28	16S Fish
				0.991031	Daw Island	33°51.010'	124°07.860'	29/01/2019 to 01/02/2019	EU848433	accaagacagatcatgttaaacaccccctaacaaagacctgaacctaatgattccctgtcctaatgtcttcggttggggcgaccatggggaagcacaaaacccccatgtggaataggagaacaaccccatattatttcccctcctcccacaagcaagagctacaactctagctaacagaatttctgaccttatatgatccggcatacgccgatcaacggacta	https://collections.ala.org.au/public/show/dr16844	27	16S Fish
				0.991031	Daw Island	33°51.010'	124°07.860'	29/01/2019 to 01/02/2019	EU848433	accaagacagatcatgttaaacaccccctaacaaagacctgaacctaatgattccctgtcctaatgtcttcggttggggcgaccatggggaagcacaaaacccccatgtggaataggagaacaaccctatattatttcccctcctcccacaagcaagagctacaactctagctaacagaatttctgaccttatatgatccggcatacgccgatcaacggacca	https://collections.ala.org.au/public/show/dr16844	26	16S Fish
				0.991031	Daw Island	33°51.010'	124°07.860'	29/01/2019 to 01/02/2019	EU848433	accaagacagatcatgttaaacaccccttaacaaggacctgaacctaatgattccctgtcctaatgtcttcggttggggcgaccctggggaagcacaaaacccccatgtggaataggagaacaaccccatattatttcccctcctcccacaagcaagagctacaactctagctaacagaatttctgaccttatatgatccggcatacgccgatcaacggacca	https://collections.ala.org.au/public/show/dr16844	25	16S Fish
				0.991031	Daw Island	33°51.010'	124°07.860'	29/01/2019 to 01/02/2019	EU848433	accaagacagatcatgttaaacaccccctaacaaagacctgaacctaatgattccctgtcctaatgtcttcggttggggcgaccatggggaagcacaaaacccccatgtggaatagaagaacaaccccatattatttcccctcctcccacaagcaagagctacaactctagctaacagaatttctgaccttatatgatccggcatacgccgatcaacggacca	https://collections.ala.org.au/public/show/dr16844	24	16S Fish
				0.991031	Daw Island	33°51.010'	124°07.860'	29/01/2019 to 01/02/2019	EU848433	accaagacagatcatgttaaacaccccttaacaaagacctgaacccaatgattccctgtcctaatgtcttcggttggggcgaccatggggaagcacaaaacccccatgtggaataggagaacaaccccatattatttcccctcctcccacaagcaagagctacaactctagctaacagaatttctgaccctatatgatccggcatacgccgatcaacggacca	https://collections.ala.org.au/public/show/dr16844	23	16S Fish
				0.991031	Daw Island	33°51.010'	124°07.860'	29/01/2019 to 01/02/2019	EU848433	accaagacagatcatgttaaacaccccctaacaaagacctgaacctaatgattccctgtcctaatgtcttcggttggggcgaccatggggaagcacaaaacccccatgtggaataggagaacaaccccatattatttcccctcctcccacaagcaagagctacaactctagctaacagaatttctgaccttatatgatccgccatacgccgatcaacggacca	https://collections.ala.org.au/public/show/dr16844	22	16S Fish
				0.991031	Daw Island	33°51.010'	124°07.860'	29/01/2019 to 01/02/2019	EU848433	accaagacagatcatgttaaacaccccttaacaaagacctgaacctaatgattccctgtcctaatgtcttcggttggggcgaccatggggaagcacaaaacccccatgtggaataggagaacaaccccatattatttcccctcctcccacaagcaagagctacagctctagctaacagaatttctgaccttacatgatccggcatacgccgatcaacggacca	https://collections.ala.org.au/public/show/dr16844	22	16S Fish
				0.991031	Daw Island	33°51.010'	124°07.860'	29/01/2019 to 01/02/2019	EU848433	accaagacagatcatgttaaacaccccttaacaaagacctgaacctaatgattccctgtcctaatgtcttcggttggggcgaccctggggaagcacaaaacccccatgtggaataggagaacaaccccatattatttcccctcctcccacaagcaagagctacaactctagctaacagaatttctgaccttatatgatccgccatacgccgatcaacggacca	https://collections.ala.org.au/public/show/dr16844	22	16S Fish
				0.991031	Daw Island	33°51.010'	124°07.860'	29/01/2019 to 01/02/2019	EU848433	accaagatagaccatgttaaacaccccttaacaaagacctgaacctaatgattccctgtcctaatgtcttcggttggggcgaccatggggaagcacaaaacccccatgtggaataggagaacaaccccatattatttcccctcctcccacaagcaagagctacaactctagctaacagaatttctgaccttatatgatccggcatacgccgatcaacggacca	https://collections.ala.org.au/public/show/dr16844	21	16S Fish
				0.991031	Daw Island	33°51.010'	124°07.860'	29/01/2019 to 01/02/2019	EU848433	accaagacagatcatgttaaacaccccctaacaaagacctgaacctaatgattccctgtcctaatgtcttcggttggggcgaccatggggaagcacaaaacccccatgtggaataggagaacaaccccatattatttcccctcctcccacaagcaagagctacaactctagctaacagaatttctgaccttatatgatccggcatacgccgataaacggacca	https://collections.ala.org.au/public/show/dr16844	20	16S Fish
				0.991031	Daw Island	33°51.010'	124°07.860'	29/01/2019 to 01/02/2019	EU848433	accaagacagatcatgttaaacaccccttaacaaagacctgaacctaatgattccctgtcctaatgtcttcggttggggcgaccctggggaagcacaaaacccccatgtggaataggagaacaaccccatattatctcccctcctcccacaagcaagagctacaactctagctaacagaatttctgaccttatatgatccggcatacgccgatcaacggacca	https://collections.ala.org.au/public/show/dr16844	18	16S Fish
				0.991031	Daw Island	33°51.010'	124°07.860'	29/01/2019 to 01/02/2019	EU848433	accaagacagatcatgttaagcaccccttaacaaagacctgaacctaatgattccctgtcctaatgtcttcggttggggcgaccctggggaagcacaaaacccccatgtggaataggagaacaaccccatattatttcccctcctcccacaagcaagagctacaactctagctaacagaatttctgaccttatatgatccggcatacgccgatcaacggacca	https://collections.ala.org.au/public/show/dr16844	18	16S Fish
				0.991031	Daw Island	33°51.010'	124°07.860'	29/01/2019 to 01/02/2019	EU848433	gccaagacagatcatgttaaacaccccttaacaaagacctgaacctaatgattccctgtcctaatgtcttcggttggggcgaccctggggaagcacaaaacccccatgtggaataggagaacaaccccatattatttcccctcctcccacaagcaagagctacaactctagctaacagaatttctgaccttatatgatccggcatacgccgatcaacggacca	https://collections.ala.org.au/public/show/dr16844	18	16S Fish
				0.991031	Daw Island	33°51.010'	124°07.860'	29/01/2019 to 01/02/2019	EU848433	accaagacagatcatgttaaacaccccctaacaaagacctgaacctaatgattccctgtcctaatgtcttcggttggggcgaccatggggaagcacaaaacccccatgtggaataggagaacaaccccatattatttccactcctcccacaagcaagagctacaactctagctaacagaatttctgaccttatatgatccggcatacgccgatcaacggacca	https://collections.ala.org.au/public/show/dr16844	18	16S Fish
				0.991031	Daw Island	33°51.010'	124°07.860'	29/01/2019 to 01/02/2019	EU848433	accaagacagatcatgttaaacaccccttaacaaagacctgaacctaatgattccctgtcctaatgtcttcggttggggcgaccatggggaagcgcaaaacccccatgtggaataggagaacaaccccatattatctcccctcctcccacaagcaagagctacaactctagctaacagaatttctgaccttatatgatccggcatacgccgatcaacggacca	https://collections.ala.org.au/public/show/dr16844	18	16S Fish
				0.991031	Daw Island	33°51.010'	124°07.860'	29/01/2019 to 01/02/2019	EU848433	accaagacagatcatgttaaacaccccttaacaaagacctgaacctaatgattccctgtcctaatgtcttcggttggggcgaccctggggaagcacaaaacccccatgtggaataggagaacaaccccatattatttcccctcctcccacaagcaatagctacaactctagctaacagaatttctgaccttatatgatccggcatacgccgatcaacggacca	https://collections.ala.org.au/public/show/dr16844	17	16S Fish
				0.991031	Daw Island	33°51.010'	124°07.860'	29/01/2019 to 01/02/2019	EU848433	accaagacagatcatgttaaacaccccttaacaaagacctgaacctaatgattccctgtcctaatgtcttcggttggggcgaccatggggaagcacaaaacccccatgtggaataggagaacaaccccatattatttcccctcctcccacaagcaagagctacaactctagctaacagaatttctgaccttatatgatccggcatatgccgaccaacggacca	https://collections.ala.org.au/public/show/dr16844	17	16S Fish
				0.991031	Daw Island	33°51.010'	124°07.860'	29/01/2019 to 01/02/2019	EU848433	accaagacagatcatgttaaacaccccttaacaaagacctgaacctaacgattccctgtcctaatgtcttcggttggggcgaccatggggaagcacaaaacccccatgtggaataggagaacaaccccatattatttcccctcctcccacaagcaagagctacaaccctagctaacagaatttctgaccttatatgatccggcatacgccgatcaacggacca	https://collections.ala.org.au/public/show/dr16844	16	16S Fish
				0.991031	Daw Island	33°51.010'	124°07.860'	29/01/2019 to 01/02/2019	EU848433	accaagacagatcatgttaaacaccccttaacaaagacctgaacctaatgattccctgtcctaatgtcttcggttggggcgaccatggggaagcacaaaacccccctgtggaataggaggacaaccccatattatttcccctcctcccacaagcaagagctacaactctagctaacagaatttctgaccttatatgatccggcatacgccgatcaacggacca	https://collections.ala.org.au/public/show/dr16844	16	16S Fish
				0.991031	Daw Island	33°51.010'	124°07.860'	29/01/2019 to 01/02/2019	EU848433	accaagacagatcatgttaaacaccccttaacaaagacctgaacctaatgattccctgtcctaatgtcttcggttggggcgaccatggggaagcacaagacccccatgtggaataggagaacaaccccatattatttcccctcctcccacaagcaagagctacaactctagctaacagaatttctgaccttatatgatccggcatatgccgatcaacggacca	https://collections.ala.org.au/public/show/dr16844	16	16S Fish
				0.991031	Daw Island	33°51.010'	124°07.860'	29/01/2019 to 01/02/2019	EU848433	accaagacagatcatgttaaacaccccctaacaaagacctgaacctaatgattccctgtcctaatgtcttcggttggggcgaccatggggaagcacaaaacccccatgtggaataggtgaacaaccccatattatttcccctcctcccacaagcaagagctacaactctagctaacagaatttctgaccttatatgatccggcatacgccgatcaacggacca	https://collections.ala.org.au/public/show/dr16844	16	16S Fish
				0.991031	Daw Island	33°51.010'	124°07.860'	29/01/2019 to 01/02/2019	EU848433	actaagacagatcatgttaaacaccccttaacaaagacctgaacctaatgatttcctgtcctaatgtcttcggttggggcgaccatggggaagcacaaaacccccatgtggaataggagaacaaccccatattatttcccctcctcccacaagcaagagctacaactctagctaacagaatttctgaccttatatgatccggcatacgccgatcaacggacca	https://collections.ala.org.au/public/show/dr16844	16	16S Fish
				0.991031	Daw Island	33°51.010'	124°07.860'	29/01/2019 to 01/02/2019	EU848433	accaagacagatcatgttaaacaccccttgacaaagacctgaacctaatgattccctgtcctaatgtcttcggttggggcgaccatggggaagcacaaaacccccatgtggaataggagaacaaccccatattatttcccctcctcccacaagcaagagctacaactctagctaacagaatttctgaccttatatgatccggcatacgctgatcaacggacca	https://collections.ala.org.au/public/show/dr16844	15	16S Fish
				0.991031	Daw Island	33°51.010'	124°07.860'	29/01/2019 to 01/02/2019	EU848433	accaagacagatcatgttaaacaccccttaacaaagacctgaacctaatgattccctgtcctaatgtcttcggttggggcgaccatggggaagcacaaaacccccatgtggaataggagaacaaccccatattatttcccctcctcccacaagcaagagctacaactctagctaacagaatttctgaccttatatgatccggcatactccgatcaacgtacca	https://collections.ala.org.au/public/show/dr16844	15	16S Fish
				0.991031	Daw Island	33°51.010'	124°07.860'	29/01/2019 to 01/02/2019	EU848433	accaagacagatcatgttaaacaccccttaacaaagacctgaacctaatgattccctgtcctaatgtcttcggttggggcgaccatggggaagcacaaagcccccatgtggaataggagaacaaccccatattatttcccctcctcccacaagcaagagctacaactctagctaacagaatttctgaccttatatgatccggcatacgccgaccaacggacca	https://collections.ala.org.au/public/show/dr16844	15	16S Fish
				0.991031	Daw Island	33°51.010'	124°07.860'	29/01/2019 to 01/02/2019	EU848433	accaagacagatcatgttaaacaccccttaacaaaggcctgaacctaatgattccctgtcctaatgtcttcggttggggcgaccctggggaagcacaaaacccccatgtggaataggagaacaaccccatattatttcccctcctcccacaagcaagagctacaactctagctaacagaatttctgaccttatatgatccggcatacgccgatcaacggacca	https://collections.ala.org.au/public/show/dr16844	15	16S Fish
				0.991031	Daw Island	33°51.010'	124°07.860'	29/01/2019 to 01/02/2019	EU848433	accaagacagatcatgttaaacaccccttaacaaagacctgaacctaatgattccctgtcctaatgtcttcggttggggcgaccctggggaagcacaaaacccccatgtggaataggagagcaaccccatattatttcccctcctcccacaagcaagagctacaactctagctaacagaatttctgaccttatatgatccggcatacgccgatcaacggacca	https://collections.ala.org.au/public/show/dr16844	14	16S Fish
				0.991031	Daw Island	33°51.010'	124°07.860'	29/01/2019 to 01/02/2019	EU848433	accaagacagatcatgttaaacaccccttaacaaagacctgaacctaatgattccctgtcctaatgtcttcggttggggcgaccatggggaagcacagaacccccatgtggaataggagaacaaccccatattatttcccctcctcccacaagcaagagctacaactctagctaacagaatttctgaccttatatgatccggcatatgccgatcaacggacca	https://collections.ala.org.au/public/show/dr16844	14	16S Fish
				0.991031	Daw Island	33°51.010'	124°07.860'	29/01/2019 to 01/02/2019	EU848433	accaagacagatcatgttaaacaccccttaacaaagacctgaacctaatgattccctgtcctaatgtcttcggttggggcgaccctggggaagcacaaaacccccatgtggaataggggaacaaccccatattatttcccctcctcccacaagcaagagctacaactctagctaacagaatttctgaccttatatgatccggcatacgccgatcaacggacca	https://collections.ala.org.au/public/show/dr16844	14	16S Fish
				0.991031	Daw Island	33°51.010'	124°07.860'	29/01/2019 to 01/02/2019	EU848433	accaagacagatcatgttaaacaccccttaacaaagacctgaacctaatgatttcctgtcctaatgtcttcggttggggcgaccatggggaagcacaaagcccccatgtggaataggagaacaaccccatattatttcccctcctcccacaagcaagagctacaactctagctaacagaatttctgaccttatatgatccggcatacgccgatcaacggacca	https://collections.ala.org.au/public/show/dr16844	14	16S Fish
				0.991031	Daw Island	33°51.010'	124°07.860'	29/01/2019 to 01/02/2019	EU848433	accaagacagatcatgttaaacaccccttaacaaagacctgaacctaatgattccctgtcctaatgtcttcggttggggcgaccatggggaagcacaaaacccccatgtggaataggagaacaaccccatattatttcccctcctcccacaagcaagagctacaaccctagctaacagaatttctgaccttatatgatccggcatatgccgatcaacggacca	https://collections.ala.org.au/public/show/dr16844	14	16S Fish
				0.991031	Daw Island	33°51.010'	124°07.860'	29/01/2019 to 01/02/2019	EU848433	accaagacaggtcatgttaaacaccccttaacaaagacctgaacctaatgattccctgtcctaatgtcttcggttggggcgaccctggggaagcacaaaacccccatgtggaataggagaacaaccccatattatttcccctcctcccacaagcaagagctacaactctagctaacagaatttctgaccttatatgatccggcatacgccgatcaacggacca	https://collections.ala.org.au/public/show/dr16844	13	16S Fish
				0.991031	Daw Island	33°51.010'	124°07.860'	29/01/2019 to 01/02/2019	EU848433	accaagacagatcatgttaaacaccccttaacaaagacctgaacctaatgattccctgtcctaatgtcttcggttggggcgaccctggggaagcacaaaacccccatgtggaataggagaacaaccccatattatttcccctcctcccacaagcaagagctacaactctagctaacagaatttctgaccttatatgatccggcatactccgatcaacggacca	https://collections.ala.org.au/public/show/dr16844	13	16S Fish
				0.991031	Daw Island	33°51.010'	124°07.860'	29/01/2019 to 01/02/2019	EU848433	accaagacagatcatgttaaacaccccttaacaaagacctgaacctaatgattccctgtcctaatgtcttcggttggggcgaccatggggaagcacaaaacccccatgtggaataggagaacaaccccatattatttcccctcctcccacaagcaagagctacaactctagctaacagaatttctggccttatatgatccggcatatgccgatcaacggacca	https://collections.ala.org.au/public/show/dr16844	13	16S Fish
				0.991031	Daw Island	33°51.010'	124°07.860'	29/01/2019 to 01/02/2019	EU848433	accaagacagatcatgttaaacaccccttaacaaagacctgaacctaatgattccctgtcctaatgtcttcggttgaggcgaccatggggaagcacaaaacccccatgtggaataggagaacaaccccatattatttcccctcctcccacaagcaagagctacagctctagctaacagaatttctgaccttatatgatccggcatacgccgatcaacggacca	https://collections.ala.org.au/public/show/dr16844	13	16S Fish
				0.991031	Daw Island	33°51.010'	124°07.860'	29/01/2019 to 01/02/2019	EU848433	caagacagatcatgttaaacaccccttaacaaagacctgaacctaatgattccctgtcctaatgtcttcggttggggcgaccatggggaagcacaaaacccccatgtggaataggagaacaaccccatattatttcccctcctcccacaagcaagagctacaactctagctaacagaatttctgaccttatatgatccggcatacgccgatcaacggacca	https://collections.ala.org.au/public/show/dr16844	13	16S Fish
				0.991031	Daw Island	33°51.010'	124°07.860'	29/01/2019 to 01/02/2019	EU848433	accaaggcagatcatgttaaacaccccttcacaaagacctgaacctaatgattccctgtcctaatgtcttcggttggggcgaccatggggaagcacaaaacccccatgtggaataggagaacaaccccatattatttcccctcctcccacaagcaagagctacaactctagctaacagaatttctgaccttatatgatccggcatacgccgatcaacggacca	https://collections.ala.org.au/public/show/dr16844	12	16S Fish
				0.991031	Daw Island	33°51.010'	124°07.860'	29/01/2019 to 01/02/2019	EU848433	accaagacagatcatgtttaacaccccctaacaaagacctgaacctaatgattccctgtcctaatgtcttcggttggggcgaccatggggaagcacaaaacccccatgtggaataggagaacaaccccatattatttcccctcctcccacaagcaagagctacaactctagctaacagaatttctgaccttatatgatccggcatacgccgatcaacggacca	https://collections.ala.org.au/public/show/dr16844	12	16S Fish
				0.991031	Daw Island	33°51.010'	124°07.860'	29/01/2019 to 01/02/2019	EU848433	accaagacagatcatgttaaacaccccttaacaaagacctgaacctaatgattccctgtcctaatgtcttcggttggggcgaccatggggaagcacaaaacccccatgtggaataggagaacaaccccatattatttaccctcctcccacaagcaagagctacaactctagctaacagaatttctgaccttatatgatccggcatatgccgatcaacggacca	https://collections.ala.org.au/public/show/dr16844	11	16S Fish
				0.991031	Daw Island	33°51.010'	124°07.860'	29/01/2019 to 01/02/2019	EU848433	accaagacagatcatgttaaacaccccttaacaaagacctgaacctaatgattccctgtcctaatgtcttcggttggggcgaccctgggggagcacaaaacccccatgtggaataggagaacaaccccatattatttcccctcctcccacaagcaagagctacaactctagctaacagaatttctgaccttatatgatccggcatacgccgatcaacggacca	https://collections.ala.org.au/public/show/dr16844	11	16S Fish
				0.991031	Daw Island	33°51.010'	124°07.860'	29/01/2019 to 01/02/2019	EU848433	accaagacagatcatgttaaacaccccttaacaaagacctgaacctaatgattccctgtcctaatgtcttcggttggggcgaccatggggaagcacaaaacccccatgtggaataggagaacaaccccatattatttcccctcctcccacaagcaagagctacaactctagctaacagaatttctgaccttatatgatccggcaacgccgatcaacggaccg	https://collections.ala.org.au/public/show/dr16844	11	16S Fish
				0.991031	Daw Island	33°51.010'	124°07.860'	29/01/2019 to 01/02/2019	EU848433	accaagacagatcatgttaaacaccccttaacaaagacctgaacctaatgattccctgtcctaatgtcttcggttggggcgaccctggggaagcacaaaacccccatgtggaataggagaacaaccccatattatttcccctcctcccacaagcaagagccacaactctagctaacagaatttctgaccttatatgatccggcatacgccgatcaacggacca	https://collections.ala.org.au/public/show/dr16844	11	16S Fish
				0.991031	Daw Island	33°51.010'	124°07.860'	29/01/2019 to 01/02/2019	EU848433	accaagacagatcatgttaaacaccccttaacaaagacctgaacctaatgattccctgtcctaatgtcttcggttggggcgaccatggggaatcacaaaacccccatgtggaataggagaacaaccccatattatttcccctcctcccacaagcaagagctacaactctatctaacagaatttctgaccttatatgatccggcatacgccgatcaacggacca	https://collections.ala.org.au/public/show/dr16844	10	16S Fish
				0.991031	Daw Island	33°51.010'	124°07.860'	29/01/2019 to 01/02/2019	EU848433	accaagacagatcatgttaaacaccccttaacaaaggcctgaacctaatgattccctgtcctaatgtcttcggttggggcgaccatggggaagcacaaaacccccctgtggaataggagaacaaccccatattatttcccctcctcccacaagcaagagctacaactctagctaacagaatttctgaccttatatgatccggcatacgccgatcaacggacca	https://collections.ala.org.au/public/show/dr16844	10	16S Fish
				0.991031	Daw Island	33°51.010'	124°07.860'	29/01/2019 to 01/02/2019	EU848433	accaagacagatcatgttaaacaccccttaacaaagacctgaacctaatgattccctgtcctaatgtcttcggttggggcgaccctggggaagcacaaaacccccatgtggaataggagaacaaccccatattatttcccctcctcccacaagcaagagctacaactctggctaacagaatttctgaccttatatgatccggcatacgccgatcaacggacca	https://collections.ala.org.au/public/show/dr16844	10	16S Fish
				0.991031	Daw Island	33°51.010'	124°07.860'	29/01/2019 to 01/02/2019	EU848433	accaagacagatcatgttaaacaccccttaacaaagacctgaacctaatgattccctgtcctaatgtcttcggttggggcgaccctggggaagcacaaaacccccatgtggaataggagaacaaccccatattatttcccctcctcccacaagcaagagctacaactctagctaacagaatttctgaccttatatgatccggcatacgccgatcaacgggcca	https://collections.ala.org.au/public/show/dr16844	10	16S Fish
				0.991031	Daw Island	33°51.010'	124°07.860'	29/01/2019 to 01/02/2019	EU848433	accaagacagatcatgttaaacaccccttaacaaagacctgaacctaatgattccctgtcctaatgtcttcggttgggacgaccatggggaagcacagaacccccatgtggaataggagaacaaccccatattatttcccctcctcccacaagcaagagctacaactctagctaacagaatttctgaccttatatgatccggcatacgccgatcaacggacca	https://collections.ala.org.au/public/show/dr16844	10	16S Fish
				0.991031	Daw Island	33°51.010'	124°07.860'	29/01/2019 to 01/02/2019	EU848433	accaagacagatcatgttaaacacctcttaacaaagacctgaacctaatgattccctgtcctaatgtcttcggttggggcgaccatggggaagcacaaaacccccatgtggaataggagaacaaccccatattatttcccctcctcccacaagcaagagctacagctctagctaacagaatttctgaccttatatgatccggcatacgccgatcaacggacca	https://collections.ala.org.au/public/show/dr16844	10	16S Fish
				0.991031	Daw Island	33°51.010'	124°07.860'	29/01/2019 to 01/02/2019	EU848433	accaagacagatcatgttaaacaccccttgacaaagacctgaacctaatgattccctgtcctaatgtcttcggttggggcgaccatggggaagcacaaaacccccatgtggaataggagaacaaccccatattatttcccctcctcccacaagcaagagctacaactctagctaacagaatttccgaccttatatgatccggcatacgccgatcaacggacca	https://collections.ala.org.au/public/show/dr16844	10	16S Fish
				0.991031	Daw Island	33°51.010'	124°07.860'	29/01/2019 to 01/02/2019	EU848433	accaagacagatcatgttaaacaccccttaacaaagacctgaacctaatgattccctgtcctaatgtcttcggttgggacgaccatggggaagcacaaaacccccatgtggaataggagaacaaccccatattatttcccctcctcccacaagcaagagctacagctctagctaacagaatttctgaccttatatgatccggcatacgccgatcaacggacca	https://collections.ala.org.au/public/show/dr16844	10	16S Fish
				0.991031	Daw Island	33°51.010'	124°07.860'	29/01/2019 to 01/02/2019	EU848433	accaagacagatcatgttaaacaccccttaacaaagacctgaacctaatgattccctgtcctaatgtcttcggttggggcgaccatggggaggcacaaaacccccatgtggaataggagaacaaccccatattatttcccctcctcccacaagcaagagctacaactctagctaacagaatttctgaccttatatgatccggcatgcgccgatcaacggacca	https://collections.ala.org.au/public/show/dr16844	10	16S Fish
				0.991031	Daw Island	33°51.010'	124°07.860'	29/01/2019 to 01/02/2019	EU848433	accaagacagatcatgttaaacaccccttaacaaagacctgaacctaatgattccctgtcctaatgtcttcggttggggcgaccctggggaagcacaaaacccccatgtggaataggagaacaaccccatattacttcccctcctcccacaagcaagagctacaactctagctaacagaatttctgaccttatatgatccggcatacgccgatcaacggacca	https://collections.ala.org.au/public/show/dr16844	10	16S Fish
				0.991031	Daw Island	33°51.010'	124°07.860'	29/01/2019 to 01/02/2019	EU848433	accaagacagatcatgttaaacaccccttaacaaagacctgaacctaatgattccctgtcctaatgtcttcggttggggcgaccatggggaagcacaaaacccccatgtggaataggaggacaaccccatattatttcccctcctcccacaagcaagagctacaactctagctaacagaatttctgaccttatatgatccggcatatgccgatcaacggacca	https://collections.ala.org.au/public/show/dr16844	10	16S Fish
				0.986547	Daw Island	33°51.010'	124°07.860'	29/01/2019 to 01/02/2019	EU848433	accaagacagatcatgttaaacaccccttgacaaagacctgaacctaatgattccctgtcctaatgtcttcggttggggcgaccatggggaagcacaaaacccccatgtggaataggagaacaaccccatattatttcccctcctcccacaagcaagagctacagctctagctaacagaatttctgaccttatatgatccggcatatgccgatcaacggacca	https://collections.ala.org.au/public/show/dr16844	741	16S Fish
				0.986547	Daw Island	33°51.010'	124°07.860'	29/01/2019 to 01/02/2019	EU848433	accaagacagatcatgttaaacaccccttgacaaagacctgaacctaatgattccctgtcctaatgtcttcggttggggcgaccatggggaagcacaaaacccccatgtggaataggaggacaaccccatattatttcccctcctcccacaagcaagagctacaactctagctaacagaatttctgaccttatatgatccggcatatgccgatcaacggacca	https://collections.ala.org.au/public/show/dr16844	91	16S Fish
				0.986547	Daw Island	33°51.010'	124°07.860'	29/01/2019 to 01/02/2019	EU848433	accaagacagatcatgttaaacaccccctaacaaagacctgaacctaatgattccctgtcctaatgtcttcggttggggcgaccctggggaagcacaaaacccccctgtggaataggagaacaaccccatattatttcccctcctcccacaagcaagagctacaactctagctaacagaatttctgaccttatatgatccggcatacgccgatcaacggacca	https://collections.ala.org.au/public/show/dr16844	81	16S Fish
				0.986547	Daw Island	33°51.010'	124°07.860'	29/01/2019 to 01/02/2019	EU848433	accaagacagatcatgttaaacaccccttaacaaagacctgaacctaatgattccctgtcctaatgtcttcggttggggcgaccatggggaagcacaaaacccccatgtggaataaaaaaacaaccccatattatttcccctcctcccacaagcaagagctacaactctagctaacagaatttctgaccttatatgatccggcatacgccgatcaacggacca	https://collections.ala.org.au/public/show/dr16844	46	16S Fish
				0.986547	Daw Island	33°51.010'	124°07.860'	29/01/2019 to 01/02/2019	EU848433	accaagacagatcatgttaaacaccccctaacaaagacctgaacctaatgattccctgtcctaatgtcatcggttggggcgaccacggggaagcacaaaacccccatgtggaataggagaacaaccccatattatttcccctcctcccacaagcaagagctacaactctagctaacagaatttctgaccttatatgatccggcatacgccgatcaacggacca	https://collections.ala.org.au/public/show/dr16844	44	16S Fish
				0.986547	Daw Island	33°51.010'	124°07.860'	29/01/2019 to 01/02/2019	EU848433	actaagagagaccatgttaaacaccccttaacaaagacctgaacctaatgattccctgtcctaatgtcttcggttggggcgaccatggggaagcacaaaacccccatgtggaataggagaacaaccccatattatttcccctcctcccacaagcaagagctacaactctagctaacagaatttctgaccttatatgatccggcatacgccgatcaacggacca	https://collections.ala.org.au/public/show/dr16844	42	16S Fish
				0.986547	Daw Island	33°51.010'	124°07.860'	29/01/2019 to 01/02/2019	EU848433	accaagacagatcatgttaaacaccccctaacaaaggcctgaacctaatgattccctgtcctaatgtcttcggttggggcgaccatggggaagcacaaaacccccatgtggaataggagaacaaccccatattatttcccctcctcccacaagcaagagctacagctctagctaacagaatttctgaccttatatgatccggcatacgccgatcaacggacca	https://collections.ala.org.au/public/show/dr16844	31	16S Fish
				0.986547	Daw Island	33°51.010'	124°07.860'	29/01/2019 to 01/02/2019	EU848433	accaagacagatcatgttaagcaccccttaacaaagacctgaacctaatgattccctgtcctaatgtcttcggttggggcggccatggggaagcacaaaacccccatgtggaataggagaacaaccccatactatttcccctcctcccacaagcaagagctacaactctagctaacagaatttctgaccttatatgatccggcatacgccgatcaacggacca	https://collections.ala.org.au/public/show/dr16844	29	16S Fish
				0.986547	Daw Island	33°51.010'	124°07.860'	29/01/2019 to 01/02/2019	EU848433	accaagacagatcatgttaaacaccccttaacaaagacctgaacctaatgatttcctgtcctaatgtcttcggttggggcgaccatggggaagcacaaaacccccatgtggaataggagaacaaccccatattatttcccctcctcccacaagcaagagctacagctctagctaacagaatttctgaccttatatgatccggcatatgccgatcaacggacca	https://collections.ala.org.au/public/show/dr16844	24	16S Fish
				0.986547	Daw Island	33°51.010'	124°07.860'	29/01/2019 to 01/02/2019	EU848433	accaagacagatcatgttaaacaccccttaacaaagacctgaacctaatgattccctgtcctaatgtcttcggttggggcgaccctggggaatcacaaaacccccctgtggaataggagaacaaccccatattatttcccctcctcccacaagcaagagctacaactctagctaacagaatttctgaccttatatgatccggcatacgccgatcaacggacca	https://collections.ala.org.au/public/show/dr16844	24	16S Fish
				0.986547	Daw Island	33°51.010'	124°07.860'	29/01/2019 to 01/02/2019	EU848433	accaagacagatcatgttaaacaccccttaacaaagacctgaacctaatgattccctgtcctaatgtcttcggttggggcgaccctggggaagcacaaaacccccctgtggaataggagaacaaccccatattatttcccctcctcccacaagcaagagctacagctctagctaacagaatttctgaccttatatgatccggcatacgccgatcaacggacca	https://collections.ala.org.au/public/show/dr16844	22	16S Fish
				0.986547	Daw Island	33°51.010'	124°07.860'	29/01/2019 to 01/02/2019	EU848433	accaagacagatcatgttaaacaccccttgacaaagacctgaacctaatgattccctgtcctaatgtcttcggttggggcgaccatggggaagcacaaaacccccatgtggaataggagaacaaccccatattatttcccctcctcccacaagcaggagctacaactctagctaacagaatttctgaccttatatgatccggcatatgccgatcaacggacca	https://collections.ala.org.au/public/show/dr16844	17	16S Fish
				0.986547	Daw Island	33°51.010'	124°07.860'	29/01/2019 to 01/02/2019	EU848433	accaagacagatcatgttaaacaccccctaacaaagacctgaacctaatgattccctgtcctaatgtcttcggttggggcgaccatggggaatcacaaaacccccctgtggaataggagaacaaccccatattatttcccctcctcccacaagcaagagctacaactctagctaacagaatttctgaccttatatgatccggcatacgccgatcaacggacca	https://collections.ala.org.au/public/show/dr16844	16	16S Fish
				0.986547	Daw Island	33°51.010'	124°07.860'	29/01/2019 to 01/02/2019	EU848433	accaagacagatcgtgttaaacaccccctaacaaagacctgaacctaatgattccctgtcctaatgtcttcggttggggcgaccatggggaagcacaaaacccccatgtggaataggagaacaaccccatattattccccctcctcccacaagcaagagctacaactctagctaacagaatttctgaccttatatgatccggcatacgccgatcaacggacca	https://collections.ala.org.au/public/show/dr16844	15	16S Fish
				0.982143	Daw Island	33°51.010'	124°07.860'	29/01/2019 to 01/02/2019	EU848433	actcgagcatatcatgttaaacaccccttaacaaagacctgaacctaatgattccctgtcctaatgtcttcggttggggcgaccatggggaagcacaaaacccccatgtggaataggagaacaaccccatattatttcccctcctcccacaagcaagagctacaactctagctaacagaatttctgaccttatatgatccggcatacgccgatcaacggacca	https://collections.ala.org.au/public/show/dr16844	43	16S Fish
				0.982143	Daw Island	33°51.010'	124°07.860'	29/01/2019 to 01/02/2019	EU848433	accaagacagatcatgttaaacaccccttaacaaagacctgaacctaatgattccctgtcctaatgtcttcggttggggcgaccatggggaagcacaaaacccccatgtggaataggagaacaaccccatattatttcccctcctcccacaagcaagagctacaactctagctaacagaatttctgaccttatatgatccggcttaatgccgaccaacggacca	https://collections.ala.org.au/public/show/dr16844	35	16S Fish
				0.982063	Daw Island	33°51.010'	124°07.860'	29/01/2019 to 01/02/2019	EU848433	accaagacagatcatgttaaacaccccttaacaaagacctgaacctaatgattccctgtcctaatgtcttcggttggggcgaccatggggaagcacaaaacccccatgtggaataggagaacaattttatattatttcccctcctcccacaagcaagagctacaactctagctaacagaatttctgaccttatatgatccggcatacgccgatcaacggacca	https://collections.ala.org.au/public/show/dr16844	31	16S Fish
				0.982063	Daw Island	33°51.010'	124°07.860'	29/01/2019 to 01/02/2019	EU848433	accaagacagatcatgttaaacaccccttgacaaagacctgaacctaatgattccctgtcctaatgtcttcggttggggcgaccctggggaagcacaaaacccccctgtggaataggagaacaaccccatattatttcccctcctcccacaagcaagagctacaactctagctaacagaatttctgaccttatatgatccggcatatgccgatcaacggacca	https://collections.ala.org.au/public/show/dr16844	20	16S Fish
				0.982063	Daw Island	33°51.010'	124°07.860'	29/01/2019 to 01/02/2019	EU848433	actaaaatagaccatgttaaacaccccttaacaaagacctgaacctaatgattccctgtcctaatgtcttcggttggggcgaccatggggaagcacaaaacccccatgtggaataggagaacaaccccatattatttcccctcctcccacaagcaagagctacaactctagctaacagaatttctgaccttatatgatccggcatacgccgatcaacggacca	https://collections.ala.org.au/public/show/dr16844	15	16S Fish
				0.977679	Daw Island	33°51.010'	124°07.860'	29/01/2019 to 01/02/2019	EU848433	actcgagcatatcatgttaaacaccccctaacaaagacctgaacctaatgattccctgtcctaatgtcttcggttggggcgaccatggggaagcacaaaacccccatgtggaataggagaacaaccccatattatttcccctcctcccacaagcaagagctacaactctagctaacagaatttctgaccttatatgatccggcatacgccgatcaacggacca	https://collections.ala.org.au/public/show/dr16844	38	16S Fish
				0.977679	Daw Island	33°51.010'	124°07.860'	29/01/2019 to 01/02/2019	EU848433	accaagacagatcatgttaaacaccccttaacaaagacctgaacctaatgatttcctgtcctaatgtcttcggttggggcgaccatggggaagcacaaaacccccatgtggaataggagaacaaccccatattatttcccctcctcccacaagcaagagctacaactctagctaacagaatttctgaccttatatgatccggcttaatgccgaccaacggacca	https://collections.ala.org.au/public/show/dr16844	10	16S Fish
				0.955556	Daw Island	33°51.010'	124°07.860'	29/01/2019 to 01/02/2019	EU848433	accaaggcagatcatgttaaacaccccttcacaaaggaccaaaccagatgaaccctgccctaatgtcttcggttggggcgaccatggggaagcacaaaacccccatgtggaataggagaacaaccccatattatttcccctcctcccacaagcaagagctacaactctagctaacagaatttctgaccttatatgatccggcatacgccgatcaacggacca	https://collections.ala.org.au/public/show/dr16844	10	16S Fish
				0.955357	Daw Island	33°51.010'	124°07.860'	29/01/2019 to 01/02/2019	EU848433	accaagacagatcatgtcaaacactcataaacagatgaaagaacctaatgatcccctgtcctaatgtcttcggttggggcgaccatggggaagcacaaaacccccatgtggaataggagaacaaccccatattatttcccctcctcccacaagcaagagctacaactctagctaacagaatttctgaccttatatgatccggcatacgccgatcaacggacca	https://collections.ala.org.au/public/show/dr16844	27	16S Fish
				0.951111	Daw Island	33°51.010'	124°07.860'	29/01/2019 to 01/02/2019	EU848433	accaaggcagatcatgttaaacaccccttcacaaaggaccaaaccagatgaaccctgccctaatgtctttggttggggcgaccatggggaagcacaaaacccccatgtggaataggagaacaaccccatattatttcccctcctcccacaagcaagagctacaactctagctaacagaatttctgaccttatatgatccggcatacgccgatcaacggacca	https://collections.ala.org.au/public/show/dr16844	36	16S Fish
				0.950893	Daw Island	33°51.010'	124°07.860'	29/01/2019 to 01/02/2019	KX234660	actaagacagatcatgtcaaacacccataaacatatggtagaacttaatgatcccctgtcctaatgtcttcggttggggcgaccatggggaagcacaaaacccccatgtggaataggagaacaaccccatattatttcccctcctcccacaagcaagagctacaactctagctaacagaatttctgaccttatatgatccggcatacgccgatcaacggacca	https://collections.ala.org.au/public/show/dr16844	12	16S Fish
				0.942222	Daw Island	33°51.010'	124°07.860'	29/01/2019 to 01/02/2019	EU848433	actaagacagatcatgtcaaacacccacaaacaggtggtagaacttaatgatcccctgtcctaatgtcttcggttggggcgaccatggggaagcacaaaacccccatgtggaataggagaacaaccccatattatttcccctcctcccacaagcaagagctacaactctagctaacagaatttctgaccttatatgatccggcatacgccgatcaacggacca	https://collections.ala.org.au/public/show/dr16844	22	16S Fish
				0.911504	Daw Island	33°51.010'	124°07.860'	29/01/2019 to 01/02/2019	EU848433	actaagagagaccatgttaaacaccccgggacaacgggccaaactgagtggatcctaccctaatgtctttggttggggcgaccatggggaagcacaaaacccccatgtggaataggagaacaaccccatattatttcccctcctcccacaagcaagagctacaactctagctaacagaatttctgaccttatatgatccggcatacgccgatcaacggacca	https://collections.ala.org.au/public/show/dr16844	18	16S Fish
	Pseudocaranx	Pseudocaranx wrighti	37337063	1	Daw Island	33°51.010'	124°07.860'	29/01/2019 to 01/02/2019	KX234660	accaagacagatcatgttaaacaccccttaacaaagacttgaacctaatgattccctgtcctaatgtcttcggttggggcgaccatggggaagcacaaaacccccatgtggaataggagaacaaccccatattatttcccctcctcccacaagcaagagctacaactctagctaacagaatttctgaccttatatgatccggcatacgccgatcaacggacca	https://collections.ala.org.au/public/show/dr16844	846	16S Fish
				0.982063	Daw Island	33°51.010'	124°07.860'	29/01/2019 to 01/02/2019	GQ412291	accaagacagatcatgttaaacaccccctgataaaggcctgaacctaatgaccccctgtcctaatgtcttcggttggggcgaccatggggaagcacaaaacccccatgtggaataggaggacaaccccacactatttcccctcctcccacaagcgagagccacagctctagctaacagaatttctgaccttatatgatccggcgtatgccgatcaacggacca	https://collections.ala.org.au/public/show/dr16844	2584	16S Fish
				0.977578	Daw Island	33°51.010'	124°07.860'	29/01/2019 to 01/02/2019	GQ412291	accaagacagatcatgttaaacaccccctgataaaggcctgaacctaatgaccccctgtcctaatgtcctcggttggggcgaccatggggaagcacaaaacccccatgtggaataggaggacaaccccacactatttcccctcctcccacaagcgagagccacagctctagctaacagaatttctgaccttatatgatccggcgtatgccgatcaacggacca	https://collections.ala.org.au/public/show/dr16844	198	16S Fish
				0.973094	Daw Island	33°51.010'	124°07.860'	29/01/2019 to 01/02/2019	GQ412291	accaagacagatcatgttaaacaccccctgataaaggcctgaacctaatgaccccctgtcctaatgtcctcggttggggcgaccctggggaagcacaaaacccccatgtggaataggaggacaaccccacactatttcccctcctcccacaagcgagagccacagctctagctaacagaatttctgaccttatatgatccggcgtatgccgatcaacggacca	https://collections.ala.org.au/public/show/dr16844	10	16S Fish
	Seriola	Seriola lalandi	37337006	1	Daw Island	33°51.010'	124°07.860'	29/01/2019 to 01/02/2019	GU018098	acgaaggcagaccatgttaaggacccttgaataaaagactgaacttagtggccccctgtcctgatgtcttcggttggggcgaccatggggaaacaaacatcccccgtgcggaatgggaggaccacccctttctttctcttccctctcctcccacaactaagagctacagctctaactagcagaacttctgaccataagtgatccggcaatgccgatcagcggacca	https://collections.ala.org.au/public/show/dr16844	61234	16S Fish
				0.995575	Daw Island	33°51.010'	124°07.860'	29/01/2019 to 01/02/2019	GU018098	acgaaggcagaccatgttaaggaccctcgaataaaagactgaacttagtggccccctgtcctgatgtcttcggttggggcgaccatggggaaacaaacatcccccgtgcggaatgggaggaccacccctttctttctcttccctctcctcccacaactaagagctacagctctaactagcagaacttctgaccataagtgatccggcaatgccgatcagcggacca	https://collections.ala.org.au/public/show/dr16844	1537	16S Fish
				0.995575	Daw Island	33°51.010'	124°07.860'	29/01/2019 to 01/02/2019	GU018098	acgaaggcagaccatgttaaggacccttgaataaaagactgaacttagtggccccctgtcctgatgtcttcggttggggcgaccatgggggaacaaacatcccccgtgcggaatgggaggaccacccctttctttctcttccctctcctcccacaactaagagctacagctctaactagcagaacttctgaccataagtgatccggcaatgccgatcagcggacca	https://collections.ala.org.au/public/show/dr16844	310	16S Fish
				0.995575	Daw Island	33°51.010'	124°07.860'	29/01/2019 to 01/02/2019	GU018098	acgaaggcagaccatgttaaggacccttgaataaaagactgaacttagtggccccctgtcctgatgtcttcggttggggcgaccatggggaaacaaacatcccccgtgcggaatgggaggaccacccctttccttctcttccctctcctcccacaactaagagctacagctctaactagcagaacttctgaccataagtgatccggcaatgccgatcagcggacca	https://collections.ala.org.au/public/show/dr16844	201	16S Fish
				0.995575	Daw Island	33°51.010'	124°07.860'	29/01/2019 to 01/02/2019	GU018098	acgaaggcagaccatgttaaggacccttgaataaaagactgaacttagtggccccctgtcctgatgtcttcggttggggcgaccatggggaaacaaacatcccccgtgcggaatggggggaccacccctttctttctcttccctctcctcccacaactaagagctacagctctaactagcagaacttctgaccataagtgatccggcaatgccgatcagcggacca	https://collections.ala.org.au/public/show/dr16844	180	16S Fish
				0.995575	Daw Island	33°51.010'	124°07.860'	29/01/2019 to 01/02/2019	GU018098	actaaggcagaccatgttaaggacccttgaataaaagactgaacttagtggccccctgtcctgatgtcttcggttggggcgaccatggggaaacaaacatcccccgtgcggaatgggaggaccacccctttctttctcttccctctcctcccacaactaagagctacagctctaactagcagaacttctgaccataagtgatccggcaatgccgatcagcggacca	https://collections.ala.org.au/public/show/dr16844	163	16S Fish
				0.99115	Daw Island	33°51.010'	124°07.860'	29/01/2019 to 01/02/2019	GU018098	acgaaggcagaccatgttaaggacccttgaataaaagactgaacttagtggccccctgtcctgatgtcttcggttggggcgaccctggggaaacaaacatcccccgtgcggaatgggagtaccacccctttctttctcttccctctcctcccacaactaagagctacagctctaactagcagaacttctgaccataagtgatccggcaatgccgatcagcggacca	https://collections.ala.org.au/public/show/dr16844	25	16S Fish
				0.99115	Daw Island	33°51.010'	124°07.860'	29/01/2019 to 01/02/2019	GU018098	actaaggcagaccatgttaagtacccttgaataaaagactgaacttagtggccccctgtcctgatgtcttcggttggggcgaccatggggaaacaaacatcccccgtgcggaatgggaggaccacccctttctttctcttccctctcctcccacaactaagagctacagctctaactagcagaacttctgaccataagtgatccggcaatgccgatcagcggacca	https://collections.ala.org.au/public/show/dr16844	13	16S Fish
				0.986726	Daw Island	33°51.010'	124°07.860'	29/01/2019 to 01/02/2019	AY820734	acgaaggcagaccatgttaaggacccttgaataaaaggctgaacttagtggccccctgtcctgacgtcttcggttggggcgaccatggggaaacaagcatcccccgtgcggaatgggaggaccacccctttctttcttttccctctcctcccacaactaagagctacagctctaattagcagaacttctgaccataagtgatccggcagtgccgatcagcggacca	https://collections.ala.org.au/public/show/dr16844	3209	16S Fish
				0.982301	Daw Island	33°51.010'	124°07.860'	29/01/2019 to 01/02/2019	AY820734	acgaaggcagaccatgttaaggacccttgaataaaaggctgaacttagtggccccctgtcctgacgtcttcggttggggcgaccatggggaaacaagcatcccccgtgcggaatgggaggaccacccctttctttcttttccctctcctcccacaactaagagctacggctctaattagcagaacttctgaccataagtgatccggcagtgccgatcagcggacca	https://collections.ala.org.au/public/show/dr16844	386	16S Fish
	Trachurus	Trachurus sp.	37337907	1	Daw Island	33°51.010'	124°07.860'	29/01/2019 to 01/02/2019	JZ078477	acaaagacagatcatgttaaacaccccccaataaaggcctaaacttaatgatcccctgtcctaatgtcttcggttggggcgaccatggggaaacacaaatcccccatgtggaataggaggacaatcccatattattttcctctcctcccacaagcaagagccacaactctagctaacagaacttttgaccttatatgatccggcgcacgccgatcaacggacca	https://collections.ala.org.au/public/show/dr16844	1387	16S Fish
				0.995536	Daw Island	33°51.010'	124°07.860'	29/01/2019 to 01/02/2019	JZ078477	acaaagacagatcatgttaaacaccccctaataaaggcctaaacttaatgatcccctgtcctaatgtcttcggttggggcgaccatggggaaacacaaatcccccatgtggaataggaggacaatcccatattattttcctctcctcccacaagcaagagccacaactctagctaacagaacttttgaccttatatgatccggcgcacgccgatcaacggacca	https://collections.ala.org.au/public/show/dr16844	1610	16S Fish
				0.995536	Daw Island	33°51.010'	124°07.860'	29/01/2019 to 01/02/2019	JZ078477	acaaagacagatcatgttaaacaccccccaataagggcctaaacttaatgatcccctgtcctaatgtcttcggttggggcgaccatggggaaacacaaatcccccatgtggaataggaggacaatcccatattattttcctctcctcccacaagcaagagccacaactctagctaacagaacttttgaccttatatgatccggcgcacgccgatcaacggacca	https://collections.ala.org.au/public/show/dr16844	1150	16S Fish
				0.991071	Daw Island	33°51.010'	124°07.860'	29/01/2019 to 01/02/2019	JZ078477	acgaagacagatcatgttaaacaccccccaataagggcctaaacttaatgatcccctgtcctaatgtcttcggttggggcgaccatggggaaacacaaatcccccatgtggaataggaggacaatcccatattattttcctctcctcccacaagcaagagccacaactctagctaacagaacttttgaccttatatgatccggcgcacgccgatcaacggacca	https://collections.ala.org.au/public/show/dr16844	91	16S Fish
				0.986607	Daw Island	33°51.010'	124°07.860'	29/01/2019 to 01/02/2019	JZ078477	acaaagacagatcatgttaaacaccccccaataagggcctaagcttaatgatcccctgtcctaatgtcttcggttggggcgaccatggggaaacacaaatcccccatgtggaataggaggacaatcccatattatttccctctcctcccacaagcaagagccacaactctagctaacagaacttttgaccttatatgatccggcgcacgccgatcaacggacca	https://collections.ala.org.au/public/show/dr16844	16	16S Fish
Cheilodactylidae	Cheilodactylus	Cheilodactylus sp.	37377902	0.970297	Daw Island	33°51.010'	124°07.860'	29/01/2019 to 01/02/2019	AP006013	accagaatagttcatgttaaacacccctagaaaacggactaaaccaaatgaaacctattccaatgtctttggttggggcgaccgcggggaaacaaaaaacccccacgtggaatgggagtactactcctaaaactaagagctcccgctctaataaacagaatttctgaccaataagatccggcaacgccgatcaacgaaccg	https://collections.ala.org.au/public/show/dr16844	6014	16S Fish
				0.965347	Daw Island	33°51.010'	124°07.860'	29/01/2019 to 01/02/2019	AP006013	accagaatagttcatgttaaacacccctagaaaacggactaaaccaaatgaaacctattccaatgtctttggttggggcgaccgcggggaaacaaaaaacccccacgtggaatgggggtactactcctaaaactaagagctcccgctctaataaacagaatttctgaccaataagatccggcaacgccgatcaacgaaccg	https://collections.ala.org.au/public/show/dr16844	28	16S Fish
		Cheilodactylidae - Unknown 1	37377000	1	Daw Island	33°51.010'	124°07.860'	29/01/2019 to 01/02/2019	EU848457	gccagaatagaccatgttaaacaccccaagaaaaagggctaaaccaaatgagacctattccaatgtctttggttggggcgaccgcggggaaacaaaaaacccccacgtggaatgggagtactactcctaaaactaagagctcccgctctagtaaacagaatttctgaccaacaagatccggcaacgccgatcaacgaaccg	https://collections.ala.org.au/public/show/dr16844	7514	16S Fish
				0.9801	Daw Island	33°51.010'	124°07.860'	29/01/2019 to 01/02/2019	EU848457	gccagaatagaccatgttaaacacccctggaaaaagggctaaaccaaatgagacctattccaatgtctttggttggggcgaccgcggggaaacaaaaaacccccacgtggaatgggagtaccactcctaaaactaagagctcccgctctagtaaacagaatttctgaccaataagatccggcaacgccgatcaacgaaccg	https://collections.ala.org.au/public/show/dr16844	18601	16S Fish
				0.975124	Daw Island	33°51.010'	124°07.860'	29/01/2019 to 01/02/2019	EU848457	gccagaatagaccatgttaaacacccctggaaaaagggctaaaccaaatgagacctattccaatgtctttggttggggcgaccgcggggaaacaaaaaacccccacgtggaatgggagtaccactcctaaaactaggagctcccgctctagtaaacagaatttctgaccaataagatccggcaacgccgatcaacgaaccg	https://collections.ala.org.au/public/show/dr16844	543	16S Fish
				0.975124	Daw Island	33°51.010'	124°07.860'	29/01/2019 to 01/02/2019	EU848457	gccagaatagaccatgttaaacacccctggaaaaagggctaaaccaaatgagacctattccaatgtctttggttgaggcgaccgcggggaaacaaaaaacccccacgtggaatgggagtaccactcctaaaactaagagctcccgctctagtaaacagaatttctgaccaataagatccggcaacgccgatcaacgaaccg	https://collections.ala.org.au/public/show/dr16844	351	16S Fish
				0.975124	Daw Island	33°51.010'	124°07.860'	29/01/2019 to 01/02/2019	EU848457	gccaaaatagaccatgttaaacacccctggaaaaagggctaaaccaaatgagacctattccaatgtctttggttggggcgaccgcggggaaacaaaaaacccccacgtggaatgggagtaccactcctaaaactaagagctcccgctctagtaaacagaatttctgaccaataagatccggcaacgccgatcaacgaaccg	https://collections.ala.org.au/public/show/dr16844	273	16S Fish
				0.975124	Daw Island	33°51.010'	124°07.860'	29/01/2019 to 01/02/2019	EU848457	gccagaatagaccatgttaaacacccctggaaaaagggctaaaccaaatgagacctattccaatgtctttggttggggcgaccgcggggaaacaaaaaacccccacgtggaatgggagtaccactcctaaaactaagagctcccgctctagtaaacagaatttctgaccaataaggtccggcaacgccgatcaacgaaccg	https://collections.ala.org.au/public/show/dr16844	234	16S Fish
				0.970149	Daw Island	33°51.010'	124°07.860'	29/01/2019 to 01/02/2019	EU848457	gccagaatagaccatgttaaacacccctggaaaaagggctaaaccaaatgagacctattccaatgtctttggttgaggcgaccgcggggaaacaaaaaacccccacgtggaacgggagtaccactcctaaaactaagagctcccgctctagtaaacagaatttctgaccaataagatccggcaacgccgatcaacgaaccg	https://collections.ala.org.au/public/show/dr16844	29	16S Fish
				0.960396	Daw Island	33°51.010'	124°07.860'	29/01/2019 to 01/02/2019	AP006013	accagaatagttcatgttaaacacccctagaaaacggactaaaccgaatgaaacctattctaatgtctttggttggggcgaccgcggggaaacaaaaaacccccacgtggaatgggagtactactcctaaaactaagagctcccgctctaataaacagaatttctgaccaataagatccggcaacgccgatcaacgaaccg	https://collections.ala.org.au/public/show/dr16844	19	16S Fish
				0.955446	Daw Island	33°51.010'	124°07.860'	29/01/2019 to 01/02/2019	EU848457	actaagagagaccatgttaaacacccctggaaaaagggctaaaccaaatgagacctattccaatgtctttggttggggcgaccgcggggaaacaaaaaacccccacgtggaatgggagtaccactcctaaaactaagagctcccgctctagtaaacagaatttctgaccaataagatccggcaacgccgatcaacgaaccg	https://collections.ala.org.au/public/show/dr16844	12	16S Fish
	Nemadactylus	Nemadactylus valenciennesi	37377004	1	Daw Island	33°51.010'	124°07.860'	29/01/2019 to 01/02/2019	EU848449	gccagaatagaccatgttaaacacccccagaaaaggggctaaaccaaatgagacctattccaatgtctttggttggggcgaccgcggggaaacaaaaaacccccacgtggaatgggagtactactcctaaaactaagagctcccgctctagtaaacagaatttctgaccaacaagatccggcaacgccgatcaacgaaccg	https://collections.ala.org.au/public/show/dr16844	236	16S Fish
Chironemidae	Chironemus	Chironemus georgianus	37375003	1	Daw Island	33°51.010'	124°07.860'	29/01/2019 to 01/02/2019	DQ462672	accaaggtacaccatgttaaacacccctgcataaagggtaaaaccagatgagacctatcctaatgtctttggttggggcgaccacggggaaataaaaaacccccacgtggaatgggagtacccctcctagaaccaagagctacagctctaattgacagaacttctgaccagttagatccggcaatgccgatcaacggaccg	https://collections.ala.org.au/public/show/dr16844	11915	16S Fish
				0.995025	Daw Island	33°51.010'	124°07.860'	29/01/2019 to 01/02/2019	DQ462672	accaaggtacaccatgttaaacacccctgcataaagggtaaaaccagatgagacctatcctaatgtctttggttggggcgaccacggggaaataaaaaacccccacgtggaatgggagcacccctcctagaaccaagagctacagctctaattgacagaacttctgaccagttagatccggcaatgccgatcaacggaccg	https://collections.ala.org.au/public/show/dr16844	823	16S Fish
				0.995025	Daw Island	33°51.010'	124°07.860'	29/01/2019 to 01/02/2019	DQ462672	accaaggtacaccatgttaaacacccctgcataaagggtaaaaccggatgagacctatcctaatgtctttggttggggcgaccacggggaaataaaaaacccccacgtggaatgggagtacccctcctagaaccaagagctacagctctaattgacagaacttctgaccagttagatccggcaatgccgatcaacggaccg	https://collections.ala.org.au/public/show/dr16844	109	16S Fish
				0.945545	Daw Island	33°51.010'	124°07.860'	29/01/2019 to 01/02/2019	DQ462672	accaaggtacaccatgttaaacacccctgcataaagggtaaaaccagatgagacctatcctaatgtctttggttggggcgaccacggggaaataaaaaacccccacgtggaatgggaatacccctcctacaactaagagctcccgctctaatgaccagaatttctgaccaatcagatccggcaacgccgatcaacggaccg	https://collections.ala.org.au/public/show/dr16844	10	16S Fish
				0.936275	Daw Island	33°51.010'	124°07.860'	29/01/2019 to 01/02/2019	DQ462672	accaaggcagatcatgttaaacaccccttcacaaaggaccaaaccagatgaaccctgccctaatgtctttggttggggcgaccacggggaaataaaaaacccccacgtggaatgggagtacccctcctagaaccaagagctacagctctaattgacagaacttctgaccagttagatccggcaatgccgatcaacggaccg	https://collections.ala.org.au/public/show/dr16844	10	16S Fish
	Chironemus	Chironemus maculosus	37375002	1	Daw Island	33°51.010'	124°07.860'	29/01/2019 to 01/02/2019	DQ462675	accaagatagaccatgttaaacactcccgcataaaggactaaaccaaatgagacctatcttaatgtctttggttggggcgaccacggggaaataaataacccccacgtggaatgggagtaccactcctagaaccaagagctactgctctaattaacagaacttctggccagcgagatccggctatgccgatcaacggaccg	https://collections.ala.org.au/public/show/dr16844	42555	16S Fish
				0.995025	Daw Island	33°51.010'	124°07.860'	29/01/2019 to 01/02/2019	DQ462675	accaagatagaccatgttaaacactcccgcataaaggactaaaccaaatgagacctatcttaatgtctttggttggggcgaccacggggaaataaacaacccccacgtggaatgggagtaccactcctagaaccaagagctactgctctaattaacagaacttctggccagcgagatccggctatgccgatcaacggaccg	https://collections.ala.org.au/public/show/dr16844	293	16S Fish
				0.995025	Daw Island	33°51.010'	124°07.860'	29/01/2019 to 01/02/2019	DQ462675	accaagatagaccatgttaaacactcccgcataaaggactaaaccaaatgagacctatcttaatgtctttggttggggcgaccacggggaaataaataacccccacgtggaatgggaataccactcctagaaccaagagctactgctctaattaacagaacttctggccagcgagatccggctatgccgatcaacggaccg	https://collections.ala.org.au/public/show/dr16844	245	16S Fish
				0.995025	Daw Island	33°51.010'	124°07.860'	29/01/2019 to 01/02/2019	DQ462675	accaagatagaccatgttaaacactcccgcataaaggactaaaccaaatgagacctatcttaatgtctttggttggggcgaccacggggaaataaataacccccacgtggagtgggagtaccactcctagaaccaagagctactgctctaattaacagaacttctggccagcgagatccggctatgccgatcaacggaccg	https://collections.ala.org.au/public/show/dr16844	236	16S Fish
				0.99005	Daw Island	33°51.010'	124°07.860'	29/01/2019 to 01/02/2019	DQ462675	accaagatagaccatgttaaacactcccgtataaaggactaaaccaaatgagacctatcttaatgtctttggttggggcgaccacggggaaataaaaaacccccacgtggaatgggagtaccactcctagaaccaagagctactgctctaattaacagaacttctggccagcgagatccggctatgccgatcaacggaccg	https://collections.ala.org.au/public/show/dr16844	29	16S Fish
				0.99005	Daw Island	33°51.010'	124°07.860'	29/01/2019 to 01/02/2019	DQ462675	accaagatagaccatgttaaacactcccgcgtaaaggactaaaccaaatgagacctatcttaatgtctttggttggggcgaccacggggaaataaataacccccacgtggaatgggagtaccactcctagaaccaagagctactgctctaattaacagaacttctggccagcgagatccggctatgctgatcaacggaccg	https://collections.ala.org.au/public/show/dr16844	23	16S Fish
				0.99005	Daw Island	33°51.010'	124°07.860'	29/01/2019 to 01/02/2019	DQ462675	accaagatagaccatgttaaacactcccggataaaggactaaaccaaatgagacctatcttaatgtctttggttggggcgaccacggggaaataaataacccccacgtggaatgggaataccactcctagaaccaagagctactgctctaattaacagaacttctggccagcgagatccggctatgccgatcaacggaccg	https://collections.ala.org.au/public/show/dr16844	17	16S Fish
				0.985075	Daw Island	33°51.010'	124°07.860'	29/01/2019 to 01/02/2019	DQ462675	accaaggcagatcatgttaaacactcccgcataaaggactaaaccaaatgagacctatcttaatgtctttggttggggcgaccacggggaaataaataacccccacgtggaatgggagtaccactcctagaaccaagagctactgctctaattaacagaacttctggccagcgagatccggctatgccgatcaacggaccg	https://collections.ala.org.au/public/show/dr16844	16	16S Fish
				0.931034	Daw Island	33°51.010'	124°07.860'	29/01/2019 to 01/02/2019	DQ462675	accaaggcagatcatgttaaacaccccttcacaaaggaccaaaccagatgaaccctgccctaatgtctttggttggggcgaccacggggaaataaataacccccacgtggaatgggagtaccactcctagaaccaagagctactgctctaattaacagaacttctggccagcgagatccggctatgccgatcaacggaccg	https://collections.ala.org.au/public/show/dr16844	32	16S Fish
				0.921182	Daw Island	33°51.010'	124°07.860'	29/01/2019 to 01/02/2019	DQ462675	accaagatagaccatgttaaacactcccgcataaaggactaaaccaaatgagacctatcttaatgtctttggttggggcgaccacggggaaataaataacccccacgtggaatgggaataccccctcctacaactaagagctcccgctctaatgaccagaatttctgaccaatcagatccggcaacgccgatcaacggaccg	https://collections.ala.org.au/public/show/dr16844	18	16S Fish
Clinidae	Heteroclinus	Heteroclinus adelaidae	37416008	1	Daw Island	33°51.010'	124°07.860'	29/01/2019 to 01/02/2019	KF525153	gtcaagacagaccatgttaaaaaacctctctaaagaactaaaaccaatcggagactgttttgctgtttttggttggggcgaccacggggaaataattaacccccacgtagaacgagagtataacctctttaaggcaaagagccacaactctaaattacagaacttctgactaagtatgatccggtaaaaccgatcagcgaaccg	https://collections.ala.org.au/public/show/dr16844	135614	16S Fish
				0.995098	Daw Island	33°51.010'	124°07.860'	29/01/2019 to 01/02/2019	KF525153	gtcaagacagaccatgttaaaaaacctctctaaagaactaaaaccaatcagagactgttttgctgtttttggttggggcgaccacggggaaataattaacccccacgtagaacgagagtataacctctttaaggcaaagagccacaactctaaattacagaacttctgactaagtatgatccggtaaaaccgatcagcgaaccg	https://collections.ala.org.au/public/show/dr16844	1523	16S Fish
				0.995098	Daw Island	33°51.010'	124°07.860'	29/01/2019 to 01/02/2019	KF525153	gtcaagacagaccatgttaaaaaacctctctaaagaactaaaaccaatcggagactgttttgctgtttttggttggggcgaccacggggaaataattaacccccacgtagaacgagagtataacctcttcaaggcaaagagccacaactctaaattacagaacttctgactaagtatgatccggtaaaaccgatcagcgaaccg	https://collections.ala.org.au/public/show/dr16844	834	16S Fish
				0.995098	Daw Island	33°51.010'	124°07.860'	29/01/2019 to 01/02/2019	KF525153	atcaagacagaccatgttaaaaaacctctctaaagaactaaaaccaatcggagactgttttgctgtttttggttggggcgaccacggggaaataattaacccccacgtagaacgagagtataacctctttaaggcaaagagccacaactctaaattacagaacttctgactaagtatgatccggtaaaaccgatcagcgaaccg	https://collections.ala.org.au/public/show/dr16844	457	16S Fish
				0.995098	Daw Island	33°51.010'	124°07.860'	29/01/2019 to 01/02/2019	KF525153	gtcaagacagaccatgttaaaaaacctctctaaagaactaaaaccaatcggagactgctttgctgtttttggttggggcgaccacggggaaataattaacccccacgtagaacgagagtataacctctttaaggcaaagagccacaactctaaattacagaacttctgactaagtatgatccggtaaaaccgatcagcgaaccg	https://collections.ala.org.au/public/show/dr16844	423	16S Fish
				0.995098	Daw Island	33°51.010'	124°07.860'	29/01/2019 to 01/02/2019	KF525153	gtcaagacagaccatgttaaaaaacctctctaaagaactaaaaccaatcggagactgttttgctgtttttggttggggcgaccacggggaaataattaacccccacgtagaacaagagtataacctctttaaggcaaagagccacaactctaaattacagaacttctgactaagtatgatccggtaaaaccgatcagcgaaccg	https://collections.ala.org.au/public/show/dr16844	413	16S Fish
				0.995098	Daw Island	33°51.010'	124°07.860'	29/01/2019 to 01/02/2019	KF525153	gtcgagacagaccatgttaaaaaacctctctaaagaactaaaaccaatcggagactgttttgctgtttttggttggggcgaccacggggaaataattaacccccacgtagaacgagagtataacctctttaaggcaaagagccacaactctaaattacagaacttctgactaagtatgatccggtaaaaccgatcagcgaaccg	https://collections.ala.org.au/public/show/dr16844	331	16S Fish
				0.995098	Daw Island	33°51.010'	124°07.860'	29/01/2019 to 01/02/2019	KF525153	gtcaagacagaccatgttaaaaaacctctctaaagaactaaaaccaatcggagactgttttgctgtttttggttggggcgaccacggggaaataattaacccccacgtagaacgagagtataacctctttaaggcaaagagccacaactctaaattacagaacttctgactaagtatgatccggcaaaaccgatcagcgaaccg	https://collections.ala.org.au/public/show/dr16844	138	16S Fish
				0.995098	Daw Island	33°51.010'	124°07.860'	29/01/2019 to 01/02/2019	KF525153	gtcaagacagaccatgttaaaaaacctctctaaagaactaaaaccaatcggagactgttttgctgtttttggttggggcgaccacggggaaataattaacccccacgtagaacgcgagtataacctctttaaggcaaagagccacaactctaaattacagaacttctgactaagtatgatccggtaaaaccgatcagcgaaccg	https://collections.ala.org.au/public/show/dr16844	16	16S Fish
				0.990196	Daw Island	33°51.010'	124°07.860'	29/01/2019 to 01/02/2019	KF525153	gtcaagacagaccatgttaaaaaacctctctaaagaactaaaaccaatcggagactgttttgctgtttttggttggggcgaccacggggaaataattaacccccacgtagaacgagagtataacctcttcaaggcaaagagccacaactctaaactacagaacttctgactaagtatgatccggtaaaaccgatcagcgaaccg	https://collections.ala.org.au/public/show/dr16844	40	16S Fish
				0.990196	Daw Island	33°51.010'	124°07.860'	29/01/2019 to 01/02/2019	KF525153	gtcaagacagaccatgttaaaaaacctctctaaagaactaaaaccaatcggatactgttttgctgtttttggttggggcgaccacggggaaataattaacccccacgtagaacgagagtataacctctttaaggcaaagagccaccactctaaattacagaacttctgactaagtatgatccggtaaaaccgatcagcgaaccg	https://collections.ala.org.au/public/show/dr16844	40	16S Fish
				0.990196	Daw Island	33°51.010'	124°07.860'	29/01/2019 to 01/02/2019	KF525153	gtcaagacagaccatgttaaaaaacctctctaaagaactaaaaccaatcggagactgttttactgtttttggttggggcgaccacggggaaataattaacccccacgtagaacgggagtataacctctttaaggcaaagagccacaactctaaattacagaacttctgactaagtatgatccggtaaaaccgatcagcgaaccg	https://collections.ala.org.au/public/show/dr16844	23	16S Fish
				0.990196	Daw Island	33°51.010'	124°07.860'	29/01/2019 to 01/02/2019	KF525153	gtcaagacagaccatgttaaaaaacctctctaaagaactaaaaccaatcggatactgtttttctgtttttggttggggcgaccacggggaaataattaacccccacgtagaacgagagtataacctctttaaggcaaagagccacaactctaaattacagaacttctgactaagtatgatccggtaaaaccgatcagcgaaccg	https://collections.ala.org.au/public/show/dr16844	22	16S Fish
				0.990196	Daw Island	33°51.010'	124°07.860'	29/01/2019 to 01/02/2019	KF525153	gtcaagacagaccatgttaaaaaacctctctaaagaactaaaaccaatcggagactgttttgctgtttttggttggggcgaccacggggaaataattaacccccacgtagaacgagagtataacctctttaaggcaaagagccacaactctaaattacagaacttctgactaagaatgatccggtaaaaccgatcagcgaacca	https://collections.ala.org.au/public/show/dr16844	21	16S Fish
				0.990196	Daw Island	33°51.010'	124°07.860'	29/01/2019 to 01/02/2019	KF525153	gtcaagacagaccatgttaaaaaacctctctaaagaactaaaaccaatcggagactgttttgctgtttttggttggggcgaccacggggaaataattaacccccacgtagaacgagagtataacctctttaaggcaaagagccaccactctaaattacagaacttctgactaagaatgatccggtaaaaccgatcagcgaaccg	https://collections.ala.org.au/public/show/dr16844	17	16S Fish
				0.990196	Daw Island	33°51.010'	124°07.860'	29/01/2019 to 01/02/2019	KF525153	gtcaagacagaccatgttaaaaaacctctctaaagaactaaaaccaatcggagactgttttgctgtttttggttggggcgaccacggggaaataattaacccccacgtagaacgagagtataacctctttaaggcaaagagccaccactctaaattacagaacttctgactaagtatgatccggtaacaccgatcagcgaaccg	https://collections.ala.org.au/public/show/dr16844	16	16S Fish
				0.990196	Daw Island	33°51.010'	124°07.860'	29/01/2019 to 01/02/2019	KF525153	gtcaagacagaccatgttaaaaacctctctaaagaactaaaaccaatcggagactgttttgctgtttttggttggggcgaccccggggaaataattaacccccacgtagaacgagagtataacctctttaaggcaaagagccacaactctaaattacagaacttctgactaagtatgatccggtaaaaccgatcagcgaaccg	https://collections.ala.org.au/public/show/dr16844	14	16S Fish
				0.990196	Daw Island	33°51.010'	124°07.860'	29/01/2019 to 01/02/2019	KF525153	gtcaagacagaccatgttaaaaaacctctctaaagaactaaaaccaatcggagactgtttttctgtttttggttggggcgaccacggggaaataattaacccccacgtagaacgagagtataacctctttaaggcaaagagccaccactctaaattacagaacttctgactaagtatgatccggtaaaaccgatcagcgaaccg	https://collections.ala.org.au/public/show/dr16844	13	16S Fish
				0.990196	Daw Island	33°51.010'	124°07.860'	29/01/2019 to 01/02/2019	KF525153	gtcaagacagaccatgttaagaaacctctctaaagaactaaaaccaatcggagactgttttgctgtttttggttggggcgaccacggggaaataattaacccccacgtaggacgagagtataacctctttaaggcaaagagccacaactctaaattacagaacttctgactaagtatgatccggtaaaaccgatcagcgaaccg	https://collections.ala.org.au/public/show/dr16844	11	16S Fish
				0.990196	Daw Island	33°51.010'	124°07.860'	29/01/2019 to 01/02/2019	KF525153	gtcaagacagaccatgttaaaaaacctctctaaagaactaaaaccaatcggatactgttttgctgtttttggttggggcgaccacggggaaataattaacccccacgtagaacgagagtataacctctttaaggcaaagagccacaactctaaattacagaacttctgactaagtatgatccggtaacaccgatcagcgaaccg	https://collections.ala.org.au/public/show/dr16844	10	16S Fish
				0.990196	Daw Island	33°51.010'	124°07.860'	29/01/2019 to 01/02/2019	KF525153	gtcaagacagaccatgttaaaaaacctctctaaagaactaaaaccaatcggagactgttttgctgtttttggttggggcgaccacggggaaataattaacccccacggagaacgagaggataacctctttaaggcaaagagccacaactctaaattacagaacttctgactaagtatgatccggtaaaaccgatcagcgaaccg	https://collections.ala.org.au/public/show/dr16844	10	16S Fish
	Heteroclinus	Heteroclinus eckloniae	37416019	1	Daw Island	33°51.010'	124°07.860'	29/01/2019 to 01/02/2019	KF525119	gccaaaacagaccacgttaaataacctctaatataagagctaaaaccaatcggaggctgttttgctgtttttggttggggcgaccgaggggtaatgattaacccccatgtagaatgagagtaccacctctttaaaacaagacccacggctctaaattacagaacttctgactaagcatgatccggtaaaaccgatcaacgaaccg	https://collections.ala.org.au/public/show/dr16844	76	16S Fish
				0.995122	Daw Island	33°51.010'	124°07.860'	29/01/2019 to 01/02/2019	KF525119	gccaaaacagaccacgttaaataacctctaatataagagctaaaaccaatcggaggctgttttgctgtttttggttggggcgaccgaggggtaatgattaaccccatgtagaatgagagtaccacctctttaaaacaagacccacggctctaaattacagaacttctgactaagcatgatccggtaaaaccgatcaacgaaccg	https://collections.ala.org.au/public/show/dr16844	22	16S Fish
				0.931707	Daw Island	33°51.010'	124°07.860'	29/01/2019 to 01/02/2019	KF525117	gccaaaacagaccacgttaagtaacctcccccacaaaagctaaaaccaatcggaagctgttttgctgtttttggttggggcgaccgcggggtaataattaacccccatgtagaatgagagtaccccctctttaaaacaagacccacagctctaaattacagaacttctgactaaatatgatccggtagagccgatcagcgaaccg	https://collections.ala.org.au/public/show/dr16844	175	16S Fish
				0.927184	Daw Island	33°51.010'	124°07.860'	29/01/2019 to 01/02/2019	KF525117	gccaaagcagaccatgttaaatagcctcccccacaaaagctaaaaccaatcggaagctgttttgctgtttttggttggggcgaccgcggggtaataatcaacccccatgtagaatgagagtacaccctctttaaaacaaagacccacggctctaaattacagaacttctgactaaatatgatccggtaaagccgatcagcgaaccc	https://collections.ala.org.au/public/show/dr16844	31	16S Fish
				0.932367	Daw Island	33°51.010'	124°07.860'	29/01/2019 to 01/02/2019	KF525115	accaaaacagaccatgttaagtaatctcctcataagagctaaaaccagacgggaactgttttgctgtttttggttggggcgaccgcggggtaatgattaacccccatgtagaataagagtacccctctttaaatgaagacctacgactctaaattacagaacttctgactaaatatgatccggtaaaaccgatcaacgaaccg	https://collections.ala.org.au/public/show/dr16844	10	16S Fish
				0.92823	Daw Island	33°51.010'	124°07.860'	29/01/2019 to 01/02/2019	KF525136	gccaaaacagaccatgttaagtaaccttccttacaagagctaaaaccaaccggaagctgttttgctgtttttggttggggcgaccgcggggtaataattaacccccatgtagaatgagagtagtacctctttaaaacaagacctacaggcctaaattacagaacttctgactaaatatgatccggtagaaccgatcaacgaaccg	https://collections.ala.org.au/public/show/dr16844	3180	16S Fish
				0.91866	Daw Island	33°51.010'	124°07.860'	29/01/2019 to 01/02/2019	KF525136	gccaaaacagaccatgttaagtaaccttccttacaagagctaaaaccaaccggaagctgttttgctgtttttggttggggcgcccgcggggtaataattaccccccatgtagaatgagagtagtacctctttaaaacaagacctacaggcctaaattacagaacttctgactaaatatgatccggtagaaccgatcaacgaaccg	https://collections.ala.org.au/public/show/dr16844	15	16S Fish
				0.913876	Daw Island	33°51.010'	124°07.860'	29/01/2019 to 01/02/2019	KF525136	gccaaaacagaccatgttaagtaaccttccttacaagagctaaaaccaaccggaagctgttttgctttttttggttggggcgcccgcggggtaataattaccccccatgtagaatgagagtagtacctctttaaaacaagacctacaggcctaaattacagaacttctgactaaatatgatccggtagaaccgatcaacgaaccg	https://collections.ala.org.au/public/show/dr16844	10	16S Fish
				0.913043	Daw Island	33°51.010'	124°07.860'	29/01/2019 to 01/02/2019	KF525136	accaaaacagcccatgttaagtaacttcctccataagaactaaaaccaaccggagactgttttgctgtttttggttggggcgaccgcggggcaataattaacccccatgtagaatgagagaacccctctttaaaacaaagagccacagctccaaattacagaatttctgactaaacatgatccggtaaatccgatcaacgaaccg	https://collections.ala.org.au/public/show/dr16844	180	16S Fish
Clupeidae		Clupeidae - Unknown 1	37085922	1	Daw Island	33°51.010'	124°07.860'	29/01/2019 to 01/02/2019	DQ660420	gcccaccaaccacgaaaagcagcctacctaaacagatgctctaaacaacgcggtcctggtacaaacgtcttcggttggggcgaccgcggaggagaacaaagcctccgagaggaatgggaacaaaccctaaaaccaagagccacagctctaagtcacaaaaaatttgaccgacaatgatccggcttactgccgatcaacggacca	https://collections.ala.org.au/public/show/dr16844	4662	16S Fish
				0.995098	Daw Island	33°51.010'	124°07.860'	29/01/2019 to 01/02/2019	DQ660420	gcccaccaaccacgaaaagcagcctacctgaacagatgctctaaacaacgcggtcctggtacaaacgtcttcggttggggcgaccgcggaggagaacaaagcctccgagaggaatgggaacaaaccctaaaaccaagagccacagctctaagtcacaaaaaatttgaccgacaatgatccggcttactgccgatcaacggacca	https://collections.ala.org.au/public/show/dr16844	2264	16S Fish
				0.990196	Daw Island	33°51.010'	124°07.860'	29/01/2019 to 01/02/2019	DQ660420	gcccaccagccacgaaaaacagcctacctaaacagatgctctaaacaacgcggtcctggtacaaacgtcttcggttggggcgaccgcggaggagaacaaagcctccgagaggaatgggaacaaaccctaaaaccaagagccacagctctaagtcacaaaaaatttgaccgacaatgatccggcttactgccgatcaacggacca	https://collections.ala.org.au/public/show/dr16844	1217	16S Fish
				0.990196	Daw Island	33°51.010'	124°07.860'	29/01/2019 to 01/02/2019	DQ660420	gcccaccaaccacgaaaagcagcctacctgaacagatgctctaaacaacgcggtcctggtataaacgtcttcggttggggcgaccgcggaggagaacaaagcctccgagaggaatgggaacaaaccctaaaaccaagagccacagctctaagtcacaaaaaatttgaccgacaatgatccggcttactgccgatcaacggacca	https://collections.ala.org.au/public/show/dr16844	1137	16S Fish
				0.990196	Daw Island	33°51.010'	124°07.860'	29/01/2019 to 01/02/2019	DQ660420	gcccaccaaccacgaaaagcagcctacctgaacagatgctctaaacaacgcggtcctggtacaaacgtcttcggttggggcgcccgcggaggagaacaaagcctccgagaggaatgggaacaaaccctaaaaccaagagccacagctctaagtcacaaaaaatttgaccgacaatgatccggcttactgccgatcaacggacca	https://collections.ala.org.au/public/show/dr16844	51	16S Fish
				0.990196	Daw Island	33°51.010'	124°07.860'	29/01/2019 to 01/02/2019	DQ660420	gcccaccaaccacgaaaagcagcctacctaaacagatgctctaaacaacgcggtcctggtacaaacttcttcggttggggcgcccgcggaggagaacaaagcctccgagaggaatgggaacaaaccctaaaaccaagagccacagctctaagtcacaaaaaatttgaccgacaatgatccggcttactgccgatcaacggacca	https://collections.ala.org.au/public/show/dr16844	20	16S Fish
				0.985294	Daw Island	33°51.010'	124°07.860'	29/01/2019 to 01/02/2019	DQ660420	gcccaccagccacgaaaaacagcctacctaaacagatgctctaaacaacgcggtcctggtacaaacgtcttcggttggggcgaccgcggaggagaacaaagcctccgagaggaatgggaacaaaccctaaaaccaagagccacagctctaagtcacgaaaaatttgaccgacaatgatccggcttactgccgatcaacggacca	https://collections.ala.org.au/public/show/dr16844	529	16S Fish
				0.985294	Daw Island	33°51.010'	124°07.860'	29/01/2019 to 01/02/2019	DQ660420	gcccaccagccacgaaaaacagcctacctaaacagatgctctaaacaacgcggtactggtacaaacgtcttcggttggggcgaccgcggaggagaacaaagcctccgagaggaatgggaacaaaccctaaaaccaagagccacagctctaagtcacaaaaaatttgaccgacaatgatccggcttactgccgatcaacggacca	https://collections.ala.org.au/public/show/dr16844	172	16S Fish
				0.980392	Daw Island	33°51.010'	124°07.860'	29/01/2019 to 01/02/2019	DQ660420	gcccaccagccacgaaaaacagcctacctaaacagatgctctaaacgacgcggtactggtacaaacgtcttcggttggggcgaccgcggaggagaacaaagcctccgagaggaatgggaacaaaccctaaaaccaagagccacagctctaagtcacaaaaaatttgaccgacaatgatccggcttactgccgatcaacggacca	https://collections.ala.org.au/public/show/dr16844	148	16S Fish
				0.980392	Daw Island	33°51.010'	124°07.860'	29/01/2019 to 01/02/2019	DQ660420	gcccaccagccacgaaaaacagcctacctaaacagatgctctaaacaacgcggtactggtacaaacgtcttcggttggggcgaccgcggagaagaacaaagcctccgagaggaatgggaacaaaccctaaaaccaagagccacagctctaagtcacaaaaaatttgaccgacaatgatccggcttactgccgatcaacggacca	https://collections.ala.org.au/public/show/dr16844	10	16S Fish
	Sardinops	Sardinops sagax	37085002	1	Daw Island	33°51.010'	124°07.860'	29/01/2019 to 01/02/2019	EU552728	actaaccaaccacgaaaagcgaccctaactggagccccaaacaacgtgattctggcataagtgtcttcggttggggcgaccacgggagatagcacagctcccgagtggatgggggacaccctaaaacccagagccacagctctaagtcacaaaacatttgaccaataatgatccggcttaatgccgaccaacggacca	https://collections.ala.org.au/public/show/dr16844	863685	16S Fish
				0.994949	Daw Island	33°51.010'	124°07.860'	29/01/2019 to 01/02/2019	EU552728	actaaccaaccacgaaaagcgaccctagctggagccccaaacaacgtgattctggcataagtgtcttcggttggggcgaccacgggagatagcacagctcccgagtggatgggggacaccctaaaacccagagccacagctctaagtcacaaaacatttgaccaataatgatccggcttaatgccgaccaacggacca	https://collections.ala.org.au/public/show/dr16844	56666	16S Fish
				0.994949	Daw Island	33°51.010'	124°07.860'	29/01/2019 to 01/02/2019	EU552728	accaaccaaccacgaaaagcgaccctaactggagccccaaacaacgtgattctggcataagtgtcttcggttggggcgaccacgggagatagcacagctcccgagtggatgggggacaccctaaaacccagagccacagctctaagtcacaaaacatttgaccaataatgatccggcttaatgccgaccaacggacca	https://collections.ala.org.au/public/show/dr16844	10286	16S Fish
				0.994949	Daw Island	33°51.010'	124°07.860'	29/01/2019 to 01/02/2019	EU552728	actaaccaaccacgaaaagcgaccccaactggagccccaaacaacgtgattctggcataagtgtcttcggttggggcgaccacgggagatagcacagctcccgagtggatgggggacaccctaaaacccagagccacagctctaagtcacaaaacatttgaccaataatgatccggcttaatgccgaccaacggacca	https://collections.ala.org.au/public/show/dr16844	9624	16S Fish
				0.994949	Daw Island	33°51.010'	124°07.860'	29/01/2019 to 01/02/2019	EU552728	actaaccaaccacgaaaagcgaccctaactggagccccaaacaacgtgattctggcataagtgtcttcggttggggcgaccacgggagatagcacagctcccgagtggatgggggacaccctagaacccagagccacagctctaagtcacaaaacatttgaccaataatgatccggcttaatgccgaccaacggacca	https://collections.ala.org.au/public/show/dr16844	8023	16S Fish
				0.994949	Daw Island	33°51.010'	124°07.860'	29/01/2019 to 01/02/2019	EU552728	actaaccaaccacgaaaagcgaccctaactggagtcccaaacaacgtgattctggcataagtgtcttcggttggggcgaccacgggagatagcacagctcccgagtggatgggggacaccctaaaacccagagccacagctctaagtcacaaaacatttgaccaataatgatccggcttaatgccgaccaacggacca	https://collections.ala.org.au/public/show/dr16844	7423	16S Fish
				0.994949	Daw Island	33°51.010'	124°07.860'	29/01/2019 to 01/02/2019	EU552728	actaaccaaccacgaaaagcgaccctaactggggccccaaacaacgtgattctggcataagtgtcttcggttggggcgaccacgggagatagcacagctcccgagtggatgggggacaccctaaaacccagagccacagctctaagtcacaaaacatttgaccaataatgatccggcttaatgccgaccaacggacca	https://collections.ala.org.au/public/show/dr16844	6229	16S Fish
				0.994949	Daw Island	33°51.010'	124°07.860'	29/01/2019 to 01/02/2019	EU552728	actaaccaaccacgaaaagcgaccctaactggagccccaaacaacgtgattctggcataagtgtcttcggttggggcgaccacgggagatagcacagcccccgagtggatgggggacaccctaaaacccagagccacagctctaagtcacaaaacatttgaccaataatgatccggcttaatgccgaccaacggacca	https://collections.ala.org.au/public/show/dr16844	5257	16S Fish
				0.994949	Daw Island	33°51.010'	124°07.860'	29/01/2019 to 01/02/2019	EU552728	actaaccaaccacgaaaagcgaccctaactggagccccaaacaacgtgattctggcataagtgtcttcggttggggcgaccacgggagatagcacagctcccgagtggatgggggacaccctaaaacccagagccacagctctaagtcacaaaacatttgaccaataatgatccggcttaatgccgaccaacgaacca	https://collections.ala.org.au/public/show/dr16844	4832	16S Fish
				0.994949	Daw Island	33°51.010'	124°07.860'	29/01/2019 to 01/02/2019	EU552728	actaaccaaccacgaaaagcggccctaactggagccccaaacaacgtgattctggcataagtgtcttcggttggggcgaccacgggagatagcacagctcccgagtggatgggggacaccctaaaacccagagccacagctctaagtcacaaaacatttgaccaataatgatccggcttaatgccgaccaacggacca	https://collections.ala.org.au/public/show/dr16844	4578	16S Fish
				0.994949	Daw Island	33°51.010'	124°07.860'	29/01/2019 to 01/02/2019	EU552728	actagccaaccacgaaaagcgaccctaactggagccccaaacaacgtgattctggcataagtgtcttcggttggggcgaccacgggagatagcacagctcccgagtggatgggggacaccctaaaacccagagccacagctctaagtcacaaaacatttgaccaataatgatccggcttaatgccgaccaacggacca	https://collections.ala.org.au/public/show/dr16844	4367	16S Fish
				0.994949	Daw Island	33°51.010'	124°07.860'	29/01/2019 to 01/02/2019	EU552728	actaaccaaccacgaaaagcgaccctaactggagccccaaacaacgtgattctggcataagcgtcttcggttggggcgaccacgggagatagcacagctcccgagtggatgggggacaccctaaaacccagagccacagctctaagtcacaaaacatttgaccaataatgatccggcttaatgccgaccaacggacca	https://collections.ala.org.au/public/show/dr16844	4353	16S Fish
				0.994949	Daw Island	33°51.010'	124°07.860'	29/01/2019 to 01/02/2019	EU552728	actaaccaaccacggaaagcgaccctaactggagccccaaacaacgtgattctggcataagtgtcttcggttggggcgaccacgggagatagcacagctcccgagtggatgggggacaccctaaaacccagagccacagctctaagtcacaaaacatttgaccaataatgatccggcttaatgccgaccaacggacca	https://collections.ala.org.au/public/show/dr16844	4202	16S Fish
				0.994949	Daw Island	33°51.010'	124°07.860'	29/01/2019 to 01/02/2019	EU552728	actaaccaaccacgaaaagcgaccctaactggagccccaaacaacgtgattctggcataagtgtcttcggttggggcgaccacgggagatagcacagctcccgagtgaatgggggacaccctaaaacccagagccacagctctaagtcacaaaacatttgaccaataatgatccggcttaatgccgaccaacggacca	https://collections.ala.org.au/public/show/dr16844	4035	16S Fish
				0.994949	Daw Island	33°51.010'	124°07.860'	29/01/2019 to 01/02/2019	EU552728	actaaccaaccacgaaaagcgaccctaactggagccccaaacaacgtgattctggcataagtgtcttcggttggggcgaccacgggggatagcacagctcccgagtggatgggggacaccctaaaacccagagccacagctctaagtcacaaaacatttgaccaataatgatccggcttaatgccgaccaacggacca	https://collections.ala.org.au/public/show/dr16844	3982	16S Fish
				0.994949	Daw Island	33°51.010'	124°07.860'	29/01/2019 to 01/02/2019	EU552728	actaaccaaccacgaaaagcgaccctaactggagccccaaacaacgtgattctggcataagtgtcttcggttggggcgaccacgggagatagcacagctcccgagtggatggggacaccctaaaacccagagccacagctctaagtcacaaaacatttgaccaataatgatccggcttaatgccgaccaacggacca	https://collections.ala.org.au/public/show/dr16844	3854	16S Fish
				0.994949	Daw Island	33°51.010'	124°07.860'	29/01/2019 to 01/02/2019	EU552728	actaaccaaccatgaaaagcgaccctaactggagccccaaacaacgtgattctggcataagtgtcttcggttggggcgaccacgggagatagcacagctcccgagtggatgggggacaccctaaaacccagagccacagctctaagtcacaaaacatttgaccaataatgatccggcttaatgccgaccaacggacca	https://collections.ala.org.au/public/show/dr16844	3744	16S Fish
				0.994949	Daw Island	33°51.010'	124°07.860'	29/01/2019 to 01/02/2019	EU552728	actaaccaaccacgaaaagcaaccctaactggagccccaaacaacgtgattctggcataagtgtcttcggttggggcgaccacgggagatagcacagctcccgagtggatgggggacaccctaaaacccagagccacagctctaagtcacaaaacatttgaccaataatgatccggcttaatgccgaccaacggacca	https://collections.ala.org.au/public/show/dr16844	3211	16S Fish
				0.994949	Daw Island	33°51.010'	124°07.860'	29/01/2019 to 01/02/2019	EU552728	actaaccaaccacgaaaagcgaccctaactggagccccaaacaacgtgattctggcataagtgtcttcggttggggcgaccacgggagatagcacagctcccgagtggacgggggacaccctaaaacccagagccacagctctaagtcacaaaacatttgaccaataatgatccggcttaatgccgaccaacggacca	https://collections.ala.org.au/public/show/dr16844	3189	16S Fish
				0.994949	Daw Island	33°51.010'	124°07.860'	29/01/2019 to 01/02/2019	EU552728	actaaccaaccacgaaaagcgaccctaactggagccccaaacaacgtgattctggcataagtgtcttcggttggggcgaccacgggagatagcacagctcccgagtggatgggggacaccctaaaacccagagccacagctctaagccacaaaacatttgaccaataatgatccggcttaatgccgaccaacggacca	https://collections.ala.org.au/public/show/dr16844	2866	16S Fish
				0.994949	Daw Island	33°51.010'	124°07.860'	29/01/2019 to 01/02/2019	EU552728	gctaaccaaccacgaaaagcgaccctaactggagccccaaacaacgtgattctggcataagtgtcttcggttggggcgaccacgggagatagcacagctcccgagtggatgggggacaccctaaaacccagagccacagctctaagtcacaaaacatttgaccaataatgatccggcttaatgccgaccaacggacca	https://collections.ala.org.au/public/show/dr16844	2786	16S Fish
				0.994949	Daw Island	33°51.010'	124°07.860'	29/01/2019 to 01/02/2019	EU552728	actaaccaaccacgaaaagcgaccctaactggagccccaaacaacgtgattctggcataagtgtcttcggttggggcgaccacgggagatagcacagctcccgagtggatggggaacaccctaaaacccagagccacagctctaagtcacaaaacatttgaccaataatgatccggcttaatgccgaccaacggacca	https://collections.ala.org.au/public/show/dr16844	2610	16S Fish
				0.994949	Daw Island	33°51.010'	124°07.860'	29/01/2019 to 01/02/2019	EU552728	actaaccaaccacgaaaagcgaccctaactggagccccaaacaacgtgattctggcataagtgtcttcggttggggcgaccacgggaggtagcacagctcccgagtggatgggggacaccctaaaacccagagccacagctctaagtcacaaaacatttgaccaataatgatccggcttaatgccgaccaacggacca	https://collections.ala.org.au/public/show/dr16844	2523	16S Fish
				0.994949	Daw Island	33°51.010'	124°07.860'	29/01/2019 to 01/02/2019	EU552728	actaaccaaccacgaaaagcgaccctaactggagccccaaacagcgtgattctggcataagtgtcttcggttggggcgaccacgggagatagcacagctcccgagtggatgggggacaccctaaaacccagagccacagctctaagtcacaaaacatttgaccaataatgatccggcttaatgccgaccaacggacca	https://collections.ala.org.au/public/show/dr16844	2441	16S Fish
				0.994949	Daw Island	33°51.010'	124°07.860'	29/01/2019 to 01/02/2019	EU552728	actaaccaaccgcgaaaagcgaccctaactggagccccaaacaacgtgattctggcataagtgtcttcggttggggcgaccacgggagatagcacagctcccgagtggatgggggacaccctaaaacccagagccacagctctaagtcacaaaacatttgaccaataatgatccggcttaatgccgaccaacggacca	https://collections.ala.org.au/public/show/dr16844	2434	16S Fish
				0.994949	Daw Island	33°51.010'	124°07.860'	29/01/2019 to 01/02/2019	EU552728	actaaccaaccacgaaaagcgaccctaactggagccccaaacaacgtgattctggcataagtgtcttcggttagggcgaccacgggagatagcacagctcccgagtggatgggggacaccctaaaacccagagccacagctctaagtcacaaaacatttgaccaataatgatccggcttaatgccgaccaacggacca	https://collections.ala.org.au/public/show/dr16844	2124	16S Fish
				0.994949	Daw Island	33°51.010'	124°07.860'	29/01/2019 to 01/02/2019	EU552728	actaaccaaccacgaaaagcgaccctaactggagccccaaacaacgtgattctggcataaatgtcttcggttggggcgaccacgggagatagcacagctcccgagtggatgggggacaccctaaaacccagagccacagctctaagtcacaaaacatttgaccaataatgatccggcttaatgccgaccaacggacca	https://collections.ala.org.au/public/show/dr16844	2025	16S Fish
				0.994949	Daw Island	33°51.010'	124°07.860'	29/01/2019 to 01/02/2019	EU552728	actaaccaaccacgaaaagcgaccctaactggagccccaaacaacgtgattctggcataagtgtcttcggttggggcgaccacgggagatagcacagctcccgggtggatgggggacaccctaaaacccagagccacagctctaagtcacaaaacatttgaccaataatgatccggcttaatgccgaccaacggacca	https://collections.ala.org.au/public/show/dr16844	1920	16S Fish
				0.994949	Daw Island	33°51.010'	124°07.860'	29/01/2019 to 01/02/2019	EU552728	actaaccaaccacgaaaagcgaccctaactggagccccaaacaacgtgattctggcataagtgtcttcggttggggcgaccacgggagatagcacagctcccgagtggatgggggacaccctaaaacccagagccacagctctaagtcacaaaacatttgaccaatgatgatccggcttaatgccgaccaacggacca	https://collections.ala.org.au/public/show/dr16844	1873	16S Fish
				0.994949	Daw Island	33°51.010'	124°07.860'	29/01/2019 to 01/02/2019	EU552728	actaaccaaccacgaaaagcgaccctaactggagccccaaacaacgtgattctggcataagtgtcttcggttggggcgaccgcgggagatagcacagctcccgagtggatgggggacaccctaaaacccagagccacagctctaagtcacaaaacatttgaccaataatgatccggcttaatgccgaccaacggacca	https://collections.ala.org.au/public/show/dr16844	1774	16S Fish
				0.994949	Daw Island	33°51.010'	124°07.860'	29/01/2019 to 01/02/2019	EU552728	actaaccaaccacgaaaagcgaccctaactggagccccaaacaacgtggttctggcataagtgtcttcggttggggcgaccacgggagatagcacagctcccgagtggatgggggacaccctaaaacccagagccacagctctaagtcacaaaacatttgaccaataatgatccggcttaatgccgaccaacggacca	https://collections.ala.org.au/public/show/dr16844	1555	16S Fish
				0.994949	Daw Island	33°51.010'	124°07.860'	29/01/2019 to 01/02/2019	EU552728	actaaccaaccacgaaaagcgaccctaactggagccccaaacaacgtgattctggcataagtgtcttcggttggggcgaccacggaagatagcacagctcccgagtggatgggggacaccctaaaacccagagccacagctctaagtcacaaaacatttgaccaataatgatccggcttaatgccgaccaacggacca	https://collections.ala.org.au/public/show/dr16844	1529	16S Fish
				0.994949	Daw Island	33°51.010'	124°07.860'	29/01/2019 to 01/02/2019	EU552728	actaaccaaccacgaaaagcgaccctaactggaaccccaaacaacgtgattctggcataagtgtcttcggttggggcgaccacgggagatagcacagctcccgagtggatgggggacaccctaaaacccagagccacagctctaagtcacaaaacatttgaccaataatgatccggcttaatgccgaccaacggacca	https://collections.ala.org.au/public/show/dr16844	1470	16S Fish
				0.994949	Daw Island	33°51.010'	124°07.860'	29/01/2019 to 01/02/2019	EU552728	actaaccaaccacgaaaagcgaccctaactggagccccgaacaacgtgattctggcataagtgtcttcggttggggcgaccacgggagatagcacagctcccgagtggatgggggacaccctaaaacccagagccacagctctaagtcacaaaacatttgaccaataatgatccggcttaatgccgaccaacggacca	https://collections.ala.org.au/public/show/dr16844	1364	16S Fish
				0.994949	Daw Island	33°51.010'	124°07.860'	29/01/2019 to 01/02/2019	EU552728	actaaccaaccacgaaaagcgaccctaactggagccccaaacaacgtgattctggcataagtgtcttcggttggggcgaccacgggagatagcacagctcccgagtggatgggggacaccctgaaacccagagccacagctctaagtcacaaaacatttgaccaataatgatccggcttaatgccgaccaacggacca	https://collections.ala.org.au/public/show/dr16844	1171	16S Fish
				0.994949	Daw Island	33°51.010'	124°07.860'	29/01/2019 to 01/02/2019	AB246174	accaaccaaccacgaaaagcgaccctgactggagccccaaacaacgtgattctggcataagtgtcttcggttggggcgaccacgggagatagcacagctcccgagtggatgggggacaccctaaaacccagagccacagctctaagtcacaaaacatttgaccaataatgatccggcttaatgccgaccaacggacca	https://collections.ala.org.au/public/show/dr16844	918	16S Fish
				0.994949	Daw Island	33°51.010'	124°07.860'	29/01/2019 to 01/02/2019	EU552728	actaaccaaccacgaaaagcgaccctaactggagccccaaacaacgtgattctggcataagtgtcttcggttggggcgaccacgggagatagcacagctcccgagtggatgggggacaccctaaaacccagagccacagctctaagtcacaaaacatttgaccaataatgatctggcttaatgccgaccaacggacca	https://collections.ala.org.au/public/show/dr16844	884	16S Fish
				0.994949	Daw Island	33°51.010'	124°07.860'	29/01/2019 to 01/02/2019	EU552728	actaaccaaccacgaaaagcgaccctaactggagccccaaacaacgtgattctggcataagtgtcttcggttggggcgaccacgggagatagcacagctcccgagtggatgggggacaccctaaaacccagagccacagctctaagtcacaaaacgtttgaccaataatgatccggcttaatgccgaccaacggacca	https://collections.ala.org.au/public/show/dr16844	837	16S Fish
				0.994949	Daw Island	33°51.010'	124°07.860'	29/01/2019 to 01/02/2019	EU552728	actaaccaaccacgaaaagcgaccctaactggagccccaaacaacgtgattctggcataagtgtcttcggttggggcgaccacgggagatagcacagctcccgagtggatgggggacaccctaaaacccagagccacagctctaagtcacaaaacatttgaccaataatgatccggcttgatgccgaccaacggacca	https://collections.ala.org.au/public/show/dr16844	722	16S Fish
				0.994949	Daw Island	33°51.010'	124°07.860'	29/01/2019 to 01/02/2019	EU552728	actaaccaaccacgaaaagcgaccctaactggagccccaaacaacgtgattctggcataagtgtcttcggttggggcgaccacgggaaatagcacagctcccgagtggatgggggacaccctaaaacccagagccacagctctaagtcacaaaacatttgaccaataatgatccggcttaatgccgaccaacggacca	https://collections.ala.org.au/public/show/dr16844	658	16S Fish
				0.994949	Daw Island	33°51.010'	124°07.860'	29/01/2019 to 01/02/2019	EU552728	actaaccaaccacgaaaagcgaccctaactggagccacaaacaacgtgattctggcataagtgtcttcggttggggcgaccacgggagatagcacagctcccgagtggatgggggacaccctaaaacccagagccacagctctaagtcacaaaacatttgaccaataatgatccggcttaatgccgaccaacggacca	https://collections.ala.org.au/public/show/dr16844	591	16S Fish
				0.994949	Daw Island	33°51.010'	124°07.860'	29/01/2019 to 01/02/2019	EU552728	actaaccaaccacgaaaagcgaccctaactggagccccaaacaacgtgattctggcataagtgtcttcggttggggcgaccacgggagatagcacagttcccgagtggatgggggacaccctaaaacccagagccacagctctaagtcacaaaacatttgaccaataatgatccggcttaatgccgaccaacggacca	https://collections.ala.org.au/public/show/dr16844	578	16S Fish
				0.994949	Daw Island	33°51.010'	124°07.860'	29/01/2019 to 01/02/2019	EU552728	actaaccaaccacgaaaagcgaccctaactggagccccaaacaacgtgattctggcataagtgtcttcggttggggcgaccacgggagatagcacagctcccgagtggatgggggacaccctaaaacccagagccacagttctaagtcacaaaacatttgaccaataatgatccggcttaatgccgaccaacggacca	https://collections.ala.org.au/public/show/dr16844	525	16S Fish
				0.994949	Daw Island	33°51.010'	124°07.860'	29/01/2019 to 01/02/2019	EU552728	actaaccaaccacgaaaagcgaccctaactggagccccaaacaacgtgattctggcataagtgtcttcggttggggcgaccacgggagatagcacagctcccgagtggatgggggacaccctaaaacccagagccacagctctaagtcacaaaatatttgaccaataatgatccggcttaatgccgaccaacggacca	https://collections.ala.org.au/public/show/dr16844	473	16S Fish
				0.994949	Daw Island	33°51.010'	124°07.860'	29/01/2019 to 01/02/2019	EU552728	actaaccaaccacgaaaagcgaccctaactggagccccaaacaacgtgattctgtcataagtgtcttcggttggggcgaccacgggagatagcacagctcccgagtggatgggggacaccctaaaacccagagccacagctctaagtcacaaaacatttgaccaataatgatccggcttaatgccgaccaacggacca	https://collections.ala.org.au/public/show/dr16844	471	16S Fish
				0.994949	Daw Island	33°51.010'	124°07.860'	29/01/2019 to 01/02/2019	EU552728	actaaccaaccacgaaaagcgaccctaactggagccccaaacaacgtgattctggcataagtgtcttcggttggggcgaccacgggagatagcacagctcccgagtggatgggggacaccctaaaacccagagccacagctctaagtcacaaaacatttgaccaataataatccggcttaatgccgaccaacggacca	https://collections.ala.org.au/public/show/dr16844	340	16S Fish
				0.994949	Daw Island	33°51.010'	124°07.860'	29/01/2019 to 01/02/2019	EU552728	actaaccaaccacgaaaagcgaccctaactggagccccaaacaacgtgattctggcataagtgtcttcggtgggggcgaccacgggagatagcacagctcccgagtggatgggggacaccctaaaacccagagccacagctctaagtcacaaaacatttgaccaataatgatccggcttaatgccgaccaacggacca	https://collections.ala.org.au/public/show/dr16844	191	16S Fish
				0.994949	Daw Island	33°51.010'	124°07.860'	29/01/2019 to 01/02/2019	EU552728	actaaccaaccacgaaaagcgaccctaactggagccccaaacaacgtgattctggcataagtgtcttcggttggggcgaccacgggagatagcacagctcccgagtggatgggggacaccctaaaacccagagccacagctctaagtcacaaaacatttgaccaataatgatccggcataatgccgaccaacggacca	https://collections.ala.org.au/public/show/dr16844	139	16S Fish
				0.994949	Daw Island	33°51.010'	124°07.860'	29/01/2019 to 01/02/2019	EU552728	actaaccaaccacgaaaagagaccctaactggagccccaaacaacgtgattctggcataagtgtcttcggttggggcgaccacgggagatagcacagctcccgagtggatgggggacaccctaaaacccagagccacagctctaagtcacaaaacatttgaccaataatgatccggcttaatgccgaccaacggacca	https://collections.ala.org.au/public/show/dr16844	115	16S Fish
				0.989899	Daw Island	33°51.010'	124°07.860'	29/01/2019 to 01/02/2019	EU552728	accaaccaaccacgaaaagcgaccctaactggagccccaaacaacgtgattctggcataactgtcttcggttggggcgaccacgggagatagcacagctcccgagtggatgggggacaccctaaaacccagagccacagctctaagtcacaaaacatttgaccaataatgatccggcttaatgccgaccaacggacca	https://collections.ala.org.au/public/show/dr16844	915	16S Fish
				0.989899	Daw Island	33°51.010'	124°07.860'	29/01/2019 to 01/02/2019	AB246174	accaaccaaccacgaaaagcgaccctgactggagccccaaacaacgtgattctggcataagtgtcttcggttggggcgaccacggtagatagcacagctcccgagtggatgggggacaccctaaaacccagagccacagctctaagtcacaaaacatttgaccaataatgatccggcttaatgccgaccaacggacca	https://collections.ala.org.au/public/show/dr16844	793	16S Fish
				0.989899	Daw Island	33°51.010'	124°07.860'	29/01/2019 to 01/02/2019	EU552728	actaaccaaccacgaaaagcgaccctaactggagccccaaacaacgtgattctggcataaatgtcttcggttggggcgaccacggaagatagcacagctcccgagtggatgggggacaccctaaaacccagagccacagctctaagtcacaaaacatttgaccaataatgatccggcttaatgccgaccaacggacca	https://collections.ala.org.au/public/show/dr16844	508	16S Fish
				0.989899	Daw Island	33°51.010'	124°07.860'	29/01/2019 to 01/02/2019	EU552728	actaaccaaccacggaaagcgaccctagctggagccccaaacaacgtgattctggcataagtgtcttcggttggggcgaccacgggagatagcacagctcccgagtggatgggggacaccctaaaacccagagccacagctctaagtcacaaaacatttgaccaataatgatccggcttaatgccgaccaacggacca	https://collections.ala.org.au/public/show/dr16844	351	16S Fish
				0.989899	Daw Island	33°51.010'	124°07.860'	29/01/2019 to 01/02/2019	EU552728	actaaccaaccacgaaaagcgaccctaactggagccccaaacaacgtgattctggcataagtgtcttcggttggggcgaccacgggagatagcacagctcccgagtgaatgggggacaccctaaaacccagagccacagctctaagtcaaaaaacatttgaccaataatgatccggcttaatgccgaccaacggacca	https://collections.ala.org.au/public/show/dr16844	310	16S Fish
				0.989899	Daw Island	33°51.010'	124°07.860'	29/01/2019 to 01/02/2019	EU552728	actaaccaaccacgaaaagcgaccctaactggagccccaaacaacgtgattctggcataaatgtcttcggttggggcgaccacgggagatagcacagctcccgagtggatgggggacaccctaaaacccagagccacagctctaagtcacaaaacatttgaccaataatgatccggcttaatgccgaccaactgacca	https://collections.ala.org.au/public/show/dr16844	247	16S Fish
				0.989899	Daw Island	33°51.010'	124°07.860'	29/01/2019 to 01/02/2019	EU552728	actaagcaaccacgaaaagcgaccctaactggagccccaaacaacgtgattctggcataaatgtcttcggttggggcgaccacgggagatagcacagctcccgagtggatgggggacaccctaaaacccagagccacagctctaagtcacaaaacatttgaccaataatgatccggcttaatgccgaccaacggacca	https://collections.ala.org.au/public/show/dr16844	225	16S Fish
				0.989899	Daw Island	33°51.010'	124°07.860'	29/01/2019 to 01/02/2019	EU552728	actaaccaaccacgaaaagcgaccctagctggagccccaaacaacgtgattctggcataagtgtcttcggttggggcgaccacgggggatagcacagctcccgagtggatgggggacaccctaaaacccagagccacagctctaagtcacaaaacatttgaccaataatgatccggcttaatgccgaccaacggacca	https://collections.ala.org.au/public/show/dr16844	224	16S Fish
				0.989899	Daw Island	33°51.010'	124°07.860'	29/01/2019 to 01/02/2019	EU552728	actaaccaaccacgaaaagcgaccctagctggagccccaaacaacgtgattctggcataagtgtcttcggttggggcgaccacgggaggtagcacagctcccgagtggatgggggacaccctaaaacccagagccacagctctaagtcacaaaacatttgaccaataatgatccggcttaatgccgaccaacggacca	https://collections.ala.org.au/public/show/dr16844	206	16S Fish
				0.989899	Daw Island	33°51.010'	124°07.860'	29/01/2019 to 01/02/2019	EU552728	actaaccaaccacgaaaagcgaccctagctggagccccaaacaacgtgattctggcataagtgtcttcggttggggcgaccacgggagatagcacagctcccgagtggatggggggcaccctaaaacccagagccacagctctaagtcacaaaacatttgaccaataatgatccggcttaatgccgaccaacggacca	https://collections.ala.org.au/public/show/dr16844	200	16S Fish
				0.989899	Daw Island	33°51.010'	124°07.860'	29/01/2019 to 01/02/2019	EU552728	actaaccaaccacgaaaagcgaccctagctggagccccaaacaacgtgattctggcataagtgtcttcggttggggcgaccacgggagatagcacagctcccgagtggatgggggacaccctaaaacccagagccacagccctaagtcacaaaacatttgaccaataatgatccggcttaatgccgaccaacggacca	https://collections.ala.org.au/public/show/dr16844	199	16S Fish
				0.989899	Daw Island	33°51.010'	124°07.860'	29/01/2019 to 01/02/2019	EU552728	actaaccaaccacgaaaagcgaccctagctggagccccaaacaacgtgattctggcataagtgtcttcggttggggcgaccacgggagatagcacagctcccgagtggatgggggacaccctaaaacccagagccacagctctaagtcacaaaacatttggccaataatgatccggcttaatgccgaccaacggacca	https://collections.ala.org.au/public/show/dr16844	182	16S Fish
				0.989899	Daw Island	33°51.010'	124°07.860'	29/01/2019 to 01/02/2019	EU552728	actaaccaaccacgaaaagcgaccctagctggagccccaaacaacgtgattctggcataagtgtcttcggttggggcgaccacgggagatagcacagcccccgagtggatgggggacaccctaaaacccagagccacagctctaagtcacaaaacatttgaccaataatgatccggcttaatgccgaccaacggacca	https://collections.ala.org.au/public/show/dr16844	178	16S Fish
				0.989899	Daw Island	33°51.010'	124°07.860'	29/01/2019 to 01/02/2019	EU552728	actaaccaaccacgaaaagcgaccctagctggagccccaaacaacgtgattctggcataagtgccttcggttggggcgaccacgggagatagcacagctcccgagtggatgggggacaccctaaaacccagagccacagctctaagtcacaaaacatttgaccaataatgatccggcttaatgccgaccaacggacca	https://collections.ala.org.au/public/show/dr16844	173	16S Fish
				0.989899	Daw Island	33°51.010'	124°07.860'	29/01/2019 to 01/02/2019	EU552728	actaaccaaccacgaaaagcgaccctagctggagccccaaacaacgtgattctggcataagtgtcctcggttggggcgaccacgggagatagcacagctcccgagtggatgggggacaccctaaaacccagagccacagctctaagtcacaaaacatttgaccaataatgatccggcttaatgccgaccaacggacca	https://collections.ala.org.au/public/show/dr16844	170	16S Fish
				0.989899	Daw Island	33°51.010'	124°07.860'	29/01/2019 to 01/02/2019	EU552728	actaaccaaccacgaaaagcgaccctagctggagccccaaacaacgtgattctagcataagtgtcttcggttggggcgaccacgggagatagcacagctcccgagtggatgggggacaccctaaaacccagagccacagctctaagtcacaaaacatttgaccaataatgatccggcttaatgccgaccaacggacca	https://collections.ala.org.au/public/show/dr16844	168	16S Fish
				0.989899	Daw Island	33°51.010'	124°07.860'	29/01/2019 to 01/02/2019	EU552728	actaaccaaccacgagaagcgaccctagctggagccccaaacaacgtgattctggcataagtgtcttcggttggggcgaccacgggagatagcacagctcccgagtggatgggggacaccctaaaacccagagccacagctctaagtcacaaaacatttgaccaataatgatccggcttaatgccgaccaacggacca	https://collections.ala.org.au/public/show/dr16844	168	16S Fish
				0.989899	Daw Island	33°51.010'	124°07.860'	29/01/2019 to 01/02/2019	EU552728	accaaccaaccacgaaaagcgaccctaactggagccccaaacaacgtgattctggcataagtgtcttcggttggggcgaccacgggagatagcacggctcccgagtggatgggggacaccctaaaacccagagccacagctctaagtcacaaaacatttgaccaataatgatccggcttaatgccgaccaacggacca	https://collections.ala.org.au/public/show/dr16844	158	16S Fish
[truncated: 1,453 more rows]
